# Supplementary material for: Epigenetic Dysregulation of Trophoblastic Gene Expression in Gestational Trophoblastic Disease
Source: Biomedicines. 2021 Dec 17;9(12):1935. doi: 10.3390/biomedicines9121935 (PMC8698431; doi:10.3390/biomedicines9121935)
Supplement: Supplementary file 1 [file biomedicines-09-01935-s001.zip]

Archive with 7 entries (7 files):
- Table S1_PublicData_Table.xlsx
- Table S2_CC_DE_genes_fc1_p005.xlsx
- Table S3_Lists_of_DM_genes.xlsx
- Table S4_mole_cc_dm_de_subsets.xlsx
- Table S5_pathways-subsets-allgenes.xlsx
- Table S6_pathways_subsets_TBDE.xlsx
- Table S7_pathways_subsets_PPE.xlsx
