# Supplementary material for: Epigenetic Dysregulation of Trophoblastic Gene Expression in Gestational Trophoblastic Disease
Source: Biomedicines. 2021 Dec 17;9(12):1935. doi: 10.3390/biomedicines9121935 (PMC8698431; doi:10.3390/biomedicines9121935)
Supplement: Supplementary file 1 [file biomedicines-09-01935-s001.zip › Table S1_PublicData_Table.xlsx]

## Sheet: Sheet4
GEO Series	Platform	Accession	Title	Source	Citation	Samples
GSE9773	GPL96 [HG-U133A] Affymetrix Human Genome U133A Array	GSM246495	CTB-1	First trimester cytotrophoblast cells grown in culture for 24 hours	Bilban M, Haslinger P, Prast J, Klinglmüller F et al. Identification of novel trophoblast invasion-related genes: heme oxygenase-1 controls motility via peroxisome proliferator-activated receptor gamma. Endocrinology 2009 Feb;150(2):1000-13. PMID: 18845641	5
		GSM246497	CTB-2	First trimester cytotrophoblast cells grown in culture for 24 hours
		GSM246499	CTB-3	First trimester cytotrophoblast cells grown in culture for 24 hours
		GSM307642	CTB-4	First trimester cytotrophoblast cells grown in culture for 24 hours
		GSM307643	CTB-5	First trimester cytotrophoblast cells grown in culture for 24 hours
GSE20510	GPL96 [HG-U133A] Affymetrix Human Genome U133A Array	GSM515337	JEG-3_1	JEG3 choriocarcinoma cell line	Bilban M, Tauber S, Haslinger P, Pollheimer J et al. Trophoblast invasion: assessment of cellular models using gene expression signatures. Placenta 2010 Nov;31(11):989-96. PMID: 20850871	4
		GSM515338	JEG-3_2	JEG3 choriocarcinoma cell line
		GSM515339	JEG-3_3	JEG3 choriocarcinoma cell line
		GSM515340	JEG-3_4	JEG3 choriocarcinoma cell line
GSE66210	GPL13534 Illumina HumanMethylation450 BeadChip (HumanMethylation450_15017482)	GSM1616998	chorionic_villus_normal_rep1	Chorionic villus, normal placenta, male fetus	Hatt L, Aagaard MM, Graakjaer J, Bach C et al. Microarray-Based Analysis of Methylation Status of CpGs in Placental DNA and Maternal Blood DNA--Potential New Epigenetic Biomarkers for Cell Free Fetal DNA-Based Diagnosis. PLoS One 2015;10(7):e0128918. PMID: 26230497	12
		GSM1616999	chorionic_villus_normal_rep2	Chorionic villus, normal placenta, male fetus
		GSM1617000	chorionic_villus_normal_rep3	Chorionic villus, normal placenta, male fetus
		GSM1617001	chorionic_villus_normal_rep4	Chorionic villus, normal placenta, male fetus
		GSM1617002	chorionic_villus_normal_rep5	Chorionic villus, normal placenta, male fetus
		GSM1617003	chorionic_villus_normal_rep6	Chorionic villus, normal placenta, male fetus
		GSM1617004	chorionic_villus_normal_rep7	Chorionic villus, normal placenta, female fetus
		GSM1617005	chorionic_villus_normal_rep8	Chorionic villus, normal placenta, female fetus
		GSM1617006	chorionic_villus_normal_rep9	Chorionic villus, normal placenta, female fetus
		GSM1617007	chorionic_villus_normal_rep10	Chorionic villus, normal placenta, female fetus
		GSM1617008	chorionic_villus_normal_rep11	Chorionic villus, normal placenta, female fetus
		GSM1617009	chorionic_villus_normal_rep12	Chorionic villus, normal placenta, female fetus
GSE52576	GPL13534 Illumina HumanMethylation450 BeadChip (HumanMethylation450_15017482)	GSM1270018	Androgenetic hydatidiform mole 1	Complete hydatidiform mole, Hydropic molar tissue, female	Court F, Tayama C, Romanelli V, Martin-Trujillo A et al. Genome-wide parent-of-origin DNA methylation analysis reveals the intricacies of human imprinting and suggests a germline methylation-independent mechanism of establishment. Genome Res 2014 Apr;24(4):554-69. PMID: 24402520 Sanchez-Delgado M, Martin-Trujillo A, Tayama C, Vidal E et al. Absence of Maternal Methylation in Biparental Hydatidifo…	4
		GSM1270019	Androgenetic hydatidiform mole 2	Complete hydatidiform mole, Hydropic molar tissue, female
		GSM1270020	Androgenetic hydatidiform mole 3	Complete hydatidiform mole, Hydropic molar tissue, female
		GSM1270021	Androgenetic hydatidiform mole 4	Complete hydatidiform mole, Hydropic molar tissue, female
GSE93208	GPL13534 Illumina HumanMethylation450 BeadChip (HumanMethylation450_15017482)	GSM2448611	VillousCyto_late_rep_1	First trimester placenta, chorionic villus, villous cytotrophoblasts, gestational age (weeks): 12 to 14	Nordor AV, Nehar-Belaid D, Richon S, Klatzmann D et al. The early pregnancy placenta foreshadows DNA methylation alterations of solid tumors. Epigenetics 2017 Sep;12(9):793-803. PMID: 28678605	19
		GSM2448612	VillousCyto_early_rep_1	First trimester placenta, chorionic villus, villous cytotrophoblasts, gestational age (weeks): 8 to 10
		GSM2448613	VillousCyto_late_rep_2	First trimester placenta, chorionic villus, villous cytotrophoblasts, gestational age (weeks): 12 to 14
		GSM2448614	VillousCyto_early_rep_2	First trimester placenta, chorionic villus, villous cytotrophoblasts, gestational age (weeks): 8 to 10
		GSM2448615	VillousCyto_late_rep_3	First trimester placenta, chorionic villus, villous cytotrophoblasts, gestational age (weeks): 12 to 14
		GSM2448616	VillousCyto_early_rep_3	First trimester placenta, chorionic villus, villous cytotrophoblasts, gestational age (weeks): 8 to 10
		GSM2448617	VillousCyto_late_rep_4	First trimester placenta, chorionic villus, villous cytotrophoblasts, gestational age (weeks): 12 to 14
		GSM2448618	VillousCyto_early_rep_4	First trimester placenta, chorionic villus, villous cytotrophoblasts, gestational age (weeks): 8 to 10
		GSM2448619	VillousCyto_late_rep_5	First trimester placenta, chorionic villus, villous cytotrophoblasts, gestational age (weeks): 12 to 14
		GSM2448620	VillousCyto_early_rep_5	First trimester placenta, chorionic villus, villous cytotrophoblasts, gestational age (weeks): 8 to 10
		GSM2448621	VillousCyto_late_rep_6	First trimester placenta, chorionic villus, villous cytotrophoblasts, gestational age (weeks): 12 to 14
		GSM2448622	VillousCyto_early_rep_6	First trimester placenta, chorionic villus, villous cytotrophoblasts, gestational age (weeks): 8 to 10
		GSM2448623	VillousCyto_early_rep_7	First trimester placenta, chorionic villus, villous cytotrophoblasts, gestational age (weeks): 8 to 10
		GSM2448624	VillousCyto_early_rep_8	First trimester placenta, chorionic villus, villous cytotrophoblasts, gestational age (weeks): 8 to 10
		GSM2448625	VillousCyto_early_rep_9	First trimester placenta, chorionic villus, villous cytotrophoblasts, gestational age (weeks): 8 to 10
		GSM2448626	VillousCyto_late_rep_7	First trimester placenta, chorionic villus, villous cytotrophoblasts, gestational age (weeks): 12 to 14
		GSM2448627	VillousCyto_late_rep_8	First trimester placenta, chorionic villus, villous cytotrophoblasts, gestational age (weeks): 12 to 14
		GSM2448628	VillousCyto_late_rep_9	First trimester placenta, chorionic villus, villous cytotrophoblasts, gestational age (weeks): 12 to 14
		GSM2448629	VillousCyto_late_rep_10	First trimester placenta, chorionic villus, villous cytotrophoblasts, gestational age (weeks): 12 to 14
GSE68379	GPL13534 Illumina HumanMethylation450 BeadChip (HumanMethylation450_15017482)	GSM1669947	CellLine_JAR	JAR choriocarcinoma cell line	Iorio F, Knijnenburg TA, Vis DJ, Bignell GR et al. A Landscape of Pharmacogenomic Interactions in Cancer. Cell 2016 Jul 28;166(3):740-754. PMID: 27397505	2
		GSM1669948	CellLine_JEG-3	JEG3 choriocarcinoma cell line
GSE138250	GPL9052 Illumina Genome Analyzer (Homo sapiens)	GSM4103422	MW6	Complete hydatidiform mole tissue	King JR, Wilson ML, Hetey S, Kiraly P, et al. Dysregulation of placental functions and immune pathways in complete hydatidiform moles. International Journal of Molecular Sciences 2019 , 20(20), 4999. PMID: 31658584	4 mole; 1 placenta
		GSM4103423	MW11	Complete hydatidiform mole tissue
		GSM4103424	M14	First trimester placental tissue
		GSM4103425	MW17	Complete hydatidiform mole tissue
		GSM4103426	M21	Complete hydatidiform mole tissue
GSE109082	GPL18573 Illumina NextSeq 500 (Homo sapiens)	GSM2931375-GSM2931413	F01-F17, M01-M22	Chorionic villus	Gonzalez TL, Sun T, Koeppel AF, Lee B et al. Sex differences in the late first trimester human placenta transcriptome. Biol Sex Differ 2018 Jan 15;9(1):4. PMID: 29335024	39
