# Supplementary material for: Epigenetic Dysregulation of Trophoblastic Gene Expression in Gestational Trophoblastic Disease
Source: Biomedicines. 2021 Dec 17;9(12):1935. doi: 10.3390/biomedicines9121935 (PMC8698431; doi:10.3390/biomedicines9121935)
Supplement: Supplementary file 1 [file biomedicines-09-01935-s001.zip › Table S2_CC_DE_genes_fc1_p005.xlsx]

## Sheet: Result_JEG3-VT_all.txt_un_fc1_0
AFFYID	ENTREZ	SYMBOL	GENENAME	logFC	AveExpr	t	PValue	adjPVal	B	abslogFC	FC
201823_s_at	9604	RNF14	ring finger protein 14	-1.47843	8.34158	-5.26669	0.000421567	0.00353548	-0.591453	1.47843	0.358878
208924_at	26994	RNF11	ring finger protein 11	-1.42551	8.95462	-5.90469	0.000178753	0.00186652	0.325458	1.42551	0.372288
206707_x_at	9750	FAM65B	family with sequence similarity 65 member B	-3.89544	9.11682	-24.2383	6.50701e-10	1.92692e-07	13.5361	3.89544	0.0671978
202385_s_at	6949	TCOF1	treacle ribosome biogenesis factor 1	1.37771	8.3066	11.7569	5.29563e-07	2.50006e-05	6.5758	1.37771	2.59856
217597_x_at	10966	RAB40B	RAB40B, member RAS oncogene family	1.05477	7.01649	5.73454	0.000223476	0.00220809	0.0864651	1.05477	2.07738
211623_s_at	2091	FBL	fibrillarin	1.57547	10.8088	6.00111	0.00015778	0.00170175	0.459126	1.57547	2.98032
204318_s_at	51512	GTSE1	G2 and S-phase expressed 1	2.79462	7.05899	16.3866	2.53869e-08	2.773e-06	9.79169	2.79462	6.9385
215177_s_at	3655	ITGA6	integrin subunit alpha 6	1.48035	9.56006	3.07112	0.0124203	0.0442392	-4.13898	1.48035	2.79016
209306_s_at	23075	SWAP70	SWAP switching B-cell complex 70kDa subunit	-1.70954	9.49769	-10.6895	1.24133e-06	4.56445e-05	5.66429	1.70954	0.305757
217996_at	22822	PHLDA1	pleckstrin homology like domain family A member 1	-1.03772	5.64267	-4.42602	0.00142646	0.00876661	-1.88573	1.03772	0.487097
211966_at	1284	COL4A2	collagen type IV alpha 2 chain	-1.9398	10.3378	-18.969	6.50174e-09	9.92317e-07	11.2064	1.9398	0.260653
211980_at	1282	COL4A1	collagen type IV alpha 1 chain	-2.28427	11.5917	-27.9571	1.68933e-10	7.52866e-08	14.8526	2.28427	0.20529
202351_at	3685	ITGAV	integrin subunit alpha V	-1.69858	8.39096	-6.19692	0.000122923	0.00140467	0.726684	1.69858	0.30809
212697_at	162427	FAM134C	family with sequence similarity 134 member C	-1.14747	9.01501	-4.29869	0.00173094	0.0101958	-2.08992	1.14747	0.451415
218532_s_at	54463	FAM134B	family with sequence similarity 134 member B	-1.88825	7.26244	-4.21149	0.00197875	0.0112826	-2.23089	1.88825	0.270134
204790_at	4092	SMAD7	SMAD family member 7	-1.63794	8.28109	-7.53524	2.53495e-05	0.000432514	2.42265	1.63794	0.321314
207675_x_at	9048	ARTN	artemin	1.22748	6.53408	10.8548	1.08279e-06	4.15995e-05	5.81069	1.22748	2.34158
216241_s_at	6917	TCEA1	transcription elongation factor A1	-1.54487	9.64742	-6.28239	0.000110406	0.00128612	0.841858	1.54487	0.342726
208988_at	22992	KDM2A	lysine demethylase 2A	-1.45963	6.81439	-5.1453	0.00049955	0.00400125	-0.772345	1.45963	0.363587
220948_s_at	476	ATP1A1	ATPase Na+/K+ transporting subunit alpha 1	1.36295	10.4929	6.2136	0.000120365	0.00138026	0.749232	1.36295	2.5721
212543_at	202	AIM1	absent in melanoma 1	-2.74553	9.25883	-17.9042	1.11462e-08	1.46964e-06	10.6492	2.74553	0.149112
220651_s_at	55388	MCM10	minichromosome maintenance 10 replication initiation factor	2.49188	7.45959	8.15999	1.29943e-05	0.000260754	3.14147	2.49188	5.62512
209575_at	3588	IL10RB	interleukin 10 receptor subunit beta	-1.69725	7.27546	-5.86815	0.000187471	0.00194118	0.274471	1.69725	0.308372
218432_at	26273	FBXO3	F-box protein 3	-1.21302	5.65907	-3.41208	0.00706583	0.0291937	-3.55958	1.21302	0.431365
201695_s_at	4860	PNP	purine nucleoside phosphorylase	2.4283	9.28522	5.49268	0.000309074	0.00282142	-0.26018	2.4283	5.3826
202357_s_at	629	CFB	complement factor B	-2.10708	7.41983	-5.73188	0.000224263	0.00221369	0.0827034	2.10708	0.232116
212036_s_at	5411	PNN	pinin, desmosome associated protein	1.20998	9.23094	7.02111	4.53391e-05	0.000662052	1.79752	1.20998	2.31334
213587_s_at	155066	ATP6V0E2	ATPase H+ transporting V0 subunit e2	1.34094	6.60151	8.95645	5.85772e-06	0.000145341	3.9984	1.34094	2.53316
56256_at	51092	SIDT2	SID1 transmembrane family member 2	-2.27261	10.1364	-11.7671	5.25476e-07	2.48602e-05	6.58408	2.27261	0.206956
210719_s_at	10362	HMG20B	high mobility group 20B	-1.88095	8.72708	-4.79735	0.000822185	0.0058077	-1.30221	1.88095	0.271505
219450_at	55286	C4orf19	chromosome 4 open reading frame 19	-2.53053	8.67157	-10.2376	1.82059e-06	6.04592e-05	5.25365	2.53053	0.173075
217749_at	22820	COPG1	coatomer protein complex subunit gamma 1	-1.18983	7.74534	-8.05724	1.44642e-05	0.000282476	3.02619	1.18983	0.438353
218149_s_at	55893	ZNF395	zinc finger protein 395	1.28977	7.84819	5.93801	0.000171183	0.00180781	0.371797	1.28977	2.44489
200762_at	1808	DPYSL2	dihydropyrimidinase like 2	-1.37579	7.58081	-3.3453	0.00788475	0.0315886	-3.67277	1.37579	0.385342
210095_s_at	3486	IGFBP3	insulin like growth factor binding protein 3	-6.57879	10.2018	-14.677	7.02289e-08	5.63512e-06	8.72222	6.57879	0.0104613
201508_at	3487	IGFBP4	insulin like growth factor binding protein 4	-1.36094	7.00128	-4.88935	0.000719483	0.00525303	-1.16049	1.36094	0.389328
202436_s_at	1545	CYP1B1	cytochrome P450 family 1 subfamily B member 1	-1.8839	7.29695	-6.53319	8.09996e-05	0.00101915	1.1742	1.8839	0.27095
201667_at	2697	GJA1	gap junction protein alpha 1	-4.33532	7.16047	-15.0075	5.72118e-08	4.86193e-06	8.93843	4.33532	0.049538
214466_at	2702	GJA5	gap junction protein alpha 5	-1.31492	7.56544	-3.76768	0.00397235	0.0190275	-2.96146	1.31492	0.401948
200783_s_at	3925	STMN1	stathmin 1	2.1694	8.06976	11.7723	5.23358e-07	2.48127e-05	6.58839	2.1694	4.49836
212689_s_at	55818	KDM3A	lysine demethylase 3A	-1.40338	8.3744	-6.1316	0.000133522	0.00149286	0.638014	1.40338	0.378043
211316_x_at	8837	CFLAR	CASP8 and FADD like apoptosis regulator	-1.81275	8.34602	-9.91895	2.40589e-06	7.56709e-05	4.95449	1.81275	0.284647
201560_at	25932	CLIC4	chloride intracellular channel 4	-1.86403	10.9248	-13.477	1.53484e-07	9.79307e-06	7.89467	1.86403	0.274708
201389_at	3678	ITGA5	integrin subunit alpha 5	-2.08316	10.7175	-12.5741	2.8851e-07	1.53801e-05	7.22363	2.08316	0.235997
209882_at	6016	RIT1	Ras like without CAAX 1	-2.13982	7.00572	-8.78374	6.92827e-06	0.000163714	3.81791	2.13982	0.226909
212450_at	9728	SECISBP2L	SECIS binding protein 2 like	-2.38816	7.84431	-9.34386	4.05747e-06	0.000112174	4.39311	2.38816	0.191026
219496_at	65124	SOWAHC	sosondowah ankyrin repeat domain family member C	-1.9627	8.41742	-5.23652	0.000439648	0.00364757	-0.636228	1.9627	0.256549
213008_at	55215	FANCI	Fanconi anemia complementation group I	1.70875	7.39291	8.20822	1.23612e-05	0.000251319	3.19519	1.70875	3.26878
205684_s_at	55667	DENND4C	DENN domain containing 4C	-1.30277	6.67761	-9.01413	5.54157e-06	0.000138901	4.05805	1.30277	0.405347
219258_at	54962	TIPIN	TIMELESS interacting protein	1.2261	6.81427	4.9411	0.000667812	0.00496687	-1.08128	1.2261	2.33934
209803_s_at	7262	PHLDA2	pleckstrin homology like domain family A member 2	-6.43458	8.90119	-34.7951	2.12058e-11	1.8161e-08	16.7831	6.43458	0.011561
218242_s_at	51111	KMT5B	lysine methyltransferase 5B	-1.11916	6.96003	-8.24807	1.18635e-05	0.000244547	3.2394	1.11916	0.460362
218154_at	79792	GSDMD	gasdermin D	-1.06616	8.27624	-4.47846	0.0013181	0.0082899	-1.80223	1.06616	0.477587
210064_s_at	7348	UPK1B	uroplakin 1B	-1.12175	7.08319	-5.00361	0.000610638	0.00464911	-0.986099	1.12175	0.459538
202240_at	5347	PLK1	polo like kinase 1	1.74201	7.44133	9.71564	2.88562e-06	8.71277e-05	4.75926	1.74201	3.345
203764_at	9787	DLGAP5	DLG associated protein 5	3.27726	6.85298	9.30743	4.19777e-06	0.000114434	4.35658	3.27726	9.69513
203640_at	10150	MBNL2	muscleblind like splicing regulator 2	-2.71776	9.39536	-13.5546	1.45634e-07	9.44018e-06	7.95038	2.71776	0.15201
204958_at	1263	PLK3	polo like kinase 3	-1.10528	7.90636	-4.27172	0.00180387	0.010539	-2.13342	1.10528	0.464814
213599_at	11339	OIP5	Opa interacting protein 5	2.29113	7.38621	8.0784	1.41474e-05	0.000277935	3.05001	2.29113	4.8944
201735_s_at	1182	CLCN3	chloride voltage-gated channel 3	-1.4012	8.65248	-6.46427	8.81258e-05	0.00108705	1.08369	1.4012	0.378614
204731_at	7049	TGFBR3	transforming growth factor beta receptor 3	-1.35223	10.1272	-3.93409	0.00304964	0.0156723	-2.68513	1.35223	0.391685
214730_s_at	2734	GLG1	golgi glycoprotein 1	-1.10818	9.09269	-6.81779	5.75406e-05	0.000793917	1.54143	1.10818	0.463879
202006_at	5782	PTPN12	protein tyrosine phosphatase, non-receptor type 12	-1.53346	8.16029	-8.22735	1.21196e-05	0.000248166	3.21644	1.53346	0.345449
205159_at	1439	CSF2RB	colony stimulating factor 2 receptor beta common subunit	-4.55539	9.24249	-19.0728	6.17855e-09	9.56088e-07	11.2589	4.55539	0.0425294
210340_s_at	1438	CSF2RA	colony stimulating factor 2 receptor alpha subunit	-1.81315	8.45777	-11.2759	7.70659e-07	3.24608e-05	6.17471	1.81315	0.284568
203853_s_at	9846	GAB2	GRB2 associated binding protein 2	-1.10586	9.50759	-7.26488	3.4288e-05	0.000536922	2.09785	1.10586	0.464626
200632_s_at	10397	NDRG1	N-myc downstream regulated 1	-1.57516	8.84742	-8.79575	6.84734e-06	0.000162146	3.83055	1.57516	0.335607
208863_s_at	6426	SRSF1	serine and arginine rich splicing factor 1	1.14774	9.8448	6.1136	0.000136614	0.00151675	0.613477	1.14774	2.21566
209510_at	11236	RNF139	ring finger protein 139	-1.70161	8.31438	-5.82224	0.000199082	0.00203399	0.210148	1.70161	0.307444
216483_s_at	56005	MYDGF	myeloid derived growth factor	-1.14338	9.27869	-10.7924	1.13985e-06	4.27052e-05	5.75567	1.14338	0.452698
217525_at	283298	OLFML1	olfactomedin like 1	2.28708	6.73486	9.22633	4.52958e-06	0.000120588	4.27482	2.28708	4.88068
208921_s_at	6717	SRI	sorcin	-1.53038	10.7311	-8.30658	1.1172e-05	0.000235304	3.304	1.53038	0.346185
201516_at	6723	SRM	spermidine synthase	1.29716	9.46418	3.86487	0.00340264	0.0169357	-2.79976	1.29716	2.45745
208934_s_at	3964	LGALS8	galectin 8	-2.12064	8.93315	-11.3725	7.13949e-07	3.08313e-05	6.25647	2.12064	0.229945
208949_s_at	3958	LGALS3	galectin 3	-4.25562	9.52212	-15.4583	4.35445e-08	4.0941e-06	9.22577	4.25562	0.0523518
217893_s_at	79647	AKIRIN1	akirin 1	-1.46677	8.52165	-9.70041	2.92558e-06	8.80954e-05	4.74449	1.46677	0.361792
218696_at	9451	EIF2AK3	eukaryotic translation initiation factor 2 alpha kinase 3	-1.55704	7.27832	-3.13954	0.0110827	0.0406444	-4.02253	1.55704	0.339848
203743_s_at	6996	TDG	thymine DNA glycosylase	-1.38446	8.8472	-6.07356	0.000143774	0.00157859	0.558733	1.38446	0.383034
217755_at	51155	HN1	hematological and neurological expressed 1	-2.3075	10.8981	-25.2485	4.42653e-10	1.40909e-07	13.9164	2.3075	0.20201
210845_s_at	5329	PLAUR	plasminogen activator, urokinase receptor	-1.07749	7.8007	-8.05796	1.44533e-05	0.000282476	3.027	1.07749	0.473852
206683_at	7718	ZNF165	zinc finger protein 165	-1.67866	8.65593	-6.15005	0.000130433	0.0014642	0.663109	1.67866	0.312372
218251_at	58526	MID1IP1	MID1 interacting protein 1	1.29696	7.94567	7.81817	1.86368e-05	0.000340118	2.75353	1.29696	2.45711
205281_s_at	5277	PIGA	phosphatidylinositol glycan anchor biosynthesis class A	-1.60819	5.83673	-6.97935	4.75948e-05	0.000686252	1.74534	1.60819	0.328009
200977_s_at	8887	TAX1BP1	Tax1 binding protein 1	-1.55435	9.74814	-11.5263	6.32865e-07	2.82522e-05	6.38537	1.55435	0.340482
212201_at	23141	ANKLE2	ankyrin repeat and LEM domain containing 2	-1.40202	7.95845	-11.2084	8.13232e-07	3.36413e-05	6.11717	1.40202	0.378399
210004_at	4973	OLR1	oxidized low density lipoprotein receptor 1	-3.75013	8.09902	-7.12665	4.01405e-05	0.00060273	1.92842	3.75013	0.074319
206034_at	5271	SERPINB8	serpin family B member 8	-1.06322	7.35666	-10.3424	1.6637e-06	5.67722e-05	5.35031	1.06322	0.478562
213787_s_at	10682	EBP	emopamil binding protein (sterol isomerase)	1.71868	9.08082	11.394	7.02e-07	3.03722e-05	6.27458	1.71868	3.29136
212368_at	23036	ZNF292	zinc finger protein 292	-1.00072	10.3862	-4.71387	0.000928997	0.00633828	-1.43179	1.00072	0.499751
218252_at	26586	CKAP2	cytoskeleton associated protein 2	1.48668	6.58027	5.6023	0.00026656	0.00251898	-0.102059	1.48668	2.80244
217741_s_at	7763	ZFAND5	zinc finger AN1-type containing 5	-1.43369	10.7609	-8.33375	1.08659e-05	0.000231256	3.33389	1.43369	0.370183
201017_at	1964	EIF1AX	eukaryotic translation initiation factor 1A, X-linked	-1.3019	7.29548	-5.17194	0.000481198	0.00389485	-0.732471	1.3019	0.405591
201920_at	6574	SLC20A1	solute carrier family 20 member 1	-1.23718	9.40353	-4.04522	0.00256126	0.0137551	-2.50215	1.23718	0.424202
202887_s_at	54541	DDIT4	DNA damage inducible transcript 4	-1.55292	10.2558	-9.03663	5.42338e-06	0.000136399	4.08123	1.55292	0.340819
203077_s_at	4087	SMAD2	SMAD family member 2	-1.33147	6.40169	-5.5394	0.000290122	0.00268806	-0.192579	1.33147	0.397364
209188_x_at	1810	DR1	down-regulator of transcription 1	-1.42546	8.92186	-8.06478	1.43504e-05	0.000281239	3.03468	1.42546	0.372299
202580_x_at	2305	FOXM1	forkhead box M1	2.62386	7.48911	13.6534	1.36288e-07	9.01162e-06	8.02073	2.62386	6.16397
203185_at	9770	RASSF2	Ras association domain family member 2	2.19136	8.37903	9.65327	3.0531e-06	9.1074e-05	4.69867	2.19136	4.56736
209104_s_at	55651	NHP2	NHP2 ribonucleoprotein	1.14235	10.8831	6.44732	8.99803e-05	0.00110288	1.06134	1.14235	2.2074
216873_s_at	57198	ATP8B2	ATPase phospholipid transporting 8B2	1.05212	7.3515	5.54693	0.000287188	0.00266753	-0.181718	1.05212	2.07357
214594_x_at	5205	ATP8B1	ATPase phospholipid transporting 8B1	-2.2664	6.6381	-3.09236	0.0119881	0.0431203	-4.10282	2.2664	0.207847
202679_at	4864	NPC1	NPC intracellular cholesterol transporter 1	-1.6879	9.24883	-5.88832	0.000182603	0.0019006	0.302642	1.6879	0.310378
213238_at	57205	ATP10D	ATPase phospholipid transporting 10D (putative)	-5.01626	8.41007	-20.0904	3.79887e-09	6.75554e-07	11.758	5.01626	0.0308998
203590_at	1783	DYNC1LI2	dynein cytoplasmic 1 light intermediate chain 2	-1.16384	9.74347	-10.0438	2.15506e-06	6.90679e-05	5.07268	1.16384	0.446322
201850_at	822	CAPG	capping actin protein, gelsolin like	-2.2533	7.94158	-6.45945	8.86492e-05	0.00109016	1.07734	2.2533	0.209744
204034_at	23474	ETHE1	ETHE1, persulfide dioxygenase	-2.42362	9.24932	-10.9635	9.90733e-07	3.90734e-05	5.90584	2.42362	0.186388
202178_at	5590	PRKCZ	protein kinase C zeta	-2.53526	10.3193	-15.8567	3.44194e-08	3.42639e-06	9.47277	2.53526	0.172509
202838_at	2517	FUCA1	fucosidase, alpha-L- 1, tissue	-1.53714	7.94435	-7.65306	2.22786e-05	0.000386932	2.56154	1.53714	0.344567
201897_s_at	1163	CKS1B	CDC28 protein kinase regulatory subunit 1B	1.47928	10.2526	3.32436	0.00816137	0.0323536	-3.70831	1.47928	2.7881
213134_x_at	10950	BTG3	BTG anti-proliferation factor 3	-1.52848	9.6492	-4.65898	0.00100724	0.00673624	-1.51752	1.52848	0.346642
209683_at	81553	FAM49A	family with sequence similarity 49 member A	-3.17181	7.61492	-14.0551	1.04511e-07	7.46415e-06	8.30201	3.17181	0.110966
218530_at	29109	FHOD1	formin homology 2 domain containing 1	1.10135	7.72431	11.0732	9.06445e-07	3.65463e-05	6.00104	1.10135	2.14556
203688_at	5311	PKD2	polycystin 2, transient receptor potential cation channel	-1.23236	5.87319	-3.33229	0.00805542	0.0320648	-3.69484	1.23236	0.42562
217963_s_at	27018	BEX3	brain expressed X-linked 3	1.08506	12.1337	11.1644	8.42334e-07	3.45032e-05	6.07955	1.08506	2.12146
218095_s_at	55858	TMEM165	transmembrane protein 165	-1.57118	7.6946	-6.84641	5.56254e-05	0.000772275	1.5778	1.57118	0.336532
213766_x_at	2767	GNA11	G protein subunit alpha 11	-2.06681	8.87784	-16.097	2.99473e-08	3.10236e-06	9.61871	2.06681	0.238687
200604_s_at	5573	PRKAR1A	protein kinase cAMP-dependent type I regulatory subunit alpha	-1.18893	8.16962	-3.77562	0.00392224	0.018836	-2.94822	1.18893	0.438629
212195_at	3572	IL6ST	interleukin 6 signal transducer	-1.47398	10.4317	-6.89491	5.25372e-05	0.000737673	1.63917	1.47398	0.359988
202274_at	72	ACTG2	actin, gamma 2, smooth muscle, enteric	-1.21866	7.36338	-5.76903	0.000213518	0.00213356	0.13523	1.21866	0.429683
203576_at	587	BCAT2	branched chain amino acid transaminase 2	1.20346	7.69063	5.47412	0.000316965	0.0028793	-0.287107	1.20346	2.30291
206424_at	1592	CYP26A1	cytochrome P450 family 26 subfamily A member 1	-1.17619	7.59379	-7.20719	3.66094e-05	0.000564154	2.02742	1.17619	0.442519
216450_x_at	7184	HSP90B1	heat shock protein 90 beta family member 1	1.00088	7.24294	3.24151	0.0093578	0.0357724	-3.84905	1.00088	2.00122
209735_at	9429	ABCG2	ATP binding cassette subfamily G member 2 (Junior blood group)	-1.69084	10.3125	-8.08668	1.40254e-05	0.000276573	3.05933	1.69084	0.309748
211026_s_at	11343	MGLL	monoglyceride lipase	-1.51395	8.90665	-13.7524	1.27571e-07	8.56225e-06	8.09081	1.51395	0.350151
205027_s_at	1326	MAP3K8	mitogen-activated protein kinase kinase kinase 8	-1.21299	5.58752	-6.26882	0.000112297	0.00130397	0.823639	1.21299	0.431374
214743_at	1523	CUX1	cut like homeobox 1	-1.93486	8.22366	-8.32996	1.09081e-05	0.00023171	3.32973	1.93486	0.261546
204630_s_at	9527	GOSR1	golgi SNAP receptor complex member 1	-1.31019	8.97485	-10.464	1.50009e-06	5.21474e-05	5.46133	1.31019	0.403268
202845_s_at	10928	RALBP1	ralA binding protein 1	-4.30313	8.97286	-27.6333	1.88617e-10	7.93009e-08	14.7467	4.30313	0.0506559
200833_s_at	5908	RAP1B	RAP1B, member of RAS oncogene family	-1.04319	10.1962	-5.25981	0.000425622	0.00356391	-0.60166	1.04319	0.485252
211572_s_at	9962	SLC23A2	solute carrier family 23 member 2	-1.47259	6.52003	-7.13714	3.96599e-05	0.000598336	1.94137	1.47259	0.360334
205412_at	38	ACAT1	acetyl-CoA acetyltransferase 1	1.41537	7.78516	7.2132	3.63598e-05	0.000561862	2.03477	1.41537	2.66729
202068_s_at	3949	LDLR	low density lipoprotein receptor	-2.59652	9.33991	-17.646	1.2761e-08	1.62488e-06	10.5088	2.59652	0.165336
205687_at	56061	UBFD1	ubiquitin family domain containing 1	-1.60202	7.49902	-9.8615	2.53193e-06	7.83596e-05	4.89967	1.60202	0.329415
204070_at	5920	RARRES3	retinoic acid receptor responder 3	-2.02307	7.10213	-4.22858	0.00192737	0.0110804	-2.20318	2.02307	0.246034
203975_s_at	10036	CHAF1A	chromatin assembly factor 1 subunit A	1.09553	7.25902	7.04471	4.41164e-05	0.000650163	1.8269	1.09553	2.13691
209744_x_at	83737	ITCH	itchy E3 ubiquitin protein ligase	-1.16041	9.25812	-7.06993	4.28487e-05	0.000633155	1.85824	1.16041	0.447386
215606_s_at	23085	ERC1	ELKS/RAB6-interacting/CAST family member 1	-1.5079	8.11982	-9.49796	3.51824e-06	0.000100509	4.54634	1.5079	0.351622
203641_s_at	22837	COBLL1	cordon-bleu WH2 repeat protein like 1	-3.25165	9.02188	-24.4558	5.98125e-10	1.85111e-07	13.6195	3.25165	0.104992
212899_at	23097	CDK19	cyclin dependent kinase 19	-2.20695	7.96077	-15.5736	4.06564e-08	3.87157e-06	9.2979	2.20695	0.216592
221496_s_at	10766	TOB2	transducer of ERBB2, 2	-1.58625	7.38688	-6.45966	8.86258e-05	0.00109016	1.07762	1.58625	0.333035
207318_s_at	8621	CDK13	cyclin dependent kinase 13	-1.09516	8.54071	-3.58446	0.00533513	0.0235505	-3.26852	1.09516	0.468084
219503_s_at	55287	TMEM40	transmembrane protein 40	-1.55766	8.03563	-6.76733	6.10929e-05	0.000831095	1.47708	1.55766	0.339703
204053_x_at	5728	PTEN	phosphatase and tensin homolog	-1.05226	9.6786	-6.73011	6.3866e-05	0.000856273	1.4294	1.05226	0.482214
203767_s_at	412	STS	steroid sulfatase (microsomal), isozyme S	-1.16042	9.57281	-6.51411	8.29079e-05	0.00103498	1.1492	1.16042	0.447383
212724_at	390	RND3	Rho family GTPase 3	-4.1701	8.90078	-20.1847	3.63583e-09	6.53364e-07	11.8028	4.1701	0.055549
202429_s_at	5530	PPP3CA	protein phosphatase 3 catalytic subunit alpha	-1.70578	8.96911	-8.93665	5.97076e-06	0.000147175	3.97785	1.70578	0.306555
201932_at	10489	LRRC41	leucine rich repeat containing 41	-1.20117	8.33447	-10.0524	2.13885e-06	6.87734e-05	5.08078	1.20117	0.434924
211237_s_at	2264	FGFR4	fibroblast growth factor receptor 4	1.30543	6.9499	7.65893	2.21367e-05	0.000385169	2.56841	1.30543	2.47158
201896_s_at	84722	PSRC1	proline and serine rich coiled-coil 1	1.0827	6.90313	7.28297	3.35935e-05	0.000527914	2.11985	1.0827	2.11799
202418_at	10897	YIF1A	Yip1 interacting factor homolog A, membrane trafficking protein	-1.05724	9.6423	-9.05686	5.31945e-06	0.000135323	4.10203	1.05724	0.480552
205796_at	55346	TCP11L1	t-complex 11 like 1	-1.16456	6.39571	-5.96761	0.000164748	0.00175733	0.412838	1.16456	0.446099
205099_s_at	1230	CCR1	C-C motif chemokine receptor 1	-2.16296	7.39882	-8.905	6.15638e-06	0.00015075	3.94493	2.16296	0.223298
205572_at	285	ANGPT2	angiopoietin 2	-2.69013	7.53905	-6.72421	6.43173e-05	0.000860169	1.42183	2.69013	0.154949
218398_at	10884	MRPS30	mitochondrial ribosomal protein S30	1.05538	8.74948	2.99516	0.0141004	0.0484203	-4.26826	1.05538	2.07827
201931_at	2108	ETFA	electron transfer flavoprotein alpha subunit	-1.19679	9.63986	-4.96986	0.000640827	0.00481441	-1.03742	1.19679	0.436246
212971_at	833	CARS	cysteinyl-tRNA synthetase	-1.15003	10.7329	-15.1531	5.23391e-08	4.63179e-06	9.0322	1.15003	0.450616
201231_s_at	2023	ENO1	enolase 1	1.01272	12.6211	8.61518	8.18255e-06	0.000187971	3.63896	1.01272	2.01771
220100_at	55867	SLC22A11	solute carrier family 22 member 11	-2.50139	8.35449	-8.20275	1.24314e-05	0.000252139	3.18911	2.50139	0.176607
208820_at	5747	PTK2	protein tyrosine kinase 2	-1.42758	9.02862	-5.58272	0.000273665	0.00257194	-0.130175	1.42758	0.371753
205176_s_at	23421	ITGB3BP	integrin subunit beta 3 binding protein	1.28044	7.66218	3.36674	0.00761167	0.0307936	-3.63641	1.28044	2.42914
201288_at	397	ARHGDIB	Rho GDP dissociation inhibitor beta	-3.79605	9.14537	-13.4737	1.5382e-07	9.79307e-06	7.89235	3.79605	0.0719907
208152_s_at	9188	DDX21	DEAD-box helicase 21	1.10865	10.9944	5.05429	0.000568134	0.00440394	-0.909329	1.10865	2.15644
204235_s_at	51454	GULP1	GULP, engulfment adaptor PTB domain containing 1	-2.52382	9.39907	-20.6288	3e-09	5.64673e-07	12.011	2.52382	0.173882
203785_s_at	55794	DDX28	DEAD-box helicase 28	-1.34741	8.00631	-6.61927	7.29639e-05	0.000941979	1.28637	1.34741	0.392997
203983_at	7257	TSNAX	translin associated factor X	-1.04948	6.49987	-5.22145	0.000448984	0.00369313	-0.658627	1.04948	0.483141
206059_at	7644	ZNF91	zinc finger protein 91	-2.61084	8.82018	-18.5161	8.14782e-09	1.17134e-06	10.9736	2.61084	0.163704
217823_s_at	51465	UBE2J1	ubiquitin conjugating enzyme E2 J1	-4.77605	7.44649	-28.8441	1.25687e-10	6.66829e-08	15.1354	4.77605	0.0364977
201924_at	4299	AFF1	AF4/FMR2 family member 1	-2.78306	9.55189	-19.947	4.06252e-09	7.05052e-07	11.6893	2.78306	0.145283
206214_at	7941	PLA2G7	phospholipase A2 group VII	-1.80262	6.3876	-10.1281	2.0019e-06	6.53122e-05	5.15179	1.80262	0.286654
201669_s_at	4082	MARCKS	myristoylated alanine rich protein kinase C substrate	-2.97124	7.12657	-7.3498	3.11576e-05	0.000501289	2.20079	2.97124	0.127517
214853_s_at	6464	SHC1	SHC adaptor protein 1	-1.07938	10.4546	-5.23838	0.000438509	0.00364465	-0.633464	1.07938	0.473231
208295_x_at	1444	CSHL1	chorionic somatomammotropin hormone like 1	-5.41866	10.7066	-34.4581	2.32606e-11	1.85113e-08	16.6999	5.41866	0.0233787
203510_at	4233	MET	MET proto-oncogene, receptor tyrosine kinase	-2.43919	7.67084	-9.98627	2.26689e-06	7.16557e-05	5.01837	2.43919	0.184388
203939_at	4907	NT5E	5'-nucleotidase ecto	-4.6065	8.27494	-16.2079	2.81023e-08	2.98192e-06	9.68532	4.6065	0.0410492
203583_at	25972	UNC50	unc-50 inner nuclear membrane RNA binding protein	-1.3008	9.23667	-6.15326	0.000129902	0.00146192	0.667484	1.3008	0.4059
215384_s_at	4130	MAP1A	microtubule associated protein 1A	1.08943	7.23208	9.05439	5.332e-06	0.000135323	4.09949	1.08943	2.12789
209576_at	2770	GNAI1	G protein subunit alpha i1	-1.43319	8.26662	-5.64023	0.000253352	0.00241939	-0.0477307	1.43319	0.370312
202983_at	6596	HLTF	helicase like transcription factor	-2.10056	7.17577	-4.66106	0.00100416	0.00672546	-1.51427	2.10056	0.233168
204809_at	10845	CLPX	caseinolytic mitochondrial matrix peptidase chaperone subunit	-1.67267	7.40388	-5.4596	0.000323294	0.00292963	-0.308223	1.67267	0.313673
205084_at	55973	BCAP29	B-cell receptor associated protein 29	-1.12873	6.00813	-5.98636	0.000160807	0.00172369	0.43877	1.12873	0.457317
213349_at	23023	TMCC1	transmembrane and coiled-coil domain family 1	-1.17609	7.87292	-11.6447	5.77324e-07	2.65248e-05	6.48354	1.17609	0.44255
212336_at	2036	EPB41L1	erythrocyte membrane protein band 4.1 like 1	1.38259	5.67989	13.2255	1.82265e-07	1.10965e-05	7.71219	1.38259	2.60736
201719_s_at	2037	EPB41L2	erythrocyte membrane protein band 4.1 like 2	1.10152	5.49116	12.1765	3.86e-07	1.96352e-05	6.91347	1.10152	2.1458
212146_at	23207	PLEKHM2	pleckstrin homology and RUN domain containing M2	-1.27643	7.92076	-10.7918	1.14042e-06	4.27052e-05	5.75513	1.27643	0.412817
218171_at	9525	VPS4B	vacuolar protein sorting 4 homolog B	-2.34825	9.20549	-7.7191	2.07365e-05	0.000368184	2.6387	2.34825	0.196384
208476_s_at	55691	FRMD4A	FERM domain containing 4A	-1.43071	6.5115	-14.0688	1.03584e-07	7.42173e-06	8.31144	1.43071	0.370947
203695_s_at	1687	DFNA5	DFNA5, deafness associated tumor suppressor	-1.60224	8.88599	-7.3674	3.05484e-05	0.000493983	2.22203	1.60224	0.329365
219300_s_at	26047	CNTNAP2	contactin associated protein-like 2	1.70818	6.85814	9.19514	4.66473e-06	0.000123157	4.24322	1.70818	3.26749
216153_x_at	8434	RECK	reversion inducing cysteine rich protein with kazal motifs	1.71719	8.29935	11.8279	5.0162e-07	2.40897e-05	6.6337	1.71719	3.28796
213792_s_at	3643	INSR	insulin receptor	-1.03008	8.35906	-5.72145	0.000227385	0.00223602	0.0679156	1.03008	0.489683
202708_s_at	8349	HIST2H2BE	histone cluster 2 H2B family member e	-2.82027	8.06178	-8.69867	7.5328e-06	0.000175579	3.72795	2.82027	0.141584
215596_s_at	26046	LTN1	listerin E3 ubiquitin protein ligase 1	-1.70106	8.25656	-9.76362	2.76364e-06	8.42437e-05	4.80564	1.70106	0.307559
212071_s_at	6711	SPTBN1	spectrin beta, non-erythrocytic 1	1.44371	9.67903	6.98524	4.72697e-05	0.000682638	1.75271	1.44371	2.72019
204653_at	7020	TFAP2A	transcription factor AP-2 alpha	-2.47758	9.9785	-11.5102	6.40843e-07	2.83895e-05	6.37198	2.47758	0.179546
203282_at	2632	GBE1	1,4-alpha-glucan branching enzyme 1	-1.23568	8.3971	-7.18834	3.74042e-05	0.000571659	2.00432	1.23568	0.424641
201202_at	5111	PCNA	proliferating cell nuclear antigen	1.75022	10.5258	5.49945	0.000306245	0.0028045	-0.250357	1.75022	3.3641
213689_x_at	388650	FAM69A	family with sequence similarity 69 member A	-1.66862	7.1432	-9.76587	2.75807e-06	8.41891e-05	4.80781	1.66862	0.314554
209507_at	6119	RPA3	replication protein A3	2.58311	9.86627	9.33307	4.09851e-06	0.000112889	4.3823	2.58311	5.99229
203606_at	4726	NDUFS6	NADH:ubiquinone oxidoreductase subunit S6	1.34498	9.97923	10.4318	1.54167e-06	5.34263e-05	5.43201	1.34498	2.54027
208747_s_at	716	C1S	complement C1s	-1.11583	7.2589	-3.09723	0.0118912	0.0428689	-4.09454	1.11583	0.461427
202538_s_at	25978	CHMP2B	charged multivesicular body protein 2B	-1.44245	9.28932	-8.89162	6.23675e-06	0.000152216	3.93098	1.44245	0.367942
206647_at	3050	HBZ	hemoglobin subunit zeta	-2.80697	7.64295	-4.06877	0.00246877	0.0133978	-2.46353	2.80697	0.142896
210052_s_at	22974	TPX2	TPX2, microtubule nucleation factor	3.70712	8.52408	7.00822	4.60226e-05	0.000668901	1.78144	3.70712	13.0603
221081_s_at	79961	DENND2D	DENN domain containing 2D	-1.48013	7.25055	-10.2787	1.75718e-06	5.89134e-05	5.29168	1.48013	0.358457
200975_at	5538	PPT1	palmitoyl-protein thioesterase 1	1.70701	9.4873	10.2443	1.81008e-06	6.02899e-05	5.25986	1.70701	3.26483
212473_s_at	9645	MICAL2	microtubule associated monooxygenase, calponin and LIM domain containing 2	-1.79579	9.53142	-6.10009	0.000138986	0.00153622	0.595029	1.79579	0.288014
205442_at	9848	MFAP3L	microfibrillar associated protein 3 like	-2.32535	6.28267	-8.14627	1.31809e-05	0.00026389	3.12613	2.32535	0.199526
208991_at	6774	STAT3	signal transducer and activator of transcription 3	-2.26152	8.94235	-18.3173	9e-09	1.26282e-06	10.8695	2.26152	0.208552
205436_s_at	3014	H2AFX	H2A histone family member X	1.90458	9.95085	5.59588	0.000268865	0.00253539	-0.111262	1.90458	3.74399
214500_at	9555	H2AFY	H2A histone family member Y	-1.37152	6.51079	-4.81646	0.000799628	0.00568446	-1.27267	1.37152	0.386484
213911_s_at	3015	H2AFZ	H2A histone family member Z	1.36091	11.6246	5.90914	0.000177721	0.00186361	0.331657	1.36091	2.56847
203403_s_at	6049	RNF6	ring finger protein 6	-2.2227	8.84373	-5.67397	0.000242197	0.00234138	0.000419094	2.2227	0.21424
200602_at	351	APP	amyloid beta precursor protein	-1.58716	8.28008	-4.71603	0.000926056	0.00632209	-1.42843	1.58716	0.332826
208033_s_at	463	ZFHX3	zinc finger homeobox 3	1.28741	7.11818	8.34587	1.07323e-05	0.000229735	3.3472	1.28741	2.4409
50314_i_at	54976	C20orf27	chromosome 20 open reading frame 27	1.08309	6.82847	7.52901	2.55241e-05	0.00043516	2.41526	1.08309	2.11857
206284_x_at	1212	CLTB	clathrin light chain B	-2.33342	10.6715	-13.4037	1.61319e-07	1.0041e-05	7.84183	2.33342	0.198413
214085_x_at	11010	GLIPR1	GLI pathogenesis related 1	-3.90383	8.74027	-13.5862	1.4257e-07	9.3438e-06	7.97294	3.90383	0.0668082
202636_at	7844	RNF103	ring finger protein 103	-1.50911	9.29	-7.73614	2.03577e-05	0.00036407	2.65852	1.50911	0.351327
218014_at	79902	NUP85	nucleoporin 85	1.02958	8.28527	3.02277	0.0134644	0.0468574	-4.22128	1.02958	2.04143
215380_s_at	79017	GGCT	gamma-glutamylcyclotransferase	1.53474	9.71052	5.2754	0.000416501	0.00350884	-0.578561	1.53474	2.89737
202603_at	102	ADAM10	ADAM metallopeptidase domain 10	-1.02831	10.148	-6.96557	4.83655e-05	0.000695309	1.72808	1.02831	0.490283
202952_s_at	8038	ADAM12	ADAM metallopeptidase domain 12	-3.67879	8.63665	-14.6753	7.03031e-08	5.63512e-06	8.72111	3.67879	0.0780863
209765_at	8728	ADAM19	ADAM metallopeptidase domain 19	-1.12038	9.29828	-6.33798	0.00010301	0.0012203	0.916231	1.12038	0.459972
220668_s_at	1789	DNMT3B	DNA methyltransferase 3 beta	3.12205	9.10483	11.7955	5.14184e-07	2.45344e-05	6.60728	3.12205	8.70626
213590_at	9121	SLC16A5	solute carrier family 16 member 5	-1.02093	7.1915	-13.0149	2.11e-07	1.23706e-05	7.55679	1.02093	0.4928
220139_at	29947	DNMT3L	DNA methyltransferase 3 like	2.67124	7.93814	12.6951	2.64494e-07	1.46037e-05	7.31618	2.67124	6.36976
201770_at	6626	SNRPA	small nuclear ribonucleoprotein polypeptide A	1.49815	9.74196	4.892	0.000716731	0.00524324	-1.15642	1.49815	2.82481
213308_at	22941	SHANK2	SH3 and multiple ankyrin repeat domains 2	-1.73498	7.01482	-6.35936	0.000100309	0.00119611	0.944736	1.73498	0.300413
203316_s_at	6635	SNRPE	small nuclear ribonucleoprotein polypeptide E	1.98543	11.3019	10.1388	1.98345e-06	6.49003e-05	5.16173	1.98543	3.95981
202076_at	329	BIRC2	baculoviral IAP repeat containing 2	-1.36407	8.78631	-7.42526	2.86356e-05	0.000470617	2.29156	1.36407	0.388484
40016_g_at	375449	MAST4	microtubule associated serine/threonine kinase family member 4	-2.3979	8.92539	-11.6145	5.90928e-07	2.69829e-05	6.45865	2.3979	0.18974
218292_s_at	51422	PRKAG2	protein kinase AMP-activated non-catalytic subunit gamma 2	-1.09538	7.57187	-3.69865	0.00443713	0.0205813	-3.07682	1.09538	0.468012
218604_at	23592	LEMD3	LEM domain containing 3	-1.51036	7.73845	-8.45788	9.57943e-06	0.000210304	3.46944	1.51036	0.351024
219049_at	55790	CSGALNACT1	chondroitin sulfate N-acetylgalactosaminyltransferase 1	-2.01439	7.15342	-9.55485	3.33941e-06	9.73979e-05	4.60238	2.01439	0.247519
38158_at	9700	ESPL1	extra spindle pole bodies like 1, separase	1.2973	7.60175	14.2402	9.26924e-08	6.95282e-06	8.42899	1.2973	2.45769
219288_at	57415	C3orf14	chromosome 3 open reading frame 14	1.19418	7.36149	4.00879	0.00271157	0.0143384	-2.56199	1.19418	2.28815
214155_s_at	113251	LARP4	La ribonucleoprotein domain family member 4	-1.16684	5.91419	-3.1844	0.0102868	0.0383503	-3.94619	1.16684	0.445396
206859_s_at	5047	PAEP	progestagen associated endometrial protein	-2.63307	7.55026	-7.6678	2.19238e-05	0.000382834	2.57881	2.63307	0.161201
201855_s_at	23300	ATMIN	ATM interactor	-1.41523	7.01914	-6.06288	0.000145752	0.00159362	0.544088	1.41523	0.37495
213348_at	1028	CDKN1C	cyclin dependent kinase inhibitor 1C	-6.83472	10.4069	-80.4793	7.13671e-15	1.34958e-10	22.4842	6.83472	0.00876078
211764_s_at	7321	UBE2D1	ubiquitin conjugating enzyme E2 D1	-1.47291	6.63355	-5.62066	0.000260078	0.00247029	-0.0757405	1.47291	0.360255
204273_at	1910	EDNRB	endothelin receptor type B	-3.88181	6.9048	-18.279	9.18889e-09	1.27973e-06	10.8493	3.88181	0.0678358
206015_s_at	22887	FOXJ3	forkhead box J3	-1.41872	9.31013	-10.8778	1.06259e-06	4.11787e-05	5.83085	1.41872	0.374044
218936_s_at	29080	CCDC59	coiled-coil domain containing 59	-1.36981	7.63638	-3.73727	0.00417049	0.0196596	-3.01223	1.36981	0.386943
205919_at	3046	HBE1	hemoglobin subunit epsilon 1	-2.84964	9.49147	-3.23246	0.00949894	0.0361326	-3.86443	2.84964	0.13873
221257_x_at	81545	FBXO38	F-box protein 38	-1.2224	6.55778	-4.416	0.00144822	0.00886559	-1.90172	1.2224	0.428568
210592_s_at	6303	SAT1	spermidine/spermine N1-acetyltransferase 1	-3.95079	10.7967	-23.3833	9.12797e-10	2.37348e-07	13.1994	3.95079	0.0646687
203502_at	669	BPGM	bisphosphoglycerate mutase	-3.59585	6.86423	-22.074	1.56995e-09	3.3e-07	12.6554	3.59585	0.0827066
212540_at	997	CDC34	cell division cycle 34	-1.22002	8.79581	-7.56945	2.4413e-05	0.000418136	2.46313	1.22002	0.429278
209953_s_at	11140	CDC37	cell division cycle 37	-1.26157	9.18625	-4.71296	0.000930242	0.0063416	-1.43321	1.26157	0.41709
205633_s_at	211	ALAS1	5'-aminolevulinate synthase 1	-3.11206	8.6828	-10.9766	9.80213e-07	3.87959e-05	5.91727	3.11206	0.115658
203535_at	6280	S100A9	S100 calcium binding protein A9	-2.65281	8.79864	-11.7471	5.33565e-07	2.51232e-05	6.56776	2.65281	0.15901
202917_s_at	6279	S100A8	S100 calcium binding protein A8	-2.15894	6.42458	-8.13785	1.32968e-05	0.000265257	3.11672	2.15894	0.223921
207876_s_at	2318	FLNC	filamin C	-1.09105	7.54972	-7.35911	3.08338e-05	0.000497876	2.21202	1.09105	0.469421
208708_x_at	1983	EIF5	eukaryotic translation initiation factor 5	-1.12461	10.5851	-9.54998	3.35434e-06	9.74508e-05	4.59759	1.12461	0.458627
213000_at	23515	MORC3	MORC family CW-type zinc finger 3	-1.28785	6.4024	-4.47406	0.00132685	0.00833322	-1.80923	1.28785	0.409561
219038_at	79710	MORC4	MORC family CW-type zinc finger 4	-2.13495	9.93036	-5.67909	0.00024055	0.0023295	0.00771523	2.13495	0.227675
213226_at	890	CCNA2	cyclin A2	3.50445	7.63223	16.7358	2.08771e-08	2.38566e-06	9.99612	3.50445	11.3487
218546_at	79762	C1orf115	chromosome 1 open reading frame 115	-3.85349	9.28457	-14.2308	9.32584e-08	6.95282e-06	8.42255	3.85349	0.0691804
205291_at	3560	IL2RB	interleukin 2 receptor subunit beta	-2.73012	10.0896	-14.9846	5.8e-08	4.86933e-06	8.9236	2.73012	0.150714
200923_at	3959	LGALS3BP	galectin 3 binding protein	-2.99907	8.74495	-11.6545	5.72943e-07	2.63779e-05	6.49168	2.99907	0.125081
202324_s_at	64746	ACBD3	acyl-CoA binding domain containing 3	-1.78652	8.81741	-10.8242	1.11043e-06	4.23693e-05	5.78368	1.78652	0.289871
219228_at	55422	ZNF331	zinc finger protein 331	3.35974	9.73979	13.1471	1.92416e-07	1.13959e-05	7.6546	3.35974	10.2656
201315_x_at	10581	IFITM2	interferon induced transmembrane protein 2	-2.26779	8.83642	-9.82652	2.6122e-06	8.03886e-05	4.86616	2.26779	0.207648
202375_at	9871	SEC24D	SEC24 homolog D, COPII coat complex component	-2.18156	6.8467	-5.74583	0.000220161	0.00218135	0.102452	2.18156	0.220438
212900_at	10802	SEC24A	SEC24 homolog A, COPII coat complex component	-1.1768	8.31196	-4.27137	0.00180483	0.0105418	-2.13398	1.1768	0.442331
202798_at	10427	SEC24B	SEC24 homolog B, COPII coat complex component	-1.38754	8.55053	-4.5052	0.00126623	0.00801803	-1.75978	1.38754	0.382215
209129_at	7205	TRIP6	thyroid hormone receptor interactor 6	1.14119	9.59838	5.49798	0.000306856	0.00280692	-0.252487	1.14119	2.20563
201700_at	896	CCND3	cyclin D3	2.21228	9.46225	9.88384	2.48208e-06	7.74625e-05	4.92102	2.21228	4.63408
202309_at	4522	MTHFD1	methylenetetrahydrofolate dehydrogenase, cyclohydrolase and formyltetrahydrofolate synthetase 1	2.34226	8.67458	6.12915	0.00013394	0.00149528	0.63467	2.34226	5.07096
215187_at	55338	LOC55338	uncharacterized LOC55338	-1.53065	5.7256	-5.39307	0.000354074	0.00312163	-0.405316	1.53065	0.34612
219848_s_at	9668	ZNF432	zinc finger protein 432	-1.18603	6.14418	-5.90633	0.00017837	0.00186559	0.327752	1.18603	0.439512
203594_at	8634	RTCA	RNA 3'-terminal phosphate cyclase	-1.15938	8.64462	-4.23049	0.00192171	0.0110608	-2.20009	1.15938	0.447704
212631_at	8417	STX7	syntaxin 7	-1.58647	8.38001	-7.45963	2.75616e-05	0.000458667	2.33267	1.58647	0.332985
209581_at	11145	PLA2G16	phospholipase A2 group XVI	-4.22488	8.82505	-22.202	1.48685e-09	3.15539e-07	12.7102	4.22488	0.0534791
204092_s_at	6790	AURKA	aurora kinase A	2.9821	8.1834	11.0186	9.47388e-07	3.7765e-05	5.95374	2.9821	7.90136
209464_at	9212	AURKB	aurora kinase B	2.00238	6.90327	5.37544	0.000362747	0.00316612	-0.431146	2.00238	4.0066
214218_s_at	7503	XIST	X inactive specific transcript (non-protein coding)	-1.58373	6.12402	-16.372	2.55976e-08	2.7824e-06	9.78304	1.58373	0.333618
209288_s_at	10602	CDC42EP3	CDC42 effector protein 3	-1.12113	7.49048	-4.74522	0.000887245	0.00613609	-1.38302	1.12113	0.459733
200903_s_at	191	AHCY	adenosylhomocysteinase	1.73658	9.9203	8.25474	1.17824e-05	0.00024355	3.24679	1.73658	3.33245
200710_at	37	ACADVL	acyl-CoA dehydrogenase, very long chain	-1.12198	9.40226	-3.6965	0.00445251	0.020644	-3.08042	1.12198	0.459463
213385_at	1124	CHN2	chimerin 2	-1.53702	7.97328	-7.95503	1.61083e-05	0.000306002	2.91038	1.53702	0.344597
203065_s_at	857	CAV1	caveolin 1	2.26968	9.13141	12.862	2.34908e-07	1.34562e-05	7.44243	2.26968	4.82217
208647_at	2222	FDFT1	farnesyl-diphosphate farnesyltransferase 1	-1.14441	10.4652	-9.84243	2.57534e-06	7.95927e-05	4.88142	1.14441	0.452375
201666_at	7076	TIMP1	TIMP metallopeptidase inhibitor 1	-2.9778	8.56445	-9.58884	3.23735e-06	9.5203e-05	4.63572	2.9778	0.126939
201443_s_at	10159	ATP6AP2	ATPase H+ transporting accessory protein 2	-1.52668	9.0278	-5.99855	0.0001583	0.00170571	0.4556	1.52668	0.347076
203917_at	1525	CXADR	coxsackie virus and adenovirus receptor	1.47162	6.1751	12.9461	2.21382e-07	1.27799e-05	7.50552	1.47162	2.77334
208753_s_at	4673	NAP1L1	nucleosome assembly protein 1 like 1	1.49631	7.79334	7.33857	3.1553e-05	0.000506188	2.18723	1.49631	2.82121
217802_s_at	64710	NUCKS1	nuclear casein kinase and cyclin dependent kinase substrate 1	1.63601	9.54792	18.4647	8.36195e-09	1.1793e-06	10.9468	1.63601	3.10806
209709_s_at	3161	HMMR	hyaluronan mediated motility receptor	3.09182	7.63099	15.9505	3.25918e-08	3.27137e-06	9.53	3.09182	8.52571
201192_s_at	5306	PITPNA	phosphatidylinositol transfer protein alpha	-1.15521	9.26317	-8.13671	1.33125e-05	0.000265334	3.11544	1.15521	0.449001
205596_s_at	64750	SMURF2	SMAD specific E3 ubiquitin protein ligase 2	-1.97972	7.13555	-5.94839	0.000168897	0.00179011	0.386196	1.97972	0.253538
207332_s_at	7037	TFRC	transferrin receptor	-1.13395	12.9283	-7.82848	1.84319e-05	0.00033804	2.76542	1.13395	0.455667
219862_s_at	26502	NARF	nuclear prelamin A recognition factor	1.0272	8.03617	5.32743	0.00038755	0.0033293	-0.501719	1.0272	2.03807
218986_s_at	55601	DDX60	DEXD/H-box helicase 60	-2.5334	6.96953	-11.7146	5.47063e-07	2.54493e-05	6.54107	2.5334	0.172731
201887_at	3597	IL13RA1	interleukin 13 receptor subunit alpha 1	-1.52611	7.58633	-11.6629	5.69265e-07	2.62628e-05	6.49856	1.52611	0.347211
203276_at	4001	LMNB1	lamin B1	3.03784	7.44077	14.2626	9.13686e-08	6.90491e-06	8.4442	3.03784	8.21261
212145_at	23107	MRPS27	mitochondrial ribosomal protein S27	1.61107	8.69441	4.20481	0.00199922	0.0113703	-2.24172	1.61107	3.05478
217739_s_at	10135	NAMPT	nicotinamide phosphoribosyltransferase	-1.73233	7.44341	-6.77847	6.02886e-05	0.000822665	1.49132	1.73233	0.300966
202074_s_at	10133	OPTN	optineurin	-2.33837	8.57178	-11.5354	6.28375e-07	2.82522e-05	6.39298	2.33837	0.197733
39705_at	23309	SIN3B	SIN3 transcription regulator family member B	-1.56788	8.35161	-8.23881	1.19773e-05	0.000246435	3.22914	1.56788	0.337303
208511_at	26255	PTTG3P	pituitary tumor-transforming 3, pseudogene	1.47542	6.12732	5.08333	0.000545211	0.00427178	-0.865491	1.47542	2.78065
201572_x_at	1635	DCTD	dCMP deaminase	1.31	8.53858	11.0585	9.17301e-07	3.68292e-05	5.98829	1.31	2.47941
213083_at	11046	SLC35D2	solute carrier family 35 member D2	-2.05306	7.86563	-11.5011	6.45396e-07	2.85345e-05	6.36441	2.05306	0.240973
202110_at	1349	COX7B	cytochrome c oxidase subunit 7B	1.00169	10.973	6.93928	4.9874e-05	0.000709216	1.69507	1.00169	2.00235
205466_s_at	9957	HS3ST1	heparan sulfate-glucosamine 3-sulfotransferase 1	-1.10244	5.63847	-3.17916	0.0103766	0.038601	-3.9551	1.10244	0.465727
213301_x_at	8805	TRIM24	tripartite motif containing 24	-1.62572	7.28268	-12.8293	2.40408e-07	1.37008e-05	7.4178	1.62572	0.324049
217388_s_at	8942	KYNU	kynureninase	-4.72444	7.53919	-43.3989	2.5908e-12	3.60817e-09	18.5849	4.72444	0.037827
218543_s_at	64761	PARP12	poly(ADP-ribose) polymerase family member 12	-3.00774	7.74661	-15.0786	5.47738e-08	4.79694e-06	8.98431	3.00774	0.124331
212990_at	8867	SYNJ1	synaptojanin 1	-1.97624	7.47912	-4.81999	0.000795538	0.005669	-1.26723	1.97624	0.254151
218147_s_at	55830	GLT8D1	glycosyltransferase 8 domain containing 1	-1.16095	5.78226	-3.77054	0.00395421	0.0189487	-2.95669	1.16095	0.447217
213568_at	116039	OSR2	odd-skipped related transciption factor 2	-1.24333	7.03687	-4.59543	0.00110668	0.00724608	-1.61726	1.24333	0.422396
213835_x_at	84705	GTPBP3	GTP binding protein 3 (mitochondrial)	1.05353	8.23359	7.23932	3.52962e-05	0.000549619	2.06669	1.05353	2.07561
205081_at	1396	CRIP1	cysteine rich protein 1	4.44227	8.89403	10.8637	1.07492e-06	4.14559e-05	5.8185	4.44227	21.7398
203068_at	9903	KLHL21	kelch like family member 21	-1.11556	8.00239	-5.43733	0.000333263	0.00299198	-0.34065	1.11556	0.461513
204457_s_at	2619	GAS1	growth arrest specific 1	1.068	6.86869	4.13211	0.00223712	0.012382	-2.36001	1.068	2.09652
205552_s_at	4938	OAS1	2'-5'-oligoadenylate synthetase 1	-1.39576	6.62837	-9.90495	2.436e-06	7.63443e-05	4.94115	1.39576	0.380045
218400_at	4940	OAS3	2'-5'-oligoadenylate synthetase 3	-2.13469	7.85715	-16.1675	2.87595e-08	3.0372e-06	9.66111	2.13469	0.227716
204972_at	4939	OAS2	2'-5'-oligoadenylate synthetase 2	-1.70972	6.93964	-12.0583	4.21507e-07	2.08853e-05	6.81946	1.70972	0.305719
213293_s_at	10346	TRIM22	tripartite motif containing 22	-1.69046	6.90283	-13.8085	1.22903e-07	8.299e-06	8.13031	1.69046	0.309828
204614_at	5055	SERPINB2	serpin family B member 2	-3.7311	7.51694	-6.14083	0.000131967	0.0014777	0.650572	3.7311	0.0753056
206421_s_at	8710	SERPINB7	serpin family B member 7	-1.48605	7.45775	-3.26319	0.00902812	0.0348112	-3.81219	1.48605	0.356988
211474_s_at	5269	SERPINB6	serpin family B member 6	-2.95141	8.86581	-11.2652	7.77226e-07	3.25501e-05	6.16563	2.95141	0.129282
212753_at	10336	PCGF3	polycomb group ring finger 3	-1.03229	7.62646	-3.38037	0.00744313	0.0302815	-3.6133	1.03229	0.488934
209014_at	9500	MAGED1	MAGE family member D1	-1.75498	10.0772	-10.1469	1.9695e-06	6.46338e-05	5.1693	1.75498	0.296277
208809_s_at	81688	C6orf62	chromosome 6 open reading frame 62	-1.07171	9.40059	-4.62904	0.00105285	0.00696992	-1.56445	1.07171	0.475753
219221_at	253461	ZBTB38	zinc finger and BTB domain containing 38	-1.9183	8.87455	-10.8193	1.11491e-06	4.23951e-05	5.77937	1.9183	0.264566
212282_at	27346	TMEM97	transmembrane protein 97	3.08715	9.46094	12.0615	4.20502e-07	2.08853e-05	6.82201	3.08715	8.49815
217759_at	54765	TRIM44	tripartite motif containing 44	-1.04708	8.76654	-8.09627	1.38855e-05	0.0002743	3.07011	1.04708	0.483946
210296_s_at	5828	PEX2	peroxisomal biogenesis factor 2	-1.25056	7.55105	-5.29951	0.000402807	0.00342871	-0.542907	1.25056	0.420285
201724_s_at	2589	GALNT1	polypeptide N-acetylgalactosaminyltransferase 1	-2.27804	8.52857	-10.008	2.224e-06	7.05932e-05	5.0389	2.27804	0.206178
218791_s_at	79768	KATNBL1	katanin regulatory subunit B1 like 1	-1.34537	5.85606	-5.38706	0.000357006	0.00313195	-0.414118	1.34537	0.393552
218520_at	29110	TBK1	TANK binding kinase 1	-1.38182	9.48931	-7.68725	2.14653e-05	0.000377712	2.60154	1.38182	0.383735
207980_s_at	10370	CITED2	Cbp/p300 interacting transactivator with Glu/Asp rich carboxy-terminal domain 2	-1.06788	8.67912	-4.62619	0.00105731	0.00699318	-1.56892	1.06788	0.477018
203184_at	2201	FBN2	fibrillin 2	-1.64709	8.77681	-5.49156	0.000309543	0.00282402	-0.261803	1.64709	0.319283
205864_at	6545	SLC7A4	solute carrier family 7 member 4	1.89606	7.82506	9.17774	4.742e-06	0.000124168	4.22555	1.89606	3.72195
203061_s_at	9656	MDC1	mediator of DNA damage checkpoint 1	1.07724	7.99126	10.2209	1.847e-06	6.11545e-05	5.23819	1.07724	2.10999
210467_x_at	4111	MAGEA12	MAGE family member A12	3.44342	7.76155	18.1822	9.65509e-09	1.3363e-06	10.798	3.44342	10.8786
212295_s_at	6541	SLC7A1	solute carrier family 7 member 1	-2.95105	9.40909	-15.7373	3.69106e-08	3.60292e-06	9.39943	2.95105	0.129314
210305_at	9659	PDE4DIP	phosphodiesterase 4D interacting protein	-1.66906	7.60309	-7.64597	2.24514e-05	0.00038963	2.55323	1.66906	0.314459
205234_at	9122	SLC16A4	solute carrier family 16 member 4	-1.04713	5.73299	-4.44829	0.00137932	0.00858635	-1.85022	1.04713	0.483931
209941_at	8737	RIPK1	receptor interacting serine/threonine kinase 1	-1.01338	7.17378	-6.54595	7.97498e-05	0.00100627	1.19089	1.01338	0.495386
202766_s_at	2200	FBN1	fibrillin 1	-4.89539	8.67711	-23.5034	8.69808e-10	2.30737e-07	13.2475	4.89539	0.0336002
213247_at	79987	SVEP1	sushi, von Willebrand factor type A, EGF and pentraxin domain containing 1	-1.33641	8.65207	-6.75673	6.18692e-05	0.000837565	1.46352	1.33641	0.396006
218088_s_at	64121	RRAGC	Ras related GTP binding C	-1.36834	10.6659	-9.55173	3.349e-06	9.74219e-05	4.59931	1.36834	0.387336
202677_at	5921	RASA1	RAS p21 protein activator 1	-3.33605	11.152	-39.0144	7.14182e-12	8.37585e-09	17.7378	3.33605	0.0990257
208622_s_at	7430	EZR	ezrin	-1.31933	11.3765	-8.05511	1.44966e-05	0.000282525	3.02378	1.31933	0.400722
200636_s_at	5792	PTPRF	protein tyrosine phosphatase, receptor type F	-1.3303	10.7704	-8.25201	1.18156e-05	0.000243784	3.24376	1.3303	0.397685
203038_at	5796	PTPRK	protein tyrosine phosphatase, receptor type K	-2.83773	7.76747	-13.8999	1.157e-07	7.95724e-06	8.1943	2.83773	0.13988
210312_s_at	90410	IFT20	intraflagellar transport 20	-1.02474	8.69337	-4.58225	0.00112859	0.00733728	-1.63802	1.02474	0.491498
206100_at	1368	CPM	carboxypeptidase M	-3.1981	7.7841	-8.21458	1.22803e-05	0.000250359	3.20226	3.1981	0.108962
201940_at	1362	CPD	carboxypeptidase D	-1.29266	6.98306	-8.3184	1.10377e-05	0.000233573	3.31702	1.29266	0.408199
33307_at	27341	RRP7A	ribosomal RNA processing 7 homolog A	1.00722	8.65217	5.60614	0.000265188	0.00251347	-0.0965413	1.00722	2.01003
212006_at	23190	UBXN4	UBX domain protein 4	-1.05426	7.71784	-4.27105	0.00180571	0.0105442	-2.1345	1.05426	0.481544
209124_at	4615	MYD88	myeloid differentiation primary response 88	-2.2577	9.1532	-16.1328	2.93374e-08	3.06913e-06	9.64027	2.2577	0.209106
218168_s_at	56997	COQ8A	coenzyme Q8A	1.47725	8.06645	8.58078	8.4678e-06	0.000191367	3.60211	1.47725	2.78418
209787_s_at	10473	HMGN4	high mobility group nucleosomal binding domain 4	-1.50255	8.05985	-4.26846	0.0018129	0.0105778	-2.13868	1.50255	0.35293
204994_at	4600	MX2	MX dynamin like GTPase 2	-1.18124	7.27853	-8.04359	1.46728e-05	0.000285052	3.01078	1.18124	0.440973
202086_at	4599	MX1	MX dynamin like GTPase 1	-3.57609	9.14534	-12.6699	2.69311e-07	1.47085e-05	7.29697	3.57609	0.0838471
203595_s_at	24138	IFIT5	interferon induced protein with tetratricopeptide repeats 5	-1.20705	7.51207	-6.10551	0.000138029	0.00152792	0.602433	1.20705	0.433153
204747_at	3437	IFIT3	interferon induced protein with tetratricopeptide repeats 3	-2.14742	8.1886	-5.71266	0.000230051	0.00225825	0.055444	2.14742	0.225716
203153_at	3434	IFIT1	interferon induced protein with tetratricopeptide repeats 1	-3.73986	8.60139	-7.39698	2.95537e-05	0.000480276	2.25762	3.73986	0.0748497
205483_s_at	9636	ISG15	ISG15 ubiquitin-like modifier	-2.05977	11.2541	-4.65855	0.00100788	0.0067365	-1.5182	2.05977	0.239854
208786_s_at	81631	MAP1LC3B	microtubule associated protein 1 light chain 3 beta	-2.0974	10.5122	-9.59195	3.22818e-06	9.51502e-05	4.63877	2.0974	0.233679
221685_s_at	54908	SPDL1	spindle apparatus coiled-coil protein 1	1.51544	7.3296	14.1429	9.87097e-08	7.21163e-06	8.36245	1.51544	2.85885
209351_at	3861	KRT14	keratin 14	-3.66691	7.72993	-15.7154	3.73882e-08	3.60658e-06	9.38593	3.66691	0.0787316
221267_s_at	81926	ABHD17A	abhydrolase domain containing 17A	-1.07577	9.08244	-4.28634	0.00176395	0.0103519	-2.10983	1.07577	0.474419
212769_at	7090	TLE3	transducin like enhancer of split 3	-1.54692	8.23873	-4.52961	0.0012208	0.00779683	-1.72114	1.54692	0.34224
218017_s_at	138050	HGSNAT	heparan-alpha-glucosaminide N-acetyltransferase	-1.49345	8.35149	-10.6514	1.28139e-06	4.66556e-05	5.63025	1.49345	0.355163
203968_s_at	990	CDC6	cell division cycle 6	1.25503	6.83395	5.7465	0.000219968	0.0021804	0.103392	1.25503	2.38671
219767_s_at	9946	CRYZL1	crystallin zeta like 1	-1.04382	6.40342	-6.30376	0.000107497	0.00125872	0.870496	1.04382	0.485042
212194_s_at	9777	TM9SF4	transmembrane 9 superfamily member 4	-1.09327	7.7661	-6.1735	0.000126616	0.0014357	0.694952	1.09327	0.468698
217758_s_at	56889	TM9SF3	transmembrane 9 superfamily member 3	-1.00549	10.0281	-4.49813	0.00127974	0.00808292	-1.77101	1.00549	0.498101
213258_at	7035	TFPI	tissue factor pathway inhibitor	-6.00168	8.61346	-47.6732	1.05842e-12	1.85241e-09	19.2948	6.00168	0.0156068
209183_s_at	11067	C10orf10	chromosome 10 open reading frame 10	-2.47756	9.32543	-13.4218	1.59342e-07	9.95213e-06	7.85492	2.47756	0.179547
206953_s_at	23266	ADGRL2	adhesion G protein-coupled receptor L2	1.21565	7.31872	3.93026	0.00306811	0.0157431	-2.69146	1.21565	2.32245
208296_x_at	25816	TNFAIP8	TNF alpha induced protein 8	-2.00092	8.86392	-7.20113	3.68627e-05	0.00056649	2.02	2.00092	0.24984
201286_at	6382	SDC1	syndecan 1	-2.78093	7.96637	-12.3219	3.46652e-07	1.77983e-05	7.028	2.78093	0.145498
209054_s_at	7468	WHSC1	Wolf-Hirschhorn syndrome candidate 1	1.32598	6.88012	15.9735	3.216e-08	3.24263e-06	9.54399	1.32598	2.50703
209579_s_at	8930	MBD4	methyl-CpG binding domain 4, DNA glycosylase	-1.46563	8.33055	-11.1853	8.28387e-07	3.41832e-05	6.09742	1.46563	0.362076
203353_s_at	4152	MBD1	methyl-CpG binding domain protein 1	-1.43361	8.73318	-6.46402	8.81521e-05	0.00108705	1.08337	1.43361	0.370204
41160_at	53615	MBD3	methyl-CpG binding domain protein 3	-1.02553	9.80552	-9.02181	5.50094e-06	0.000138193	4.06596	1.02553	0.491229
202484_s_at	8932	MBD2	methyl-CpG binding domain protein 2	-4.26862	8.90692	-29.0776	1.16445e-10	6.4e-08	15.208	4.26862	0.051882
217947_at	54918	CMTM6	CKLF like MARVEL transmembrane domain containing 6	-1.22471	10.4912	-7.37844	3.0173e-05	0.000488978	2.23532	1.22471	0.427884
206118_at	6775	STAT4	signal transducer and activator of transcription 4	-1.58254	7.36163	-11.2862	7.64349e-07	3.22576e-05	6.1835	1.58254	0.333892
217979_at	27075	TSPAN13	tetraspanin 13	-1.50485	8.37297	-7.9571	1.6073e-05	0.000305853	2.91273	1.50485	0.352367
219593_at	51296	SLC15A3	solute carrier family 15 member 3	-1.75015	7.94243	-7.23598	3.54303e-05	0.000550671	2.06261	1.75015	0.297271
218653_at	10166	SLC25A15	solute carrier family 25 member 15	-2.35424	9.03115	-5.57319	0.000277197	0.00259966	-0.143881	2.35424	0.195571
201846_s_at	23429	RYBP	RING1 and YY1 binding protein	-2.06779	10.0872	-12.7934	2.4661e-07	1.3862e-05	7.3907	2.06779	0.238524
201878_at	25820	ARIH1	ariadne RBR E3 ubiquitin protein ligase 1	-1.07174	6.80628	-5.612	0.000263111	0.00249592	-0.0881381	1.07174	0.475746
206549_at	3641	INSL4	insulin like 4	-1.72493	9.03369	-9.17312	4.76282e-06	0.000124566	4.22085	1.72493	0.302513
208474_at	9074	CLDN6	claudin 6	1.68191	9.47473	4.91113	0.000697227	0.00513131	-1.1271	1.68191	3.20852
202531_at	3659	IRF1	interferon regulatory factor 1	-1.18961	8.19659	-11.9782	4.47642e-07	2.18267e-05	6.75525	1.18961	0.438421
208436_s_at	3665	IRF7	interferon regulatory factor 7	-1.441	7.2325	-3.5891	0.00529515	0.023425	-3.26071	1.441	0.368312
202597_at	3664	IRF6	interferon regulatory factor 6	-1.22284	9.01995	-6.66321	6.91994e-05	0.000902264	1.34326	1.22284	0.428438
203882_at	10379	IRF9	interferon regulatory factor 9	-1.60102	9.05916	-6.93991	4.98372e-05	0.000709216	1.69587	1.60102	0.329643
204057_at	3394	IRF8	interferon regulatory factor 8	-1.03026	7.52584	-4.60757	0.00108691	0.007144	-1.59816	1.03026	0.489623
206052_s_at	7884	SLBP	stem-loop binding protein	1.2511	9.3142	3.29173	0.00861248	0.0336688	-3.76371	1.2511	2.38023
208336_s_at	9524	TECR	trans-2,3-enoyl-CoA reductase	1.03953	9.35575	5.23774	0.000438896	0.00364514	-0.634404	1.03953	2.05555
203116_s_at	2235	FECH	ferrochelatase	-1.25722	8.05122	-5.41777	0.000342291	0.00304481	-0.369187	1.25722	0.418349
219312_s_at	65986	ZBTB10	zinc finger and BTB domain containing 10	-1.40107	6.90324	-3.60211	0.00518476	0.0230603	-3.23882	1.40107	0.378649
202330_s_at	7374	UNG	uracil DNA glycosylase	1.98135	7.02754	9.32926	4.1131e-06	0.000113011	4.37848	1.98135	3.94864
203028_s_at	1535	CYBA	cytochrome b-245 alpha chain	1.40616	9.30585	13.4226	1.59257e-07	9.95213e-06	7.85548	1.40616	2.65031
206875_s_at	9748	SLK	STE20 like kinase	-2.35239	6.95931	-6.20023	0.00012241	0.00140096	0.731165	2.35239	0.195821
212461_at	51582	AZIN1	antizyme inhibitor 1	-2.49002	9.86149	-9.78205	2.7183e-06	8.33177e-05	4.82341	2.49002	0.178004
202443_x_at	4853	NOTCH2	notch 2	-1.54826	7.96629	-7.30817	3.26516e-05	0.000517111	2.15043	1.54826	0.341922
202344_at	3297	HSF1	heat shock transcription factor 1	-1.01808	7.46623	-3.99739	0.00276052	0.0145317	-2.58075	1.01808	0.493773
205578_at	4920	ROR2	receptor tyrosine kinase like orphan receptor 2	1.08264	5.60492	7.20781	3.65832e-05	0.000564141	2.02819	1.08264	2.11791
205805_s_at	4919	ROR1	receptor tyrosine kinase like orphan receptor 1	1.21283	6.32513	3.56521	0.00550423	0.024068	-3.30091	1.21283	2.31793
202055_at	3836	KPNA1	karyopherin subunit alpha 1	-1.03718	7.78066	-6.18284	0.000125129	0.00142257	0.707616	1.03718	0.487278
202225_at	1398	CRK	CRK proto-oncogene, adaptor protein	-1.1058	8.77888	-5.23959	0.000437769	0.00363985	-0.631662	1.1058	0.464645
205630_at	1392	CRH	corticotropin releasing hormone	-1.17833	6.80579	-4.2129	0.00197447	0.0112755	-2.22861	1.17833	0.441863
204836_at	2731	GLDC	glycine decarboxylase	1.38784	10.3846	3.21912	0.00971125	0.0367975	-3.88713	1.38784	2.61686
222257_s_at	59272	ACE2	angiotensin I converting enzyme 2	-1.50587	6.48433	-12.3297	3.44669e-07	1.77373e-05	7.03411	1.50587	0.352119
218908_at	79058	ASPSCR1	ASPSCR1, UBX domain containing tether for SLC2A4	-1.44684	8.25436	-4.86864	0.000741341	0.00537038	-1.19229	1.44684	0.366823
203508_at	7133	TNFRSF1B	TNF receptor superfamily member 1B	-2.12825	8.38565	-4.77347	0.000851331	0.00596548	-1.33918	2.12825	0.228736
201212_at	5641	LGMN	legumain	-1.92564	8.85001	-8.59006	8.38981e-06	0.000190571	3.61206	1.92564	0.263224
203475_at	1588	CYP19A1	cytochrome P450 family 19 subfamily A member 1	-3.49116	10.3669	-14.5395	7.6578e-08	6.01244e-06	8.63084	3.49116	0.0889318
203997_at	5774	PTPN3	protein tyrosine phosphatase, non-receptor type 3	-1.61211	9.14601	-7.99713	1.54076e-05	0.000295716	2.95822	1.61211	0.32712
201346_at	79602	ADIPOR2	adiponectin receptor 2	-1.00677	9.53166	-5.93742	0.000171314	0.00180834	0.370976	1.00677	0.497658
217748_at	51094	ADIPOR1	adiponectin receptor 1	1.05166	10.3226	3.62611	0.00498741	0.022465	-3.19849	1.05166	2.07291
202854_at	3251	HPRT1	hypoxanthine phosphoribosyltransferase 1	1.96242	8.66818	6.73244	6.36881e-05	0.000856149	1.43239	1.96242	3.89716
205916_at	6278	S100A7	S100 calcium binding protein A7	-2.49508	8.14567	-3.51637	0.005959	0.0255748	-3.38326	2.49508	0.17738
218170_at	51015	ISOC1	isochorismatase domain containing 1	1.01296	8.8988	3.02881	0.0133293	0.0464816	-4.21101	1.01296	2.01805
217728_at	6277	S100A6	S100 calcium binding protein A6	-1.957	8.68454	-9.72342	2.86544e-06	8.67536e-05	4.7668	1.957	0.257564
213201_s_at	7138	TNNT1	troponin T1, slow skeletal type	2.68197	7.75865	16.7829	2.03395e-08	2.33621e-06	10.0234	2.68197	6.41732
218316_at	26520	TIMM9	translocase of inner mitochondrial membrane 9	1.04905	8.39777	3.56656	0.00549225	0.0240497	-3.29865	1.04905	2.06917
201100_s_at	8239	USP9X	ubiquitin specific peptidase 9, X-linked	-1.21798	9.71706	-8.58591	8.42459e-06	0.000190778	3.60761	1.21798	0.429883
201841_s_at	3315	HSPB1	heat shock protein family B (small) member 1	-5.63497	9.68996	-37.1924	1.12564e-11	1.14012e-08	17.3441	5.63497	0.0201235
212629_s_at	5586	PKN2	protein kinase N2	-1.09612	8.22801	-5.29487	0.000405401	0.00344398	-0.549754	1.09612	0.467773
221667_s_at	26353	HSPB8	heat shock protein family B (small) member 8	-3.09958	10.7368	-18.5991	7.8145e-09	1.14559e-06	11.0167	3.09958	0.116663
216048_s_at	22836	RHOBTB3	Rho related BTB domain containing 3	-3.46039	7.55604	-19.7288	4.50327e-09	7.602e-07	11.5838	3.46039	0.0908489
212651_at	9886	RHOBTB1	Rho related BTB domain containing 1	-3.15936	6.56753	-8.52114	8.98852e-06	0.000200492	3.53792	3.15936	0.111927
218856_at	27242	TNFRSF21	TNF receptor superfamily member 21	-1.43002	9.73948	-5.42868	0.000337223	0.00300935	-0.353263	1.43002	0.371127
202185_at	8985	PLOD3	procollagen-lysine,2-oxoglutarate 5-dioxygenase 3	-1.01089	9.38909	-5.05797	0.00056517	0.00438804	-0.903762	1.01089	0.496239
218480_at	60509	AGBL5	ATP/GTP binding protein like 5	1.34147	7.9638	11.0905	8.93858e-07	3.61485e-05	6.016	1.34147	2.5341
48808_at	1719	DHFR	dihydrofolate reductase	2.40529	6.44212	21.4582	2e-09	4.15e-07	12.3867	2.40529	5.2974
212188_at	115207	KCTD12	potassium channel tetramerization domain containing 12	-1.88484	7.9563	-5.38387	0.000358569	0.00314196	-0.418781	1.88484	0.270774
214670_at	7586	ZKSCAN1	zinc finger with KRAB and SCAN domains 1	-1.3621	6.86247	-6.70047	6.61712e-05	0.000877675	1.39131	1.3621	0.389017
201918_at	55186	SLC25A36	solute carrier family 25 member 36	-1.02366	8.22803	-4.48223	0.00131064	0.0082477	-1.79624	1.02366	0.491867
221020_s_at	81034	SLC25A32	solute carrier family 25 member 32	-1.39588	7.02485	-3.98268	0.002825	0.0147921	-2.60496	1.39588	0.380012
201426_s_at	7431	VIM	vimentin	-1.47783	7.96408	-5.28555	0.000410672	0.00347683	-0.563531	1.47783	0.359029
209118_s_at	7846	TUBA1A	tubulin alpha 1a	-1.36542	6.41082	-5.54635	0.000287412	0.0026685	-0.182553	1.36542	0.38812
204244_s_at	10926	DBF4	DBF4 zinc finger	1.07453	7.0074	3.25585	0.00913836	0.0351147	-3.82467	1.07453	2.10603
205220_at	8843	HCAR3	hydroxycarboxylic acid receptor 3	-1.94375	7.04303	-8.95469	5.86765e-06	0.000145341	3.99658	1.94375	0.25994
207476_at	100507630	LOC100507630	uncharacterized LOC100507630	2.00234	6.36686	12.4788	3.09126e-07	1.62077e-05	7.15011	2.00234	4.00649
218487_at	210	ALAD	aminolevulinate dehydratase	1.62259	7.63004	6.98858	4.70858e-05	0.000680865	1.7569	1.62259	3.07927
201061_s_at	2040	STOM	stomatin	-2.22246	8.51588	-10.4165	1.56179e-06	5.3872e-05	5.41811	2.22246	0.214276
202769_at	901	CCNG2	cyclin G2	-1.60367	8.59386	-9.87924	2.49226e-06	7.75272e-05	4.91663	1.60367	0.329038
202671_s_at	8566	PDXK	pyridoxal (pyridoxine, vitamin B6) kinase	-1.73413	8.64871	-6.61608	7.32463e-05	0.000945076	1.28223	1.73413	0.300591
217991_x_at	23648	SSBP3	single stranded DNA binding protein 3	1.7183	8.57235	7.74023	2.02679e-05	0.000362828	2.66328	1.7183	3.29049
220440_at	29124	LGALS13	galectin 13	-3.02259	8.76502	-6.61069	7.37245e-05	0.000950147	1.27524	3.02259	0.123058
202777_at	8036	SHOC2	SHOC2, leucine rich repeat scaffold protein	-1.61188	8.02184	-7.76075	1.98238e-05	0.000357679	2.68711	1.61188	0.327173
213070_at	5286	PIK3C2A	phosphatidylinositol-4-phosphate 3-kinase catalytic subunit type 2 alpha	-1.58075	8.6291	-5.8825	0.000183993	0.00191139	0.294521	1.58075	0.334308
201807_at	9559	VPS26A	VPS26, retromer complex component A	-1.12605	10.1758	-6.87943	5.35019e-05	0.000748859	1.61962	1.12605	0.45817
205020_s_at	10124	ARL4A	ADP ribosylation factor like GTPase 4A	-2.12219	8.08178	-10.2032	1.87551e-06	6.2006e-05	5.22176	2.12219	0.229698
201412_at	26020	LRP10	LDL receptor related protein 10	-1.20378	9.96219	-12.6833	2.66737e-07	1.46037e-05	7.30719	1.20378	0.434137
209220_at	2719	GPC3	glypican 3	-1.06539	7.23307	-8.04866	1.4595e-05	0.000284036	3.0165	1.06539	0.477844
204984_at	2239	GPC4	glypican 4	-1.74184	8.22403	-14.0311	1.06158e-07	7.53349e-06	8.28546	1.74184	0.298987
209035_at	4192	MDK	midkine (neurite growth-promoting factor 2)	1.48061	8.17467	6.59441	7.51918e-05	0.000961824	1.25408	1.48061	2.79068
209203_s_at	23299	BICD2	BICD cargo adaptor 2	1.01992	7.47836	7.46915	2.72718e-05	0.000454863	2.34404	1.01992	2.0278
214257_s_at	9554	SEC22B	SEC22 homolog B, vesicle trafficking protein (gene/pseudogene)	-1.10852	9.30504	-7.41967	2.88148e-05	0.000471771	2.28485	1.10852	0.463768
214734_at	23086	EXPH5	exophilin 5	-1.82128	9.25394	-13.8365	1.20646e-07	8.19622e-06	8.14996	1.82128	0.28297
202506_at	6744	SSFA2	sperm specific antigen 2	-2.6324	8.87026	-8.13938	1.32755e-05	0.000265071	3.11843	2.6324	0.161275
212733_at	9711	RUBCN	RUN and cysteine rich domain containing beclin 1 interacting protein	-1.05607	7.09507	-7.32982	3.18649e-05	0.000509724	2.17665	1.05607	0.480939
208660_at	1431	CS	citrate synthase	1.16593	9.90891	6.90993	5.16184e-05	0.000727063	1.65813	1.16593	2.24378
216194_s_at	1155	TBCB	tubulin folding cofactor B	-1.00204	9.04317	-9.06319	5.28739e-06	0.000134959	4.10853	1.00204	0.499294
214077_x_at	4213	MEIS3P1	Meis homeobox 3 pseudogene 1	-1.40597	6.74926	-8.95423	5.87025e-06	0.000145341	3.9961	1.40597	0.377365
212359_s_at	23053	ZSWIM8	zinc finger SWIM-type containing 8	-1.32932	8.60086	-15.005	5.72996e-08	4.86193e-06	8.93681	1.32932	0.397957
205547_s_at	6876	TAGLN	transgelin	-2.53925	8.80357	-10.4091	1.57166e-06	5.41287e-05	5.41135	2.53925	0.172033
201012_at	301	ANXA1	annexin A1	-4.27305	11.2144	-16.2093	2.80792e-08	2.98192e-06	9.68618	4.27305	0.051723
217838_s_at	51466	EVL	Enah/Vasp-like	1.62437	7.42344	8.20035	1.24623e-05	0.000252451	3.18644	1.62437	3.08307
202053_s_at	224	ALDH3A2	aldehyde dehydrogenase 3 family member A2	1.63672	7.67612	12.5846	2.86348e-07	1.53382e-05	7.23164	1.63672	3.10959
204168_at	4258	MGST2	microsomal glutathione S-transferase 2	-1.02062	7.63573	-7.71314	2.08708e-05	0.000369979	2.63175	1.02062	0.492906
204194_at	571	BACH1	BTB domain and CNC homolog 1	-2.21572	7.69754	-13.1634	1.90256e-07	1.13959e-05	7.6666	2.21572	0.21528
201760_s_at	55884	WSB2	WD repeat and SOCS box containing 2	-1.06689	8.81792	-3.72176	0.00427554	0.020022	-3.03817	1.06689	0.477347
220138_at	9421	HAND1	heart and neural crest derivatives expressed 1	2.56269	8.56722	13.3635	1.65795e-07	1.02623e-05	7.81277	2.56269	5.9081
219823_at	79727	LIN28A	lin-28 homolog A	4.86066	7.3928	21.1167	2.38105e-09	4.63e-07	12.234	4.86066	29.0539
204906_at	6196	RPS6KA2	ribosomal protein S6 kinase A2	1.12543	7.18385	8.38157	1.03492e-05	0.000222597	3.3863	1.12543	2.18167
222236_s_at	55616	ASAP3	ArfGAP with SH3 domain, ankyrin repeat and PH domain 3	-1.22478	9.12887	-5.90483	0.00017872	0.00186652	0.325656	1.22478	0.427862
217127_at	1491	CTH	cystathionine gamma-lyase	1.23179	5.62937	10.1397	1.98176e-06	6.49003e-05	5.16264	1.23179	2.34857
203275_at	3660	IRF2	interferon regulatory factor 2	-1.04789	6.66273	-4.56918	0.00115077	0.00744556	-1.65861	1.04789	0.483676
209762_x_at	3431	SP110	SP110 nuclear body protein	-2.16587	7.44121	-15.3619	4.61335e-08	4.2833e-06	9.16503	2.16587	0.222848
210879_s_at	26056	RAB11FIP5	RAB11 family interacting protein 5	-1.01887	8.76225	-6.03742	0.000150585	0.00163774	0.509135	1.01887	0.493502
204173_at	140465	MYL6B	myosin light chain 6B	1.48151	7.98232	5.38719	0.000356942	0.00313195	-0.413927	1.48151	2.79242
219209_at	64135	IFIH1	interferon induced with helicase C domain 1	-3.39406	7.28338	-13.7992	1.23665e-07	8.32516e-06	8.12377	3.39406	0.0951232
212795_at	23325	KIAA1033	KIAA1033	-1.2606	8.83908	-5.12308	0.000515431	0.00410181	-0.80568	1.2606	0.41737
208734_x_at	5862	RAB2A	RAB2A, member RAS oncogene family	-1.6508	9.52789	-16.1155	2.96298e-08	3.08524e-06	9.62988	1.6508	0.318463
218355_at	24137	KIF4A	kinesin family member 4A	2.0249	7.23654	6.7238	6.43496e-05	0.000860169	1.42129	2.0249	4.06963
222262_s_at	55500	ETNK1	ethanolamine kinase 1	-1.51763	6.52362	-6.89008	5.28362e-05	0.000740828	1.63307	1.51763	0.34926
214124_x_at	11116	FGFR1OP	FGFR1 oncogene partner	1.01196	6.17343	5.04278	0.000577502	0.00445376	-0.926735	1.01196	2.01664
214683_s_at	1195	CLK1	CDC like kinase 1	-1.31557	6.88736	-3.41235	0.0070627	0.0291928	-3.55912	1.31557	0.401766
214315_x_at	811	CALR	calreticulin	1.7346	10.0285	9.1154	5.03075e-06	0.000130198	4.16202	1.7346	3.32788
220615_s_at	55711	FAR2	fatty acyl-CoA reductase 2	-3.96181	8.59459	-16.4115	2.5e-08	2.7478e-06	9.80639	3.96181	0.0641767
210519_s_at	1728	NQO1	NAD(P)H quinone dehydrogenase 1	1.53834	8.74607	5.06679	0.000558144	0.00434705	-0.890448	1.53834	2.90461
203210_s_at	5985	RFC5	replication factor C subunit 5	1.37116	6.5327	9.75923	2.77457e-06	8.44613e-05	4.80141	1.37116	2.58679
203020_at	9910	RABGAP1L	RAB GTPase activating protein 1 like	-1.17891	7.3479	-8.21491	1.22762e-05	0.000250359	3.20262	1.17891	0.441684
221773_at	2004	ELK3	ELK3, ETS transcription factor	-1.23021	5.37475	-4.05838	0.00250915	0.0135739	-2.48057	1.23021	0.426256
208878_s_at	5062	PAK2	p21 (RAC1) activated kinase 2	-1.49954	7.17198	-6.4764	8.68241e-05	0.00107483	1.09966	1.49954	0.353665
204715_at	24145	PANX1	pannexin 1	-1.63649	7.09456	-3.89624	0.00323764	0.0163741	-2.74776	1.63649	0.321639
217468_at	1565	CYP2D6	cytochrome P450 family 2 subfamily D member 6	1.04354	6.04262	7.86972	1.76369e-05	0.000328597	2.81285	1.04354	2.06128
218652_s_at	54872	PIGG	phosphatidylinositol glycan anchor biosynthesis class G	-1.3354	8.64741	-3.93224	0.00305854	0.0157072	-2.68818	1.3354	0.396283
215411_s_at	10758	TRAF3IP2	TRAF3 interacting protein 2	-1.10427	8.49725	-7.45965	2.75609e-05	0.000458667	2.3327	1.10427	0.465137
218990_s_at	6707	SPRR3	small proline rich protein 3	-1.17442	7.5372	-12.7285	2.58267e-07	1.43158e-05	7.34154	1.17442	0.443061
203358_s_at	2146	EZH2	enhancer of zeste 2 polycomb repressive complex 2 subunit	1.19194	6.5391	3.87873	0.00332863	0.0166753	-2.77676	1.19194	2.28459
209301_at	760	CA2	carbonic anhydrase 2	-1.37091	9.90713	-5.85555	0.000190583	0.00196721	0.256849	1.37091	0.386647
202153_s_at	23636	NUP62	nucleoporin 62	1.15223	9.1047	6.70075	6.61494e-05	0.000877675	1.39167	1.15223	2.22257
209344_at	7171	TPM4	tropomyosin 4	-1.56387	9.56521	-8.2636	1.16755e-05	0.000242199	3.25659	1.56387	0.338243
206117_at	7168	TPM1	tropomyosin 1 (alpha)	2.55978	9.07646	8.66288	7.80411e-06	0.000181145	3.68989	2.55978	5.89616
220329_s_at	55005	RMND1	required for meiotic nuclear division 1 homolog	-1.07316	7.54329	-3.04736	0.0129226	0.0454976	-4.17943	1.07316	0.475278
208944_at	7048	TGFBR2	transforming growth factor beta receptor 2	-1.79561	8.73281	-7.15367	3.89159e-05	0.000589506	1.96173	1.79561	0.28805
202430_s_at	5359	PLSCR1	phospholipid scramblase 1	-1.73211	8.02942	-10.0462	2.15049e-06	6.90482e-05	5.07495	1.73211	0.301011
35148_at	27134	TJP3	tight junction protein 3	1.14498	7.77628	8.90733	6.14252e-06	0.000150576	3.94735	1.14498	2.21143
204978_at	11129	CLASRP	CLK4 associating serine/arginine rich protein	1.02923	9.10405	6.05653	0.00014694	0.00160503	0.535386	1.02923	2.04093
55093_at	54480	CHPF2	chondroitin polymerizing factor 2	-1.07868	8.40339	-6.77564	6.04916e-05	0.000824929	1.48771	1.07868	0.473463
212285_s_at	375790	AGRN	agrin	1.95628	9.46098	12.2591	3.63065e-07	1.8513e-05	6.97867	1.95628	3.8806
218129_s_at	4801	NFYB	nuclear transcription factor Y subunit beta	-1.09636	6.89566	-3.47881	0.00633523	0.0268533	-3.44668	1.09636	0.467696
219828_at	55684	RABL6	RAB, member RAS oncogene family-like 6	1.13943	7.60472	6.68646	6.72924e-05	0.000888842	1.37327	1.13943	2.20294
210910_s_at	22932	POMZP3	POM121 and ZP3 fusion	-1.10792	6.42756	-3.61429	0.00508356	0.0227601	-3.21834	1.10792	0.463962
210105_s_at	2534	FYN	FYN proto-oncogene, Src family tyrosine kinase	-1.01115	7.66632	-5.66958	0.000243619	0.00234977	-0.00584265	1.01115	0.496151
204170_s_at	1164	CKS2	CDC28 protein kinase regulatory subunit 2	1.64357	9.33119	3.52081	0.00591613	0.0254202	-3.37577	1.64357	3.12437
217591_at	6498	SKIL	SKI like proto-oncogene	-2.5545	7.754	-11.5418	6.25249e-07	2.82033e-05	6.39831	2.5545	0.170223
219590_x_at	51611	DPH5	diphthamide biosynthesis 5	1.12133	8.85939	6.90081	5.21743e-05	0.000733039	1.64662	1.12133	2.17547
218073_s_at	55706	NDC1	NDC1 transmembrane nucleoporin	1.03606	6.83399	3.93335	0.00305322	0.0156835	-2.68636	1.03606	2.05062
203531_at	8065	CUL5	cullin 5	-1.4363	7.45466	-4.45904	0.00135718	0.00848544	-1.83312	1.4363	0.369515
200990_at	10155	TRIM28	tripartite motif containing 28	1.04531	10.5276	6.35671	0.00010064	0.00119731	0.941202	1.04531	2.0638
202504_at	23650	TRIM29	tripartite motif containing 29	-2.75176	8.84989	-16.3268	2.62626e-08	2.84082e-06	9.7562	2.75176	0.14847
217729_s_at	166	AES	amino-terminal enhancer of split	-1.46915	8.78378	-6.95978	4.86936e-05	0.000699574	1.72081	1.46915	0.361195
209034_at	10957	PNRC1	proline rich nuclear receptor coactivator 1	-1.78089	8.65857	-16.595	2.25801e-08	2.55407e-06	9.9142	1.78089	0.291003
203665_at	3162	HMOX1	heme oxygenase 1	-4.35659	9.91279	-10.8629	1.07562e-06	4.14559e-05	5.8178	4.35659	0.048813
219874_at	84561	SLC12A8	solute carrier family 12 member 8	-1.61983	6.64598	-5.13113	0.000509621	0.00406875	-0.793606	1.61983	0.325373
201614_s_at	8607	RUVBL1	RuvB like AAA ATPase 1	1.15302	8.26207	5.43524	0.000334214	0.00299449	-0.343695	1.15302	2.22379
221539_at	1978	EIF4EBP1	eukaryotic translation initiation factor 4E binding protein 1	-1.50297	8.96615	-11.2076	8.13745e-07	3.36413e-05	6.1165	1.50297	0.352827
211138_s_at	8564	KMO	kynurenine 3-monooxygenase	-3.38283	7.92322	-29.043	1.17765e-10	6.4e-08	15.1973	3.38283	0.0958662
202544_at	2764	GMFB	glia maturation factor beta	-1.4466	9.50719	-7.40541	2.92767e-05	0.000476802	2.26775	1.4466	0.366886
201848_s_at	664	BNIP3	BCL2 interacting protein 3	1.87855	9.29413	6.94158	4.97403e-05	0.000709204	1.69796	1.87855	3.67704
201564_s_at	6624	FSCN1	fascin actin-bundling protein 1	2.20391	8.55408	17.8628	1.1389e-08	1.4841e-06	10.6269	2.20391	4.60727
207655_s_at	29760	BLNK	B-cell linker	-2.32397	7.44165	-11.4657	6.63496e-07	2.90465e-05	6.33484	2.32397	0.199717
202033_s_at	9821	RB1CC1	RB1 inducible coiled-coil 1	-2.11375	8.52144	-7.87927	1.74582e-05	0.000327107	2.8238	2.11375	0.231045
209383_at	1649	DDIT3	DNA damage inducible transcript 3	-1.18732	9.26151	-5.40486	0.000348398	0.00308437	-0.388067	1.18732	0.439117
203689_s_at	2332	FMR1	fragile X mental retardation 1	-2.0224	9.14855	-12.6886	2.65736e-07	1.46037e-05	7.31119	2.0224	0.246148
212314_at	23231	SEL1L3	SEL1L family member 3	-1.65449	6.82562	-8.85806	6.44345e-06	0.000155711	3.89592	1.65449	0.31765
204952_at	27076	LYPD3	LY6/PLAUR domain containing 3	-2.18215	9.41432	-4.7693	0.00085654	0.00598711	-1.34565	2.18215	0.220347
202388_at	5997	RGS2	regulator of G-protein signaling 2	-3.07456	7.79718	-5.44008	0.000332012	0.00298556	-0.336636	3.07456	0.118704
202657_s_at	9792	SERTAD2	SERTA domain containing 2	-1.07979	8.01148	-5.61982	0.000260368	0.00247094	-0.076932	1.07979	0.473098
205227_at	3556	IL1RAP	interleukin 1 receptor accessory protein	-2.8366	9.48797	-12.1497	3.93723e-07	1.98942e-05	6.89221	2.8366	0.13999
217898_at	56851	EMC7	ER membrane protein complex subunit 7	-1.1348	9.13013	-7.06544	4.30713e-05	0.000635181	1.85267	1.1348	0.455398
213005_s_at	23189	KANK1	KN motif and ankyrin repeat domains 1	-1.2288	8.81363	-5.33116	0.000385558	0.00331842	-0.496221	1.2288	0.426673
201037_at	5214	PFKP	phosphofructokinase, platelet	1.95522	10.3327	9.60061	3.20278e-06	9.45265e-05	4.64726	1.95522	3.87776
218108_at	55148	UBR7	ubiquitin protein ligase E3 component n-recognin 7 (putative)	1.04512	7.04511	6.12812	0.000134114	0.00149648	0.633274	1.04512	2.06354
203288_at	9710	KIAA0355	KIAA0355	-1.38277	8.44915	-7.16294	3.85052e-05	0.000584477	1.97314	1.38277	0.383481
208882_s_at	51366	UBR5	ubiquitin protein ligase E3 component n-recognin 5	-1.20981	7.53474	-4.67456	0.000984347	0.00663223	-1.49315	1.20981	0.432326
203675_at	4925	NUCB2	nucleobindin 2	-2.49467	8.74892	-10.7878	1.14426e-06	4.27093e-05	5.75154	2.49467	0.177431
220319_s_at	29116	MYLIP	myosin regulatory light chain interacting protein	-2.67568	8.40367	-17.5358	1.35273e-08	1.69762e-06	10.4482	2.67568	0.156509
213017_at	171586	ABHD3	abhydrolase domain containing 3	-1.24553	6.11324	-6.59784	7.48806e-05	0.000959922	1.25853	1.24553	0.421753
208676_s_at	5036	PA2G4	proliferation-associated 2G4	1.46566	10.2986	8.59013	8.38921e-06	0.000190571	3.61214	1.46566	2.76189
218739_at	51099	ABHD5	abhydrolase domain containing 5	-1.16729	8.42259	-8.34029	1.07936e-05	0.000230598	3.34107	1.16729	0.445257
210761_s_at	2886	GRB7	growth factor receptor bound protein 7	-1.22249	8.73438	-9.55308	3.34481e-06	9.74219e-05	4.60064	1.22249	0.428542
209738_x_at	5675	PSG6	pregnancy specific beta-1-glycoprotein 6	-4.97538	9.83425	-12.93	2.2391e-07	1.28925e-05	7.49344	4.97538	0.0317879
205602_x_at	5676	PSG7	pregnancy specific beta-1-glycoprotein 7 (gene/pseudogene)	-3.41708	9.4781	-6.19927	0.00012256	0.00140123	0.729862	3.41708	0.0936177
208191_x_at	5672	PSG4	pregnancy specific beta-1-glycoprotein 4	-4.63594	9.27198	-10.6915	1.23931e-06	4.56445e-05	5.66603	4.63594	0.0402201
204830_x_at	5673	PSG5	pregnancy specific beta-1-glycoprotein 5	-4.88905	9.44362	-10.7351	1.19523e-06	4.43152e-05	5.70483	4.88905	0.0337481
211741_x_at	5671	PSG3	pregnancy specific beta-1-glycoprotein 3	-6.30904	9.16172	-20.7688	2.7827e-09	5.34543e-07	12.0756	6.30904	0.0126122
208257_x_at	5669	PSG1	pregnancy specific beta-1-glycoprotein 1	-3.63923	9.66509	-7.57325	2.43113e-05	0.000416714	2.46762	3.63923	0.0802571
219990_at	79733	E2F8	E2F transcription factor 8	1.75369	5.37968	11.6357	5.81348e-07	2.66547e-05	6.47612	1.75369	3.37221
201185_at	5654	HTRA1	HtrA serine peptidase 1	-3.97711	9.39945	-17.3624	1.48369e-08	1.81655e-06	10.3521	3.97711	0.0634996
218109_s_at	64747	MFSD1	major facilitator superfamily domain containing 1	-1.17386	9.19977	-10.0426	2.15731e-06	6.90679e-05	5.07156	1.17386	0.443233
203534_at	27257	LSM1	LSM1 homolog, mRNA degradation associated	-1.31893	9.53141	-7.65869	2.21425e-05	0.000385169	2.56813	1.31893	0.400831
202606_s_at	9874	TLK1	tousled like kinase 1	-1.98037	8.76991	-12.5987	2.83446e-07	1.52561e-05	7.24249	1.98037	0.253425
200788_s_at	8682	PEA15	phosphoprotein enriched in astrocytes 15	-1.69387	9.83851	-10.6392	1.29451e-06	4.70565e-05	5.61933	1.69387	0.309098
203913_s_at	3248	HPGD	hydroxyprostaglandin dehydrogenase 15-(NAD)	-6.63908	8.13388	-39.3849	6.52756e-12	8.08076e-09	17.8147	6.63908	0.0100332
204291_at	9849	ZNF518A	zinc finger protein 518A	-1.0584	5.44457	-3.63897	0.00488487	0.0221513	-3.17688	1.0584	0.480165
209398_at	3006	HIST1H1C	histone cluster 1 H1 family member c	-4.05476	8.0499	-10.7758	1.15563e-06	4.30618e-05	5.74094	4.05476	0.0601724
212870_at	6655	SOS2	SOS Ras/Rho guanine nucleotide exchange factor 2	-2.04245	7.54025	-7.19994	3.69127e-05	0.000566869	2.01854	2.04245	0.242751
202289_s_at	10579	TACC2	transforming acidic coiled-coil containing protein 2	-3.21412	8.80341	-19.2037	5.79598e-09	9.0952e-07	11.3247	3.21412	0.107759
218308_at	10460	TACC3	transforming acidic coiled-coil containing protein 3	2.23288	7.02248	7.8787	1.74688e-05	0.000327107	2.82315	2.23288	4.70072
218755_at	10112	KIF20A	kinesin family member 20A	3.48799	7.642	13.9853	1.09391e-07	7.65947e-06	8.25369	3.48799	11.2199
212020_s_at	4288	MKI67	marker of proliferation Ki-67	2.09922	7.2422	10.1942	1.89029e-06	6.24019e-05	5.21334	2.09922	4.28479
217873_at	51719	CAB39	calcium binding protein 39	-1.04479	9.56414	-7.67827	2.16755e-05	0.000380312	2.59105	1.04479	0.484716
202948_at	3554	IL1R1	interleukin 1 receptor type 1	-3.745	9.49061	-48.0638	9.79205e-13	1.85241e-09	19.3547	3.745	0.0745837
205932_s_at	4487	MSX1	msh homeobox 1	1.16319	5.91862	4.9062	0.000702199	0.00516292	-1.13465	1.16319	2.23951
205555_s_at	4488	MSX2	msh homeobox 2	1.23346	9.91054	8.83942	6.56147e-06	0.000157723	3.87641	1.23346	2.3513
222240_s_at	51477	ISYNA1	inositol-3-phosphate synthase 1	2.87447	8.66124	3.93792	0.00303128	0.0156049	-2.67881	2.87447	7.33336
218446_s_at	51030	TVP23B	trans-golgi network vesicle protein 23 homolog B (S. cerevisiae)	-1.51342	7.22882	-3.82099	0.00364842	0.0178873	-2.87265	1.51342	0.350281
203755_at	701	BUB1B	BUB1 mitotic checkpoint serine/threonine kinase B	3.11506	7.59278	14.0827	1.02647e-07	7.37836e-06	8.32105	3.11506	8.66414
200625_s_at	10487	CAP1	adenylate cyclase associated protein 1	-1.1863	11.3035	-10.08	2.08787e-06	6.73284e-05	5.10667	1.1863	0.43943
211909_x_at	5733	PTGER3	prostaglandin E receptor 3	1.91321	6.17045	9.17915	4.73571e-06	0.000124148	4.22698	1.91321	3.76647
218459_at	64222	TOR3A	torsin family 3 member A	-1.07361	6.78054	-5.67241	0.000242701	0.00234474	-0.00180554	1.07361	0.475127
211675_s_at	29969	MDFIC	MyoD family inhibitor domain containing	1.31432	6.70859	7.18515	3.75408e-05	0.000572568	2.00041	1.31432	2.48685
204068_at	6788	STK3	serine/threonine kinase 3	-2.45046	7.85091	-19.8392	4.27411e-09	7.32615e-07	11.6374	2.45046	0.182952
203591_s_at	1441	CSF3R	colony stimulating factor 3 receptor	-2.28428	8.17261	-9.37743	3.93273e-06	0.000109954	4.42667	2.28428	0.205289
218493_at	79622	SNRNP25	small nuclear ribonucleoprotein U11/U12 subunit 25	1.2044	7.78218	3.72471	0.00425532	0.0199498	-3.03323	1.2044	2.30442
203096_s_at	9693	RAPGEF2	Rap guanine nucleotide exchange factor 2	-1.54292	8.73456	-5.63329	0.000255715	0.00243821	-0.0576577	1.54292	0.343189
219492_at	26511	CHIC2	cysteine rich hydrophobic domain 2	-1.29046	7.92846	-8.34491	1.07429e-05	0.000229735	3.34614	1.29046	0.408821
213111_at	200576	PIKFYVE	phosphoinositide kinase, FYVE-type zinc finger containing	-1.17975	6.49599	-4.48584	0.00130357	0.00821248	-1.79052	1.17975	0.441429
207988_s_at	10109	ARPC2	actin related protein 2/3 complex subunit 2	-1.06699	10.6576	-6.04095	0.000149903	0.0016326	0.513995	1.06699	0.477314
201570_at	25813	SAMM50	SAMM50 sorting and assembly machinery component	1.12118	9.07962	5.4696	0.000318922	0.00289472	-0.293682	1.12118	2.17525
219128_at	54980	C2orf42	chromosome 2 open reading frame 42	-1.04496	7.11894	-10.8218	1.11258e-06	4.2379e-05	5.78161	1.04496	0.484657
201170_s_at	8553	BHLHE40	basic helix-loop-helix family member e40	-1.70546	9.90195	-11.5958	5.99568e-07	2.71548e-05	6.44314	1.70546	0.306623
212606_at	23001	WDFY3	WD repeat and FYVE domain containing 3	-1.01133	7.09167	-5.27335	0.000417683	0.00351567	-0.581584	1.01133	0.496087
202722_s_at	2673	GFPT1	glutamine--fructose-6-phosphate transaminase 1	-1.03602	9.8439	-3.67073	0.00464105	0.0213371	-3.12361	1.03602	0.487669
214430_at	2717	GLA	galactosidase alpha	-1.42775	8.83734	-4.928	0.000680504	0.00503609	-1.1013	1.42775	0.371711
218427_at	10807	SDCCAG3	serologically defined colon cancer antigen 3	1.35046	7.779	5.20755	0.000457786	0.00374756	-0.679322	1.35046	2.54994
212867_at	10499	NCOA2	nuclear receptor coactivator 2	-1.95902	7.23026	-6.31893	0.000105482	0.00124363	0.890791	1.95902	0.257203
209061_at	8202	NCOA3	nuclear receptor coactivator 3	-1.52919	9.75716	-10.2781	1.75818e-06	5.89134e-05	5.29107	1.52919	0.346473
221517_s_at	9440	MED17	mediator complex subunit 17	-1.17114	8.33745	-3.69303	0.00447743	0.0207423	-3.08624	1.17114	0.44407
203435_s_at	4311	MME	membrane metalloendopeptidase	-1.78897	9.07422	-14.9816	5.81269e-08	4.86933e-06	8.9217	1.78897	0.289378
213046_at	8106	PABPN1	poly(A) binding protein nuclear 1	1.0935	8.17038	5.1444	0.000500188	0.00400348	-0.773705	1.0935	2.13392
205196_s_at	1174	AP1S1	adaptor related protein complex 1 sigma 1 subunit	1.85991	7.58434	8.269	1.16109e-05	0.000242135	3.26256	1.85991	3.62985
219513_s_at	10045	SH2D3A	SH2 domain containing 3A	-1.13339	7.30673	-6.15455	0.000129691	0.00146028	0.669225	1.13339	0.455842
91816_f_at	399664	MEX3D	mex-3 RNA binding family member D	-1.75803	7.22167	-4.05645	0.00251672	0.0136042	-2.48373	1.75803	0.295653
211651_s_at	3912	LAMB1	laminin subunit beta 1	1.43532	8.64344	3.86388	0.003408	0.0169556	-2.8014	1.43532	2.70442
206557_at	79986	ZNF702P	zinc finger protein 702, pseudogene	-1.22013	7.22145	-4.52238	0.00123407	0.00786355	-1.73257	1.22013	0.429243
215111_s_at	8848	TSC22D1	TSC22 domain family member 1	-1.58384	10.5027	-10.3708	1.62386e-06	5.56684e-05	5.37631	1.58384	0.333592
206632_s_at	9582	APOBEC3B	apolipoprotein B mRNA editing enzyme catalytic subunit 3B	-1.21771	6.08665	-3.02785	0.0133506	0.0465296	-4.21263	1.21771	0.429966
209329_x_at	192286	HIGD2A	HIG1 hypoxia inducible domain family member 2A	2.1941	10.2943	13.5603	1.45078e-07	9.44018e-06	7.95444	2.1941	4.57603
205598_at	10293	TRAIP	TRAF interacting protein	1.33772	6.52677	12.024	4.32484e-07	2.12526e-05	6.79202	1.33772	2.52751
220941_s_at	54149	C21orf91	chromosome 21 open reading frame 91	-1.9049	7.85284	-13.9777	1.09932e-07	7.65947e-06	8.24846	1.9049	0.267034
209191_at	84617	TUBB6	tubulin beta 6 class V	-1.26285	11.0516	-7.93036	1.65348e-05	0.000311977	2.88226	1.26285	0.416719
202008_s_at	4811	NID1	nidogen 1	1.43305	7.67761	4.84151	0.000771058	0.00554241	-1.23404	1.43305	2.70016
213567_at	3840	KPNA4	karyopherin subunit alpha 4	-1.6201	6.61269	-6.94571	4.95004e-05	0.000707516	1.70315	1.6201	0.325314
202286_s_at	4070	TACSTD2	tumor-associated calcium signal transducer 2	-1.92172	9.15781	-5.33548	0.000383266	0.00330124	-0.489859	1.92172	0.26394
211762_s_at	3838	KPNA2	karyopherin subunit alpha 2	1.68522	10.6646	4.89559	0.000713028	0.00522473	-1.15092	1.68522	3.2159
200921_s_at	694	BTG1	BTG anti-proliferation factor 1	-2.58182	9.98732	-17.9829	1.06997e-08	1.43627e-06	10.6916	2.58182	0.16703
204905_s_at	9521	EEF1E1	eukaryotic translation elongation factor 1 epsilon 1	1.60325	8.70648	4.70494	0.000941271	0.0064038	-1.44571	1.60325	3.03827
202659_at	5699	PSMB10	proteasome subunit beta 10	-2.03973	8.02561	-11.6282	5.8471e-07	2.67538e-05	6.46996	2.03973	0.243209
202260_s_at	6812	STXBP1	syntaxin binding protein 1	1.45317	7.68651	8.32004	1.10192e-05	0.000233403	3.31883	1.45317	2.73808
218196_at	28962	OSTM1	osteopetrosis associated transmembrane protein 1	-1.52136	8.50371	-4.73724	0.000897681	0.00619289	-1.39543	1.52136	0.348357
203564_at	2189	FANCG	Fanconi anemia complementation group G	1.66999	7.66528	6.98869	4.70801e-05	0.000680865	1.75703	1.66999	3.18213
206332_s_at	3428	IFI16	interferon gamma inducible protein 16	-1.49679	6.29725	-4.59451	0.0011082	0.00724805	-1.61871	1.49679	0.354342
218397_at	55120	FANCL	Fanconi anemia complementation group L	1.99955	6.31981	14.8058	6.48021e-08	5.32836e-06	8.80708	1.99955	3.99875
203791_at	1657	DMXL1	Dmx like 1	-1.08793	5.26965	-4.58409	0.00112551	0.00732674	-1.63512	1.08793	0.470437
213285_at	161291	TMEM30B	transmembrane protein 30B	-2.18083	7.1206	-8.16432	1.2936e-05	0.000259922	3.1463	2.18083	0.220549
201861_s_at	9208	LRRFIP1	LRR binding FLII interacting protein 1	1.6549	8.71793	12.0655	4.1925e-07	2.08853e-05	6.82519	1.6549	3.14901
201944_at	3074	HEXB	hexosaminidase subunit beta	-2.16506	11.1216	-11.3501	7.26669e-07	3.10794e-05	6.23758	2.16506	0.222972
218542_at	55165	CEP55	centrosomal protein 55	1.66859	6.31494	6.76846	6.10111e-05	0.000830489	1.47852	1.66859	3.17905
200807_s_at	3329	HSPD1	heat shock protein family D (Hsp60) member 1	1.11223	11.9892	4.85941	0.000751318	0.0054303	-1.20649	1.11223	2.1618
34031_i_at	889	KRIT1	KRIT1, ankyrin repeat containing	-1.45798	6.22016	-2.97487	0.0145875	0.0496417	-4.30279	1.45798	0.364003
202589_at	7298	TYMS	thymidylate synthetase	2.51917	9.8901	5.83189	0.000196578	0.00201488	0.223698	2.51917	5.73253
204858_s_at	1890	TYMP	thymidine phosphorylase	-1.46127	8.02994	-7.96101	1.60067e-05	0.000305113	2.91718	1.46127	0.363172
212638_s_at	11059	WWP1	WW domain containing E3 ubiquitin protein ligase 1	-1.93298	8.15652	-6.55289	7.90794e-05	0.00100007	1.19996	1.93298	0.261888
201214_s_at	5510	PPP1R7	protein phosphatase 1 regulatory subunit 7	-1.05695	8.05268	-5.23212	0.000442349	0.00366109	-0.642758	1.05695	0.480646
202166_s_at	5504	PPP1R2	protein phosphatase 1 regulatory inhibitor subunit 2	-1.22752	6.69442	-3.35926	0.00770574	0.0310299	-3.64908	1.22752	0.42705
209688_s_at	54520	CCDC93	coiled-coil domain containing 93	-1.17726	7.08388	-5.38807	0.000356508	0.00313195	-0.41263	1.17726	0.44219
203417_at	4237	MFAP2	microfibrillar associated protein 2	-4.31452	8.78025	-28.0169	1.65547e-10	7.52835e-08	14.8721	4.31452	0.0502574
202087_s_at	1514	CTSL	cathepsin L	-1.98959	11.9999	-9.40653	3.828e-06	0.000107694	4.45568	1.98959	0.25181
200839_s_at	1508	CTSB	cathepsin B	-2.9675	10.4602	-23.7745	7.80696e-10	2.14768e-07	13.3552	2.9675	0.127848
208228_s_at	2263	FGFR2	fibroblast growth factor receptor 2	2.34326	7.30196	23.8136	7.68698e-10	2.14768e-07	13.3706	2.34326	5.07447
210074_at	1515	CTSV	cathepsin V	3.38781	10.837	15.7245	3.71885e-08	3.60292e-06	9.39155	3.38781	10.4673
202859_x_at	3576	CXCL8	C-X-C motif chemokine ligand 8	-1.8252	7.31766	-3.36905	0.0075828	0.0307158	-3.63249	1.8252	0.282202
210540_s_at	8702	B4GALT4	beta-1,4-galactosyltransferase 4	-1.49338	7.74767	-4.72718	0.000911024	0.00625793	-1.41108	1.49338	0.35518
204976_s_at	9949	AMMECR1	Alport syndrome, mental retardation, midface hypoplasia and elliptocytosis chromosomal region gene 1	-1.8019	7.98056	-6.61487	7.33535e-05	0.000945913	1.28065	1.8019	0.286797
219290_x_at	27071	DAPP1	dual adaptor of phosphotyrosine and 3-phosphoinositides 1	-1.59757	8.27468	-5.94399	0.00016986	0.0017981	0.380103	1.59757	0.330433
203886_s_at	2199	FBLN2	fibulin 2	1.51052	7.35735	8.54736	8.75546e-06	0.00019687	3.56618	1.51052	2.84914
203732_at	9325	TRIP4	thyroid hormone receptor interactor 4	-1.82269	8.16342	-9.07702	5.21805e-06	0.000133495	4.12272	1.82269	0.282693
204130_at	3291	HSD11B2	hydroxysteroid 11-beta dehydrogenase 2	-1.365	6.89547	-5.90565	0.000178529	0.00186593	0.326801	1.365	0.388233
217946_s_at	10055	SAE1	SUMO1 activating enzyme subunit 1	1.72222	8.88573	4.40917	0.00146326	0.00894047	-1.91264	1.72222	3.29944
201985_at	9897	KIAA0196	KIAA0196	-1.37711	7.5759	-9.47773	3.58432e-06	0.000102004	4.52634	1.37711	0.384989
202741_at	5567	PRKACB	protein kinase cAMP-activated catalytic subunit beta	1.6776	7.3403	7.17192	3.81122e-05	0.000579695	1.98417	1.6776	3.19896
209115_at	9039	UBA3	ubiquitin like modifier activating enzyme 3	-1.47579	7.35532	-6.13113	0.000133603	0.00149301	0.63737	1.47579	0.359537
221962_s_at	7328	UBE2H	ubiquitin conjugating enzyme E2 H	-1.83714	9.17047	-9.75712	2.77984e-06	8.45064e-05	4.79937	1.83714	0.279877
219158_s_at	80155	NAA15	N(alpha)-acetyltransferase 15, NatA auxiliary subunit	1.45736	8.9775	3.73592	0.00417949	0.0196938	-3.01448	1.45736	2.74606
201899_s_at	7319	UBE2A	ubiquitin conjugating enzyme E2 A	-1.80822	9.66077	-10.2507	1.80018e-06	6.00502e-05	5.26574	1.80822	0.285543
202954_at	11065	UBE2C	ubiquitin conjugating enzyme E2 C	3.0824	9.16061	11.3624	7.19632e-07	3.0897e-05	6.24799	3.0824	8.4702
202779_s_at	27338	UBE2S	ubiquitin conjugating enzyme E2 S	2.64395	9.48399	9.29208	4.25848e-06	0.000115863	4.34115	2.64395	6.2504
218501_at	50650	ARHGEF3	Rho guanine nucleotide exchange factor 3	-1.9968	8.02007	-6.80295	5.85612e-05	0.000803521	1.52255	1.9968	0.250556
211697_x_at	56902	PNO1	partner of NOB1 homolog	1.22107	9.04104	5.68645	0.000238207	0.00231688	0.0181833	1.22107	2.3312
217773_s_at	4697	NDUFA4	NDUFA4, mitochondrial complex associated	1.86067	10.7612	8.91051	6.12362e-06	0.000150278	3.95067	1.86067	3.63177
202680_at	2961	GTF2E2	general transcription factor IIE subunit 2	-1.40738	8.28058	-6.26651	0.000112623	0.0013064	0.820526	1.40738	0.376996
207643_s_at	7132	TNFRSF1A	TNF receptor superfamily member 1A	-1.73576	9.02201	-14.3923	8.40794e-08	6.46049e-06	8.5321	1.73576	0.300251
201384_s_at	4077	NBR1	NBR1, autophagy cargo receptor	-1.39623	8.37157	-8.01357	1.51431e-05	0.000292671	2.97684	1.39623	0.37992
205207_at	3569	IL6	interleukin 6	-1.16704	7.36353	-3.07586	0.0123224	0.0439751	-4.13091	1.16704	0.445333
212335_at	2799	GNS	glucosamine (N-acetyl)-6-sulfatase	-1.90164	8.23727	-6.29158	0.000109145	0.00127401	0.854176	1.90164	0.267638
202095_s_at	332	BIRC5	baculoviral IAP repeat containing 5	2.39278	7.61531	12.7577	2.52941e-07	1.40907e-05	7.36372	2.39278	5.25169
205518_s_at	8418	CMAHP	cytidine monophospho-N-acetylneuraminic acid hydroxylase, pseudogene	-2.15387	7.17544	-9.6571	3.0425e-06	9.09881e-05	4.7024	2.15387	0.224709
202836_s_at	10907	TXNL4A	thioredoxin like 4A	-1.21012	9.45207	-7.08394	4.2162e-05	0.000625913	1.87561	1.21012	0.432233
218093_s_at	55608	ANKRD10	ankyrin repeat domain 10	-1.48588	7.79117	-5.19029	0.00046898	0.00381258	-0.705067	1.48588	0.35703
209155_s_at	22978	NT5C2	5'-nucleotidase, cytosolic II	-1.22694	7.50806	-4.24203	0.00188795	0.0109204	-2.18142	1.22694	0.427222
202863_at	6672	SP100	SP100 nuclear antigen	-2.06439	7.02002	-22.2891	1.43309e-09	3.1e-07	12.7473	2.06439	0.239087
201147_s_at	7078	TIMP3	TIMP metallopeptidase inhibitor 3	-6.48688	9.07669	-36.6732	1.28663e-11	1.24652e-08	17.2269	6.48688	0.0111495
203167_at	7077	TIMP2	TIMP metallopeptidase inhibitor 2	-1.79615	10.3938	-7.86075	1.78065e-05	0.000330377	2.80255	1.79615	0.287943
222258_s_at	23677	SH3BP4	SH3 domain binding protein 4	-1.49993	10.3835	-11.5299	6.3108e-07	2.82522e-05	6.38839	1.49993	0.35357
209680_s_at	3833	KIFC1	kinesin family member C1	1.48998	8.41223	7.47031	2.72368e-05	0.00045462	2.34542	1.48998	2.80886
213107_at	23043	TNIK	TRAF2 and NCK interacting kinase	1.04561	6.81495	7.50892	2.60969e-05	0.000441882	2.3914	1.04561	2.06424
206271_at	7098	TLR3	toll like receptor 3	-1.94671	6.40372	-6.60798	7.39671e-05	0.000952438	1.27171	1.94671	0.259408
205437_at	10520	ZNF211	zinc finger protein 211	-1.05045	7.09046	-6.32698	0.00010443	0.00123422	0.901548	1.05045	0.482817
202079_s_at	22906	TRAK1	trafficking kinesin protein 1	1.17688	6.96838	6.84061	5.60083e-05	0.000775658	1.57043	1.17688	2.26088
200905_x_at	3133	HLA-E	major histocompatibility complex, class I, E	-1.66946	10.2582	-13.1442	1.92803e-07	1.13959e-05	7.65246	1.66946	0.314371
221230_s_at	51742	ARID4B	AT-rich interaction domain 4B	-1.28218	8.03261	-4.40518	0.00147214	0.00897991	-1.91902	1.28218	0.411173
202503_s_at	9768	KIAA0101	KIAA0101	4.08341	9.56014	6.58721	7.58509e-05	0.000968038	1.24471	4.08341	16.9523
213227_at	10424	PGRMC2	progesterone receptor membrane component 2	-2.41161	6.92687	-10.1227	2.0114e-06	6.55265e-05	5.14671	2.41161	0.187946
213094_at	57211	ADGRG6	adhesion G protein-coupled receptor G6	-4.01488	7.9959	-12.7913	2.47e-07	1.3862e-05	7.38915	4.01488	0.0618589
209911_x_at	3017	HIST1H2BD	histone cluster 1 H2B family member d	-1.00271	9.36714	-4.88412	0.000724939	0.00527558	-1.16852	1.00271	0.499063
212779_at	84162	KIAA1109	KIAA1109	-1.07704	6.63566	-3.47703	0.00635372	0.0269061	-3.4497	1.07704	0.473999
218807_at	10451	VAV3	vav guanine nucleotide exchange factor 3	-2.81999	8.73215	-13.968	1.10637e-07	7.68017e-06	8.24169	2.81999	0.141611
202644_s_at	7128	TNFAIP3	TNF alpha induced protein 3	-2.63085	9.65077	-23.3014	9.43471e-10	2.39069e-07	13.1664	2.63085	0.161448
202510_s_at	7127	TNFAIP2	TNF alpha induced protein 2	-1.64872	9.27659	-7.78581	1.9296e-05	0.000349572	2.71614	1.64872	0.318923
218305_at	79711	IPO4	importin 4	1.33369	8.0228	5.37119	0.000364871	0.00317968	-0.437377	1.33369	2.52046
211955_at	3843	IPO5	importin 5	1.1237	8.89961	5.53297	0.000292652	0.002707	-0.201858	1.1237	2.17905
200958_s_at	6386	SDCBP	syndecan binding protein	-1.78786	10.8581	-15.2631	4.9e-08	4.453e-06	9.10244	1.78786	0.289602
219210_s_at	51762	RAB8B	RAB8B, member RAS oncogene family	-1.75253	8.47062	-7.35677	3.09148e-05	0.000498823	2.2092	1.75253	0.296782
209210_s_at	10979	FERMT2	fermitin family member 2	-3.31517	10.208	-22.7585	1.17796e-09	2.65136e-07	12.9442	3.31517	0.100469
202218_s_at	9415	FADS2	fatty acid desaturase 2	1.39938	7.5321	4.80609	0.000811786	0.00575577	-1.28869	1.39938	2.63788
202133_at	25937	WWTR1	WW domain containing transcription regulator 1	-2.18284	7.04163	-6.97893	4.76181e-05	0.000686252	1.74481	2.18284	0.220242
201079_at	9144	SYNGR2	synaptogyrin 2	-1.20524	8.82023	-7.31228	3.25004e-05	0.000516382	2.15542	1.20524	0.433698
201112_s_at	1434	CSE1L	chromosome segregation 1 like	1.09448	10.7501	4.82065	0.000794772	0.00566734	-1.26621	1.09448	2.13537
209004_s_at	26234	FBXL5	F-box and leucine rich repeat protein 5	-1.49602	7.71625	-3.89202	0.00325929	0.0164612	-2.75473	1.49602	0.354529
218386_x_at	10600	USP16	ubiquitin specific peptidase 16	-1.21997	8.75961	-6.94898	4.93115e-05	0.000705722	1.70726	1.21997	0.429291
204326_x_at	4501	MT1X	metallothionein 1X	-2.05306	8.79459	-4.95152	0.000657899	0.00490792	-1.06538	2.05306	0.240972
219211_at	11274	USP18	ubiquitin specific peptidase 18	-1.26049	7.0982	-4.6213	0.00106499	0.00703771	-1.57659	1.26049	0.417402
202307_s_at	6890	TAP1	transporter 1, ATP binding cassette subfamily B member	-1.64119	9.07716	-7.63832	2.26397e-05	0.000392286	2.54424	1.64119	0.320592
218592_s_at	27440	CECR5	cat eye syndrome chromosome region, candidate 5	1.48949	8.28785	5.19656	0.00046488	0.0037917	-0.69571	1.48949	2.8079
202151_s_at	10422	UBAC1	UBA domain containing 1	1.05454	8.50817	5.66645	0.000244635	0.00235575	-0.0102936	1.05454	2.07705
201334_s_at	23365	ARHGEF12	Rho guanine nucleotide exchange factor 12	-1.07683	8.65534	-5.27883	0.00041452	0.0034948	-0.573476	1.07683	0.474071
201981_at	5069	PAPPA	pappalysin 1	-2.00201	7.72063	-4.01548	0.00268329	0.0142395	-2.55099	2.00201	0.249652
218893_at	79763	ISOC2	isochorismatase domain containing 2	1.69896	8.4845	13.9047	1.15336e-07	7.95675e-06	8.19764	1.69896	3.24666
201739_at	6446	SGK1	serum/glucocorticoid regulated kinase 1	-3.75818	9.82375	-15.9999	3.16724e-08	3.208e-06	9.56001	3.75818	0.0739053
212878_s_at	3831	KLC1	kinesin light chain 1	-1.4306	7.9802	-9.51725	3.45644e-06	9.93805e-05	4.56537	1.4306	0.370976
204309_at	1583	CYP11A1	cytochrome P450 family 11 subfamily A member 1	-2.85043	10.292	-11.5336	6.29256e-07	2.82522e-05	6.39148	2.85043	0.138655
207616_s_at	10010	TANK	TRAF family member associated NFKB activator	-1.13793	9.12914	-8.62815	8.07771e-06	0.000185946	3.65283	1.13793	0.454412
221577_x_at	9518	GDF15	growth differentiation factor 15	-3.71275	10.5977	-23.055	1e-09	2.50243e-07	13.0663	3.71275	0.0762696
209267_s_at	64116	SLC39A8	solute carrier family 39 member 8	-2.3479	8.77555	-7.48608	2.67647e-05	0.000450793	2.36422	2.3479	0.196432
202088_at	25800	SLC39A6	solute carrier family 39 member 6	-2.86754	8.38032	-13.1547	1.91405e-07	1.13959e-05	7.6602	2.86754	0.13702
205961_s_at	11168	PSIP1	PC4 and SFRS1 interacting protein 1	1.77678	8.09224	16.8967	1.91024e-08	2.217e-06	10.0888	1.77678	3.42661
205035_at	9150	CTDP1	CTD phosphatase subunit 1	-1.04714	7.51	-6.8128	5.78816e-05	0.00079665	1.53509	1.04714	0.483927
213067_at	4628	MYH10	myosin heavy chain 10	1.72992	8.38127	3.39582	0.0072567	0.0297299	-3.58711	1.72992	3.31709
219911_s_at	28231	SLCO4A1	solute carrier organic anion transporter family member 4A1	-1.34531	9.17634	-3.80695	0.00373097	0.0181601	-2.89602	1.34531	0.39357
218191_s_at	55788	LMBRD1	LMBR1 domain containing 1	-1.06766	9.67593	-4.58165	0.0011296	0.00734059	-1.63896	1.06766	0.477093
220340_at	80000	GREB1L	growth regulation by estrogen in breast cancer 1 like	1.74764	8.02238	15.3911	4.53297e-08	4.22629e-06	9.18352	1.74764	3.3581
214749_s_at	54470	ARMCX6	armadillo repeat containing, X-linked 6	-1.10312	8.59264	-7.3128	3.24816e-05	0.000516382	2.15604	1.10312	0.465508
202715_at	790	CAD	carbamoyl-phosphate synthetase 2, aspartate transcarbamylase, and dihydroorotase	1.65789	8.35285	7.7457	2.01484e-05	0.000361778	2.66964	1.65789	3.15554
209652_s_at	5228	PGF	placental growth factor	-1.15156	10.7066	-5.03556	0.000583456	0.00448625	-0.937651	1.15156	0.450138
213478_at	23254	KAZN	kazrin, periplakin interacting protein	-2.40303	8.37997	-4.65492	0.0010133	0.00676536	-1.52388	2.40303	0.189067
218472_s_at	53918	PELO	pelota homolog (Drosophila)	-1.27488	9.21891	-5.09849	0.000533648	0.00421228	-0.842666	1.27488	0.41326
206245_s_at	10625	IVNS1ABP	influenza virus NS1A binding protein	1.06449	8.99681	6.48122	8.63121e-05	0.00107028	1.10601	1.06449	2.09143
209445_x_at	55744	COA1	cytochrome c oxidase assembly factor 1 homolog	1.42267	8.1482	8.34904	1.06977e-05	0.00022943	3.35067	1.42267	2.68082
218536_at	57380	MRS2	MRS2, magnesium transporter	1.178	7.32211	6.32308	0.000104938	0.00123817	0.896341	1.178	2.26263
212298_at	8829	NRP1	neuropilin 1	-1.50533	5.5229	-4.05198	0.00253435	0.0136702	-2.49106	1.50533	0.352249
201787_at	2192	FBLN1	fibulin 1	-2.03455	10.5418	-14.7569	6.68065e-08	5.45293e-06	8.77494	2.03455	0.244085
201999_s_at	6993	DYNLT1	dynein light chain Tctex-type 1	-1.41308	10.5587	-11.2563	7.82764e-07	3.26635e-05	6.15803	1.41308	0.375509
213143_at	257407	C2orf72	chromosome 2 open reading frame 72	-1.62823	8.56918	-5.83287	0.000196326	0.00201323	0.225067	1.62823	0.323484
203303_at	6990	DYNLT3	dynein light chain Tctex-type 3	-1.83483	7.97794	-8.75647	7.11609e-06	0.000167619	3.78915	1.83483	0.280325
221746_at	8266	UBL4A	ubiquitin like 4A	1.42441	8.58592	10.6268	1.308e-06	4.73924e-05	5.60821	1.42441	2.68405
220232_at	79966	SCD5	stearoyl-CoA desaturase 5	1.15197	6.95578	4.39476	0.00149553	0.00908034	-1.93567	1.15197	2.22217
203228_at	5050	PAFAH1B3	platelet activating factor acetylhydrolase 1b catalytic subunit 3	1.48016	8.45411	8.4995	9.186e-06	0.000204284	3.51454	1.48016	2.7898
211151_x_at	2688	GH1	growth hormone 1	-5.09694	9.04843	-33.5046	3.03647e-11	2.33316e-08	16.4587	5.09694	0.0292193
211508_s_at	2689	GH2	growth hormone 2	-2.72173	6.5944	-8.88063	6.30362e-06	0.000153177	3.91952	2.72173	0.151593
206461_x_at	4496	MT1H	metallothionein 1H	-1.92915	10.08	-4.83422	0.000779256	0.00558069	-1.24527	1.92915	0.262583
212859_x_at	4493	MT1E	metallothionein 1E	-1.83047	9.48654	-5.22496	0.000446792	0.0036819	-0.653411	1.83047	0.281173
204745_x_at	4495	MT1G	metallothionein 1G	-1.42314	9.19641	-3.23023	0.00953408	0.0362477	-3.86822	1.42314	0.3729
203247_s_at	7572	ZNF24	zinc finger protein 24	-1.41956	8.48564	-10.8891	1.05277e-06	4.08692e-05	5.8408	1.41956	0.373827
218005_at	7570	ZNF22	zinc finger protein 22	-1.46627	7.97039	-10.3068	1.71532e-06	5.7903e-05	5.31754	1.46627	0.361916
396_f_at	2057	EPOR	erythropoietin receptor	1.07384	10.1569	5.40708	0.00034734	0.00307863	-0.384819	1.07384	2.10503
219710_at	79628	SH3TC2	SH3 domain and tetratricopeptide repeats 2	-2.09053	6.91795	-13.0339	2.08176e-07	1.22395e-05	7.57092	2.09053	0.234795
221520_s_at	55143	CDCA8	cell division cycle associated 8	1.85962	8.0559	9.87819	2.49459e-06	7.75272e-05	4.91562	1.85962	3.62912
204023_at	5984	RFC4	replication factor C subunit 4	1.77928	8.43081	4.90169	0.000706781	0.00518748	-1.14157	1.77928	3.43254
212508_at	64112	MOAP1	modulator of apoptosis 1	-1.87716	7.4225	-10.5037	1.45058e-06	5.09029e-05	5.49731	1.87716	0.27222
202582_s_at	10048	RANBP9	RAN binding protein 9	-1.15382	8.94557	-4.6973	0.000951911	0.00645758	-1.45763	1.15382	0.449435
213019_at	26953	RANBP6	RAN binding protein 6	-1.02531	6.83783	-4.12597	0.00225854	0.0124651	-2.37002	1.02531	0.491303
202483_s_at	5902	RANBP1	RAN binding protein 1	2.03469	10.1805	5.65757	0.000247553	0.00237665	-0.0229706	2.03469	4.09736
202096_s_at	706	TSPO	translocator protein	-1.64152	7.83843	-5.05156	0.000570339	0.00441433	-0.913452	1.64152	0.320519
201398_s_at	23471	TRAM1	translocation associated membrane protein 1	-1.21896	10.2649	-6.51732	8.2583e-05	0.00103208	1.15342	1.21896	0.429594
219722_s_at	79153	GDPD3	glycerophosphodiester phosphodiesterase domain containing 3	-1.73194	9.62659	-10.6857	1.24529e-06	4.57145e-05	5.66088	1.73194	0.301047
203085_s_at	7040	TGFB1	transforming growth factor beta 1	-2.85744	8.09077	-7.5205	2.5765e-05	0.000438261	2.40516	2.85744	0.137983
209909_s_at	7042	TGFB2	transforming growth factor beta 2	-2.01098	5.60149	-8.40399	1.01162e-05	0.000219708	3.41079	2.01098	0.248105
202269_x_at	2633	GBP1	guanylate binding protein 1	-3.71379	8.80119	-22.2439	1.46071e-09	3.13e-07	12.7281	3.71379	0.0762146
201328_at	2114	ETS2	ETS proto-oncogene 2, transcription factor	-3.39585	8.79064	-16.4638	2.4305e-08	2.69447e-06	9.83725	3.39585	0.0950052
201020_at	7533	YWHAH	tyrosine 3-monooxygenase/tryptophan 5-monooxygenase activation protein eta	2.00422	8.55206	11.22	8.05696e-07	3.34326e-05	6.12714	2.00422	4.01172
212098_at	4249	MGAT5	mannosyl (alpha-1,6-)-glycoprotein beta-1,6-N-acetyl-glucosaminyltransferase	-2.21041	9.46775	-13.5417	1.46907e-07	9.48847e-06	7.94115	2.21041	0.216072
209276_s_at	2745	GLRX	glutaredoxin	-4.68547	9.63201	-34.6598	2.20055e-11	1.8161e-08	16.7498	4.68547	0.0388627
220049_s_at	80380	PDCD1LG2	programmed cell death 1 ligand 2	-1.00049	6.03742	-4.19418	0.00203228	0.0115001	-2.25898	1.00049	0.499831
201336_at	9341	VAMP3	vesicle associated membrane protein 3	-1.03435	10.7959	-9.317	4.16043e-06	0.000113731	4.36618	1.03435	0.488236
202546_at	8673	VAMP8	vesicle associated membrane protein 8	-1.15724	10.3754	-4.56171	0.00116366	0.00750718	-1.67041	1.15724	0.448369
200999_s_at	10970	CKAP4	cytoskeleton associated protein 4	-2.1968	9.33542	-13.1699	1.89399e-07	1.13959e-05	7.67139	2.1968	0.218121
201069_at	4313	MMP2	matrix metallopeptidase 2	-5.18011	9.73868	-47.5691	1.0807e-12	1.85241e-09	19.2787	5.18011	0.0275823
205828_at	4314	MMP3	matrix metallopeptidase 3	-3.30529	8.12297	-9.49371	3.532e-06	0.000100773	4.54214	3.30529	0.10116
203856_at	7443	VRK1	vaccinia related kinase 1	1.21661	7.57881	2.97129	0.0146752	0.0498634	-4.30889	1.21661	2.32401
203700_s_at	1734	DIO2	deiodinase, iodothyronine type II	-2.04747	7.24516	-8.84401	6.53218e-06	0.000157189	3.88122	2.04747	0.241908
212513_s_at	23032	USP33	ubiquitin specific peptidase 33	-1.53648	8.32085	-7.76139	1.98102e-05	0.000357679	2.68785	1.53648	0.344725
212538_at	23348	DOCK9	dedicator of cytokinesis 9	-1.3038	7.72195	-5.70607	0.000232074	0.0022731	0.0460796	1.3038	0.405058
218368_s_at	51330	TNFRSF12A	TNF receptor superfamily member 12A	-1.63217	9.12888	-10.0338	2.17411e-06	6.94064e-05	5.06323	1.63217	0.322603
32502_at	81544	GDPD5	glycerophosphodiester phosphodiesterase domain containing 5	-2.2018	8.76497	-11.1314	8.65e-07	3.51069e-05	6.05119	2.2018	0.217367
201641_at	684	BST2	bone marrow stromal cell antigen 2	-2.56527	7.11693	-6.54816	7.95361e-05	0.00100471	1.19377	2.56527	0.168957
217190_x_at	2099	ESR1	estrogen receptor 1	1.38538	6.00064	8.59297	8.36546e-06	0.000190571	3.61519	1.38538	2.61241
209146_at	6307	MSMO1	methylsterol monooxygenase 1	-1.57914	9.61625	-6.01719	0.000154548	0.00167246	0.481297	1.57914	0.33468
219682_s_at	6926	TBX3	T-box 3	-3.23128	9.11945	-14.3714	8.5211e-08	6.5052e-06	8.51797	3.23128	0.106485
218772_x_at	55151	TMEM38B	transmembrane protein 38B	1.46266	6.97626	4.04194	0.00257443	0.0137999	-2.50753	1.46266	2.75616
218330_s_at	89797	NAV2	neuron navigator 2	-2.16858	7.65646	-7.19179	3.72573e-05	0.000570196	2.00855	2.16858	0.222429
219363_s_at	51001	MTERF3	mitochondrial transcription termination factor 3	-1.1235	6.34681	-4.17175	0.00210391	0.0118149	-2.29544	1.1235	0.45898
206781_at	3338	DNAJC4	DnaJ heat shock protein family (Hsp40) member C4	1.12649	8.38532	5.2582	0.000426571	0.00356939	-0.604035	1.12649	2.18327
217988_at	57820	CCNB1IP1	cyclin B1 interacting protein 1	1.02427	9.21653	4.15046	0.00217438	0.0121008	-2.3301	1.02427	2.03392
205292_s_at	3181	HNRNPA2B1	heterogeneous nuclear ribonucleoprotein A2/B1	1.27231	10.9189	8.15951	1.30008e-05	0.000260754	3.14093	1.27231	2.41549
203166_at	10428	CFDP1	craniofacial development protein 1	-1.16918	8.02689	-5.25281	0.000429786	0.003589	-0.612042	1.16918	0.444675
200693_at	10971	YWHAQ	tyrosine 3-monooxygenase/tryptophan 5-monooxygenase activation protein theta	1.37461	11.4454	4.12477	0.00226273	0.0124834	-2.37197	1.37461	2.59297
203592_s_at	10272	FSTL3	follistatin like 3	-3.52229	9.28676	-14.3246	8.77987e-08	6.67719e-06	8.48635	3.52229	0.0870331
212024_x_at	2314	FLII	FLII, actin remodeling protein	-1.07668	9.2946	-8.19124	1.25802e-05	0.000254179	3.1763	1.07668	0.47412
202266_at	51567	TDP2	tyrosyl-DNA phosphodiesterase 2	-2.09099	8.69595	-12.4716	3.10735e-07	1.62538e-05	7.14458	2.09099	0.234719
207469_s_at	8544	PIR	pirin	-1.35713	6.92545	-3.13378	0.0111892	0.0409207	-4.03232	1.35713	0.390358
200704_at	9516	LITAF	lipopolysaccharide induced TNF factor	-1.99272	10.911	-18.5324	8.08108e-09	1.16929e-06	10.9821	1.99272	0.251265
209945_s_at	2932	GSK3B	glycogen synthase kinase 3 beta	-1.01647	8.97537	-4.81696	0.000799056	0.00568394	-1.27191	1.01647	0.494324
207559_s_at	9203	ZMYM3	zinc finger MYM-type containing 3	1.04642	8.25872	7.26909	3.4125e-05	0.000534746	2.10297	1.04642	2.0654
212028_at	58517	RBM25	RNA binding motif protein 25	1.38306	8.97065	4.01609	0.00268074	0.0142333	-2.54999	1.38306	2.60821
203992_s_at	7403	KDM6A	lysine demethylase 6A	-1.11315	7.31307	-8.57396	8.52566e-06	0.000192431	3.59479	1.11315	0.462283
204881_s_at	7357	UGCG	UDP-glucose ceramide glucosyltransferase	-2.60143	8.39119	-18.5713	7.92463e-09	1.15415e-06	11.0023	2.60143	0.164775
204724_s_at	1299	COL9A3	collagen type IX alpha 3 chain	3.47144	8.34287	7.90493	1.69875e-05	0.000319978	2.8532	3.47144	11.0919
213332_at	60676	PAPPA2	pappalysin 2	-3.31182	8.60056	-9.26864	4.353e-06	0.000117148	4.31755	3.31182	0.100703
209773_s_at	6241	RRM2	ribonucleotide reductase regulatory subunit M2	3.42323	9.83914	5.95211	0.000168085	0.00178439	0.391356	3.42323	10.7274
201476_s_at	6240	RRM1	ribonucleotide reductase catalytic subunit M1	1.1597	8.50697	4.75439	0.000875422	0.00609023	-1.36879	1.1597	2.23411
218102_at	51071	DERA	deoxyribose-phosphate aldolase	-1.09574	7.67676	-4.43128	0.00141519	0.00873294	-1.87735	1.09574	0.467897
210119_at	3772	KCNJ15	potassium voltage-gated channel subfamily J member 15	-1.04894	6.04258	-8.20965	1.2343e-05	0.000251178	3.19678	1.04894	0.483324
201588_at	9352	TXNL1	thioredoxin like 1	-1.91552	10.1286	-11.2971	7.57779e-07	3.2163e-05	6.19274	1.91552	0.265077
214334_x_at	9802	DAZAP2	DAZ associated protein 2	-2.16111	9.85673	-17.3476	1.5e-08	1.82107e-06	10.3438	2.16111	0.223585
212345_s_at	64764	CREB3L2	cAMP responsive element binding protein 3 like 2	-2.36058	10.3522	-19.3517	5.39453e-09	8.52526e-07	11.3985	2.36058	0.194712
211058_x_at	10376	TUBA1B	tubulin alpha 1b	1.17438	13.2039	7.34473	3.13356e-05	0.000503425	2.19467	1.17438	2.25696
221958_s_at	79971	WLS	wntless Wnt ligand secretion mediator	2.15582	7.94314	5.44478	0.000329892	0.0029737	-0.329796	2.15582	4.45622
209758_s_at	8076	MFAP5	microfibrillar associated protein 5	-2.12578	11.3966	-13.4427	1.57097e-07	9.88866e-06	7.86998	2.12578	0.229126
207519_at	6532	SLC6A4	solute carrier family 6 member 4	-2.39529	8.63621	-9.58495	3.24883e-06	9.52549e-05	4.63192	2.39529	0.190084
218450_at	50865	HEBP1	heme binding protein 1	-1.54915	7.73331	-11.8713	4.85333e-07	2.34592e-05	6.66895	1.54915	0.341711
209314_s_at	10767	HBS1L	HBS1 like translational GTPase	-1.01573	5.21345	-3.37015	0.00756915	0.0306884	-3.63063	1.01573	0.494578
210854_x_at	6535	SLC6A8	solute carrier family 6 member 8	-2.31595	8.26057	-16.0823	3.02013e-08	3.10236e-06	9.60986	2.31595	0.200831
203219_s_at	353	APRT	adenine phosphoribosyltransferase	1.0416	9.32722	8.64559	7.939e-06	0.000183893	3.67146	1.0416	2.05851
209131_s_at	8773	SNAP23	synaptosome associated protein 23	-1.50201	6.72713	-4.65441	0.00101406	0.00676639	-1.52468	1.50201	0.35306
221640_s_at	55367	PIDD1	p53-induced death domain protein 1	1.46809	6.78492	7.55768	2.47307e-05	0.000423253	2.44923	1.46809	2.76655
220136_s_at	1412	CRYBA2	crystallin beta A2	2.3515	6.71661	12.998	2.13476e-07	1.24526e-05	7.54419	2.3515	5.10353
201946_s_at	10576	CCT2	chaperonin containing TCP1 subunit 2	1.39657	10.2468	3.72897	0.00422635	0.019839	-3.0261	1.39657	2.63274
208696_at	22948	CCT5	chaperonin containing TCP1 subunit 5	1.15	11.3045	8.26646	1.16413e-05	0.000242135	3.25974	1.15	2.21915
200090_at	2339	FNTA	farnesyltransferase, CAAX box, alpha	-2.11446	9.96096	-23.6371	8.24547e-10	2.24066e-07	13.3008	2.11446	0.230932
203261_at	10671	DCTN6	dynactin subunit 6	-1.43791	9.30402	-8.54332	8.7909e-06	0.00019707	3.56183	1.43791	0.369103
213309_at	23228	PLCL2	phospholipase C like 2	-2.51732	8.20328	-7.41109	2.90918e-05	0.00047491	2.27456	2.51732	0.174667
209096_at	7336	UBE2V2	ubiquitin conjugating enzyme E2 V2	-1.11736	8.90318	-5.10876	0.000525953	0.00416892	-0.827201	1.11736	0.460937
201945_at	5045	FURIN	furin, paired basic amino acid cleaving enzyme	-1.11953	9.58449	-5.81581	0.000200769	0.00204446	0.201118	1.11953	0.460243
202807_s_at	10043	TOM1	target of myb1 membrane trafficking protein	-1.0034	8.16934	-8.82076	6.682e-06	0.000160101	3.85684	1.0034	0.498824
211864_s_at	26509	MYOF	myoferlin	-1.5621	9.71047	-12.6849	2.66431e-07	1.46037e-05	7.30841	1.5621	0.338657
39248_at	360	AQP3	aquaporin 3 (Gill blood group)	-2.30067	6.56487	-5.00355	0.000610687	0.00464911	-0.986184	2.30067	0.202969
219821_s_at	54438	GFOD1	glucose-fructose oxidoreductase domain containing 1	-1.10105	8.5576	-9.95924	2.32161e-06	7.31717e-05	4.99277	1.10105	0.466179
212622_at	440026	TMEM41B	transmembrane protein 41B	-1.12987	9.43147	-7.8482	1.80469e-05	0.000333173	2.78813	1.12987	0.456955
209546_s_at	8542	APOL1	apolipoprotein L1	-1.06846	8.15945	-6.33239	0.000103729	0.00122751	0.90877	1.06846	0.476827
211945_s_at	3688	ITGB1	integrin subunit beta 1	-1.04653	11.8703	-10.8635	1.07511e-06	4.14559e-05	5.81831	1.04653	0.484131
204990_s_at	3691	ITGB4	integrin subunit beta 4	-1.1419	8.97468	-4.54978	0.00118455	0.0076111	-1.68924	1.1419	0.453164
203216_s_at	4646	MYO6	myosin VI	-1.72004	6.81428	-4.7952	0.000824775	0.00581363	-1.30554	1.72004	0.30354
221918_at	5128	CDK17	cyclin dependent kinase 17	-1.65317	9.15564	-4.45461	0.00136626	0.00853981	-1.84017	1.65317	0.317941
218935_at	30845	EHD3	EH domain containing 3	-1.8373	7.44492	-8.5346	8.86808e-06	0.000198202	3.55243	1.8373	0.279846
219026_s_at	9462	RASAL2	RAS protein activator like 2	-1.31838	6.61576	-6.0538	0.000147455	0.00160968	0.53164	1.31838	0.400984
201795_at	3930	LBR	lamin B receptor	1.99604	8.3946	7.17748	3.7871e-05	0.000576594	1.99099	1.99604	3.98904
211112_at	6560	SLC12A4	solute carrier family 12 member 4	1.12408	7.60622	5.23193	0.000442469	0.00366109	-0.643048	1.12408	2.17963
221011_s_at	81606	LBH	limb bud and heart development	-2.6471	7.45815	-4.81763	0.000798277	0.00568135	-1.27088	2.6471	0.15964
202013_s_at	2132	EXT2	exostosin glycosyltransferase 2	-1.25612	7.7985	-7.33308	3.17483e-05	0.000508224	2.18059	1.25612	0.418667
201715_s_at	22985	ACIN1	apoptotic chromatin condensation inducer 1	1.094	9.02026	9.46309	3.633e-06	0.000103258	4.51185	1.094	2.13465
208796_s_at	900	CCNG1	cyclin G1	2.4602	10.3989	7.28295	3.35943e-05	0.000527914	2.11983	2.4602	5.50293
205573_s_at	51375	SNX7	sorting nexin 7	-2.25864	6.85054	-6.36521	9.95845e-05	0.00118983	0.952516	2.25864	0.208969
200898_s_at	10724	MGEA5	meningioma expressed antigen 5 (hyaluronidase)	-1.20707	9.19203	-7.40881	2.91659e-05	0.000475772	2.27183	1.20707	0.433146
219955_at	54596	L1TD1	LINE1 type transposase domain containing 1	-1.23062	7.6377	-5.99791	0.000158431	0.0017063	0.454714	1.23062	0.426133
222039_at	146909	KIF18B	kinesin family member 18B	1.98623	7.41995	10.7899	1.14223e-06	4.27052e-05	5.75343	1.98623	3.962
204141_at	7280	TUBB2A	tubulin beta 2A class IIa	-1.86452	8.90881	-6.81329	5.78478e-05	0.00079665	1.53571	1.86452	0.274614
220158_at	56891	LGALS14	galectin 14	-3.69749	8.80771	-13.5145	1.49639e-07	9.60922e-06	7.9216	3.69749	0.0770806
212741_at	4128	MAOA	monoamine oxidase A	-4.38397	9.61905	-21.9395	1.66275e-09	3.46272e-07	12.5975	4.38397	0.0478955
203270_at	1841	DTYMK	deoxythymidylate kinase	1.28662	7.85199	5.72479	0.00022638	0.00222924	0.0726501	1.28662	2.43955
208373_s_at	5031	P2RY6	pyrimidinergic receptor P2Y6	-1.3984	8.6448	-3.78212	0.00388174	0.0187101	-2.93738	1.3984	0.379349
208910_s_at	708	C1QBP	complement C1q binding protein	1.53376	9.87139	5.09579	0.000535683	0.00422237	-0.84672	1.53376	2.8954
212218_s_at	2194	FASN	fatty acid synthase	1.05625	10.0304	7.15694	3.87709e-05	0.000587709	1.96574	1.05625	2.07952
217820_s_at	55740	ENAH	enabled homolog (Drosophila)	1.37707	8.29555	5.15751	0.000491052	0.00394857	-0.754068	1.37707	2.5974
205569_at	27074	LAMP3	lysosomal associated membrane protein 3	-1.34674	6.71122	-4.31345	0.00169235	0.0100134	-2.06614	1.34674	0.393179
203041_s_at	3920	LAMP2	lysosomal associated membrane protein 2	-1.28185	10.2278	-7.80069	1.89898e-05	0.000345428	2.73335	1.28185	0.411267
208955_at	1854	DUT	deoxyuridine triphosphatase	1.36492	6.93382	15.3123	4.75303e-08	4.36638e-06	9.13365	1.36492	2.57562
201425_at	217	ALDH2	aldehyde dehydrogenase 2 family (mitochondrial)	-1.16606	8.32177	-4.20202	0.00200785	0.0114096	-2.24625	1.16606	0.445635
58994_at	54862	CC2D1A	coiled-coil and C2 domain containing 1A	1.08886	7.02117	10.7944	1.138e-06	4.27052e-05	5.75737	1.08886	2.12706
214493_s_at	10207	PATJ	PATJ, crumbs cell polarity complex component	1.20573	5.55996	10.5062	1.44746e-06	5.08735e-05	5.49962	1.20573	2.30654
208869_s_at	23710	GABARAPL1	GABA type A receptor associated protein like 1	-3.80942	7.55335	-28.5031	1.40666e-10	7.05816e-08	15.028	3.80942	0.0713262
213702_x_at	427	ASAH1	N-acylsphingosine amidohydrolase 1	-1.96536	9.44314	-5.92645	0.000173768	0.00182732	0.355743	1.96536	0.256075
204558_at	8438	RAD54L	RAD54-like (S. cerevisiae)	1.12194	7.67476	6.74745	6.2557e-05	0.000844311	1.45164	1.12194	2.17639
47069_at	55615	PRR5	proline rich 5	2.40115	8.58004	7.31168	3.25225e-05	0.000516382	2.15469	2.40115	5.28223
212492_s_at	23030	KDM4B	lysine demethylase 4B	-1.68651	8.37967	-12.8072	2.44203e-07	1.38245e-05	7.40114	1.68651	0.310677
200814_at	5720	PSME1	proteasome activator subunit 1	-1.07829	10.1335	-8.10068	1.38218e-05	0.000273284	3.07506	1.07829	0.473589
203037_s_at	9788	MTSS1	MTSS1, I-BAR domain containing	-1.08088	7.78266	-5.16709	0.000484485	0.00391487	-0.739724	1.08088	0.472741
206074_s_at	3159	HMGA1	high mobility group AT-hook 1	2.32618	11.4421	12.7287	2.58223e-07	1.43158e-05	7.34173	2.32618	5.01475
204285_s_at	5366	PMAIP1	phorbol-12-myristate-13-acetate-induced protein 1	-4.86597	8.27471	-16.2154	2.8e-08	2.98192e-06	9.6898	4.86597	0.0342923
218098_at	10564	ARFGEF2	ADP ribosylation factor guanine nucleotide exchange factor 2	-1.39789	8.232	-6.73073	6.38182e-05	0.000856273	1.4302	1.39789	0.379484
201464_x_at	3725	JUN	Jun proto-oncogene, AP-1 transcription factor subunit	-1.55591	8.21883	-3.13928	0.0110875	0.0406487	-4.02297	1.55591	0.340115
218989_x_at	64924	SLC30A5	solute carrier family 30 member 5	-1.54996	7.78999	-5.46616	0.00032042	0.00290595	-0.298687	1.54996	0.341519
207574_s_at	4616	GADD45B	growth arrest and DNA damage inducible beta	-2.80903	7.74356	-8.95198	5.883e-06	0.000145495	3.99376	2.80903	0.142691
204121_at	10912	GADD45G	growth arrest and DNA damage inducible gamma	-1.90563	8.62953	-6.59736	7.49242e-05	0.000959922	1.25791	1.90563	0.266899
201411_s_at	55041	PLEKHB2	pleckstrin homology domain containing B2	-1.72768	8.66179	-9.45906	3.64651e-06	0.00010351	4.50786	1.72768	0.301937
201939_at	10769	PLK2	polo like kinase 2	-1.6543	9.09687	-7.09409	4.16715e-05	0.000619932	1.88819	1.6543	0.317693
214431_at	8833	GMPS	guanine monophosphate synthase	1.17335	9.12322	3.75196	0.00407349	0.0193332	-2.98769	1.17335	2.25535
218992_at	55848	PLGRKT	plasminogen receptor with a C-terminal lysine	-1.36109	8.04408	-4.46723	0.00134054	0.00840495	-1.82008	1.36109	0.389289
214011_s_at	51491	NOP16	NOP16 nucleolar protein	1.58539	9.52385	4.42841	0.00142134	0.00875391	-1.88193	1.58539	3.0009
210381_s_at	887	CCKBR	cholecystokinin B receptor	1.90415	6.64354	11.5257	6.33146e-07	2.82522e-05	6.3849	1.90415	3.74289
219352_at	55008	HERC6	HECT and RLD domain containing E3 ubiquitin protein ligase family member 6	-1.18044	6.59895	-5.77931	0.000210642	0.00210955	0.149742	1.18044	0.441218
221269_s_at	83442	SH3BGRL3	SH3 domain binding glutamate rich protein like 3	-2.58966	8.56985	-10.132	1.99509e-06	6.51857e-05	5.15544	2.58966	0.166125
219004_s_at	54069	MIS18A	MIS18 kinetochore protein A	1.24468	7.48461	5.66701	0.000244455	0.00235503	-0.00950576	1.24468	2.36966
218205_s_at	2872	MKNK2	MAP kinase interacting serine/threonine kinase 2	-2.54593	10.3203	-12.8212	2.41784e-07	1.37441e-05	7.41173	2.54593	0.171238
202023_at	1942	EFNA1	ephrin A1	-2.24232	10.1387	-23.0622	1e-09	2.50243e-07	13.0693	2.24232	0.211346
205710_at	4036	LRP2	LDL receptor related protein 2	2.54913	7.40547	12.5001	3.04371e-07	1.5996e-05	7.16662	2.54913	5.8528
202193_at	3985	LIMK2	LIM domain kinase 2	-1.39652	8.81491	-6.25083	0.00011486	0.00132888	0.799442	1.39652	0.379844
204351_at	6286	S100P	S100 calcium binding protein P	-2.37757	12.8154	-22.9992	1.06687e-09	2.50243e-07	13.0435	2.37757	0.192434
220295_x_at	55635	DEPDC1	DEP domain containing 1	3.17678	6.72516	20.3457	3.375e-09	6.21202e-07	11.8789	3.17678	9.04284
40524_at	11099	PTPN21	protein tyrosine phosphatase, non-receptor type 21	-2.91228	7.33795	-18.8298	7e-09	1.03776e-06	11.1355	2.91228	0.132837
205807_s_at	7286	TUFT1	tuftelin 1	-1.06217	9.55304	-4.83873	0.000774177	0.00555945	-1.23832	1.06217	0.47891
213423_x_at	7991	TUSC3	tumor suppressor candidate 3	-2.93355	9.85118	-23.2997	9.44132e-10	2.39069e-07	13.1657	2.93355	0.130892
219714_s_at	55799	CACNA2D3	calcium voltage-gated channel auxiliary subunit alpha2delta 3	-1.07389	6.89046	-4.82705	0.000787419	0.00562735	-1.25634	1.07389	0.475035
210495_x_at	2335	FN1	fibronectin 1	-3.71767	12.4814	-29.1276	1.14564e-10	6.4e-08	15.2235	3.71767	0.0760099
209278_s_at	7980	TFPI2	tissue factor pathway inhibitor 2	-6.5198	8.50536	-66.171	4.63206e-14	2.06432e-10	21.4547	6.5198	0.010898
218875_s_at	26271	FBXO5	F-box protein 5	1.60142	5.56819	8.5732	8.53214e-06	0.000192431	3.59397	1.60142	3.03443
221190_s_at	29919	C18orf8	chromosome 18 open reading frame 8	-1.07699	7.31837	-4.83483	0.000778573	0.00557937	-1.24434	1.07699	0.474018
212240_s_at	5295	PIK3R1	phosphoinositide-3-kinase regulatory subunit 1	-1.4942	7.94164	-7.14048	3.95086e-05	0.000596457	1.94548	1.4942	0.354977
202814_s_at	10614	HEXIM1	hexamethylene bisacetamide inducible 1	-1.29515	9.5626	-6.6906	6.69594e-05	0.000885494	1.3786	1.29515	0.407493
206342_x_at	3423	IDS	iduronate 2-sulfatase	-1.68154	8.34098	-16.5201	2.35466e-08	2.63663e-06	9.87039	1.68154	0.311749
204637_at	1081	CGA	glycoprotein hormones, alpha polypeptide	-1.69676	13.2915	-5.35246	0.000374398	0.00323863	-0.464879	1.69676	0.308477
203422_at	5424	POLD1	DNA polymerase delta 1, catalytic subunit	1.04993	7.22471	7.95532	1.61033e-05	0.000306002	2.9107	1.04993	2.07043
208782_at	11167	FSTL1	follistatin like 1	-6.02541	9.51228	-62.9468	7.46359e-14	2.77185e-10	21.16	6.02541	0.0153522
210762_s_at	10395	DLC1	DLC1 Rho GTPase activating protein	1.68142	7.96789	4.97575	0.000635444	0.00478567	-1.02845	1.68142	3.20743
200761_s_at	10550	ARL6IP5	ADP ribosylation factor like GTPase 6 interacting protein 5	-1.33913	9.85023	-7.40526	2.92817e-05	0.000476802	2.26756	1.33913	0.39526
209291_at	3400	ID4	inhibitor of DNA binding 4, HLH protein	-1.71519	6.44949	-5.09372	0.000537256	0.00423177	-0.84984	1.71519	0.304562
207826_s_at	3399	ID3	inhibitor of DNA binding 3, HLH protein	-3.53348	8.50912	-9.25657	4.40264e-06	0.000118198	4.30537	3.53348	0.0863609
208937_s_at	3397	ID1	inhibitor of DNA binding 1, HLH protein	-3.31671	8.78924	-10.0392	2.16371e-06	6.91735e-05	5.06837	3.31671	0.100362
200600_at	4478	MSN	moesin	-2.34477	7.12907	-6.3932	9.61915e-05	0.00115924	0.989711	2.34477	0.196859
210616_s_at	22872	SEC31A	SEC31 homolog A, COPII coat complex component	-1.29816	9.58796	-9.57425	3.28072e-06	9.60635e-05	4.62143	1.29816	0.406645
200670_at	7494	XBP1	X-box binding protein 1	-1.0494	9.91147	-7.04368	4.41689e-05	0.000650298	1.82563	1.0494	0.48317
204672_s_at	22881	ANKRD6	ankyrin repeat domain 6	1.73419	6.949	5.7515	0.000218519	0.00217087	0.110461	1.73419	3.32692
209017_s_at	9361	LONP1	lon peptidase 1, mitochondrial	-1.20814	9.16724	-7.1142	4.07183e-05	0.000608944	1.91306	1.20814	0.432828
206499_s_at	1104	RCC1	regulator of chromosome condensation 1	1.70835	8.21552	6.74264	6.29176e-05	0.000847473	1.44547	1.70835	3.26788
209682_at	868	CBLB	Cbl proto-oncogene B	-1.68706	9.90907	-6.67602	6.81415e-05	0.000893399	1.3598	1.68706	0.310559
222102_at	2940	GSTA3	glutathione S-transferase alpha 3	-1.5927	8.36146	-9.44094	3.708e-06	0.000105033	4.48989	1.5927	0.33155
207305_s_at	22878	TRAPPC8	trafficking protein particle complex 8	-1.23676	8.77987	-6.01686	0.000154614	0.00167246	0.480842	1.23676	0.424324
201300_s_at	5621	PRNP	prion protein	-2.91177	7.1805	-6.21326	0.000120416	0.00138026	0.748782	2.91177	0.132883
213526_s_at	55957	LIN37	lin-37 DREAM MuvB core complex component	-1.14951	6.12282	-3.8491	0.00348892	0.0172763	-2.82594	1.14951	0.450778
213133_s_at	2653	GCSH	glycine cleavage system protein H	2.03948	10.351	5.21272	0.000454491	0.00373017	-0.671621	2.03948	4.11098
203554_x_at	9232	PTTG1	pituitary tumor-transforming 1	3.32083	9.77772	7.61024	2.33451e-05	0.000401387	2.51124	3.32083	9.99237
200620_at	9528	TMEM59	transmembrane protein 59	-1.52494	10.2927	-10.6115	1.32482e-06	4.78458e-05	5.59453	1.52494	0.347495
212781_at	5930	RBBP6	RB binding protein 6, ubiquitin ligase	-1.51565	7.88128	-10.9777	9.7934e-07	3.87959e-05	5.91822	1.51565	0.349739
202931_x_at	274	BIN1	bridging integrator 1	1.29693	7.26806	9.8251	2.61552e-06	8.03886e-05	4.86479	1.29693	2.45705
219191_s_at	51411	BIN2	bridging integrator 2	-2.58623	8.84779	-19.4942	5e-09	8.31351e-07	11.469	2.58623	0.16652
221436_s_at	83461	CDCA3	cell division cycle associated 3	2.07515	7.74035	8.86774	6.38308e-06	0.00015477	3.90605	2.07515	4.21388
218399_s_at	55038	CDCA4	cell division cycle associated 4	1.6423	9.21047	5.97001	0.000164237	0.00175273	0.41616	1.6423	3.12164
206413_s_at	9623	TCL1B	T-cell leukemia/lymphoma 1B	-1.69542	8.8718	-11.4182	6.88704e-07	2.99734e-05	6.29497	1.69542	0.308765
222122_s_at	57187	THOC2	THO complex 2	1.07397	7.21073	5.03324	0.000585392	0.00449184	-0.941176	1.07397	2.10521
218032_at	8303	SNN	stannin	-1.65592	8.22069	-4.86964	0.000740266	0.00536434	-1.19075	1.65592	0.317335
204515_at	3283	HSD3B1	hydroxy-delta-5-steroid dehydrogenase, 3 beta- and steroid delta-isomerase 1	-5.45448	10.3661	-25.2831	4.36975e-10	1.40909e-07	13.9291	5.45448	0.0228055
219987_at	100288413	ERVMER34-1	endogenous retrovirus group MER34 member 1	-1.51266	7.30978	-9.61346	3.16553e-06	9.35511e-05	4.65982	1.51266	0.350465
214058_at	4610	MYCL	v-myc avian myelocytomatosis viral oncogene lung carcinoma derived homolog	-1.29784	7.58905	-4.36241	0.00157076	0.00944255	-1.98748	1.29784	0.406736
212608_s_at	11165	NUDT3	nudix hydrolase 3	1.43428	7.92943	10.512	1.44037e-06	5.07844e-05	5.50488	1.43428	2.70248
202338_at	7083	TK1	thymidine kinase 1	1.03196	7.97719	3.64693	0.00482252	0.0219128	-3.16352	1.03196	2.04479
214722_at	388677	NOTCH2NL	notch 2 N-terminal like	-1.29958	8.83379	-5.6931	0.000236109	0.0023025	0.0276447	1.29958	0.406245
203343_at	7358	UGDH	UDP-glucose 6-dehydrogenase	-1.12782	8.25676	-4.50909	0.00125888	0.00798737	-1.75363	1.12782	0.457607
204444_at	3832	KIF11	kinesin family member 11	1.60603	6.00539	11.1569	8.47406e-07	3.46381e-05	6.07312	1.60603	3.04412
213015_at	56987	BBX	BBX, HMG-box containing	-1.85458	8.06515	-11.2536	7.84429e-07	3.26719e-05	6.15576	1.85458	0.276513
203835_at	2615	LRRC32	leucine rich repeat containing 32	-1.61869	8.86767	-8.1683	1.28827e-05	0.000259084	3.15075	1.61869	0.325631
203362_s_at	4085	MAD2L1	MAD2 mitotic arrest deficient-like 1 (yeast)	3.10589	6.67603	11.6672	5.67348e-07	2.62287e-05	6.50217	3.10589	8.60927
200914_x_at	3895	KTN1	kinectin 1	1.28843	8.89095	4.63245	0.00104755	0.00694307	-1.5591	1.28843	2.44261
202824_s_at	6921	TCEB1	transcription elongation factor B subunit 1	-1.10611	9.57577	-3.83326	0.00357787	0.0176111	-2.85225	1.10611	0.464546
208928_at	5447	POR	cytochrome p450 oxidoreductase	-1.49258	8.75767	-8.39198	1.02403e-05	0.000221142	3.39768	1.49258	0.355377
210942_s_at	10402	ST3GAL6	ST3 beta-galactoside alpha-2,3-sialyltransferase 6	-2.55027	7.39542	-15.1702	5.17976e-08	4.61683e-06	9.04315	2.55027	0.170724
203759_at	6484	ST3GAL4	ST3 beta-galactoside alpha-2,3-sialyltransferase 4	-1.20026	7.3417	-4.99371	0.000619327	0.00470043	-1.00113	1.20026	0.435196
204641_at	4751	NEK2	NIMA related kinase 2	2.14981	7.08473	14.5452	7.62987e-08	6.01244e-06	8.6347	2.14981	4.43769
212582_at	114882	OSBPL8	oxysterol binding protein like 8	-1.69033	8.27655	-10.3794	1.612e-06	5.53457e-05	5.3842	1.69033	0.309856
202236_s_at	6566	SLC16A1	solute carrier family 16 member 1	1.03853	10.3442	3.15049	0.0108826	0.0400888	-4.00388	1.03853	2.05414
202664_at	7456	WIPF1	WAS/WASL interacting protein family member 1	-2.61056	6.02456	-5.907	0.000178217	0.00186559	0.328674	2.61056	0.163735
200703_at	8655	DYNLL1	dynein light chain LC8-type 1	1.12916	10.4751	4.50695	0.00126292	0.00800391	-1.75702	1.12916	2.18731
221932_s_at	51218	GLRX5	glutaredoxin 5	1.02123	10.2501	10.4664	1.497e-06	5.21229e-05	5.4635	1.02123	2.02965
200681_at	2739	GLO1	glyoxalase I	1.25426	11.2182	4.76397	0.000863232	0.00602424	-1.35391	1.25426	2.38545
201600_at	11331	PHB2	prohibitin 2	1.00346	11.5351	8.80938	6.75666e-06	0.000161039	3.84488	1.00346	2.0048
204566_at	8493	PPM1D	protein phosphatase, Mg2+/Mn2+ dependent 1D	-1.57941	7.38849	-4.4457	0.00138473	0.00860455	-1.85436	1.57941	0.334619
221521_s_at	51659	GINS2	GINS complex subunit 2	1.95146	7.81739	7.44599	2.79823e-05	0.000463936	2.31638	1.95146	3.86766
206102_at	9837	GINS1	GINS complex subunit 1	2.47647	7.45103	5.10386	0.000529608	0.00418929	-0.834574	2.47647	5.56533
218832_x_at	408	ARRB1	arrestin beta 1	1.00727	6.5124	3.20352	0.00996549	0.0374471	-3.91365	1.00727	2.0101
201141_at	10457	GPNMB	glycoprotein nmb	-1.85049	6.38783	-9.54103	3.38192e-06	9.79964e-05	4.58879	1.85049	0.277298
212775_at	23363	OBSL1	obscurin like 1	-4.73531	7.72006	-36.3253	1.40867e-11	1.30789e-08	17.1471	4.73531	0.0375432
206765_at	3759	KCNJ2	potassium voltage-gated channel subfamily J member 2	-1.88435	7.67001	-4.06474	0.00248434	0.0134659	-2.47014	1.88435	0.270865
215535_s_at	10554	AGPAT1	1-acylglycerol-3-phosphate O-acyltransferase 1	1.27227	8.87179	12.8379	2.38938e-07	1.36519e-05	7.42433	1.27227	2.41541
202950_at	1429	CRYZ	crystallin zeta	1.10723	7.08137	3.36906	0.00758268	0.0307158	-3.63247	1.10723	2.15431
205246_at	5194	PEX13	peroxisomal biogenesis factor 13	-1.27601	7.70775	-5.04011	0.000579698	0.00446506	-0.930775	1.27601	0.412936
200790_at	4953	ODC1	ornithine decarboxylase 1	3.00863	10.4595	9.87892	2.493e-06	7.75272e-05	4.91632	3.00863	8.04802
201502_s_at	4792	NFKBIA	NFKB inhibitor alpha	-2.59316	10.7848	-9.65896	3.03738e-06	9.09702e-05	4.70421	2.59316	0.165723
52940_at	59307	SIGIRR	single Ig and TIR domain containing	1.98145	7.49082	20.4601	3.20225e-09	5.99629e-07	11.9325	1.98145	3.9489
200847_s_at	51669	SARAF	store-operated calcium entry associated regulatory factor	-1.43026	9.44404	-9.68114	2.977e-06	8.94016e-05	4.72578	1.43026	0.371063
201839_s_at	4072	EPCAM	epithelial cell adhesion molecule	3.39415	8.49531	6.1169	0.000136043	0.00151194	0.617967	3.39415	10.5134
219006_at	29078	NDUFAF4	NADH:ubiquinone oxidoreductase complex assembly factor 4	1.22666	7.9213	8.3206	1.10129e-05	0.000233403	3.31943	1.22666	2.34024
213236_at	23328	SASH1	SAM and SH3 domain containing 1	-2.83412	8.91178	-10.8017	1.13113e-06	4.26482e-05	5.76389	2.83412	0.140231
211950_at	23352	UBR4	ubiquitin protein ligase E3 component n-recognin 4	-1.07999	9.74265	-5.44261	0.000330871	0.00297891	-0.33296	1.07999	0.473031
206020_at	9306	SOCS6	suppressor of cytokine signaling 6	-1.16647	5.60046	-3.44127	0.00673604	0.0281665	-3.51017	1.16647	0.44551
201375_s_at	5516	PPP2CB	protein phosphatase 2 catalytic subunit beta	-1.49004	10.1266	-7.45329	2.77564e-05	0.00046122	2.32509	1.49004	0.356002
204826_at	899	CCNF	cyclin F	1.13726	8.79105	6.62905	7.21074e-05	0.000932682	1.29905	1.13726	2.19963
202174_s_at	5108	PCM1	pericentriolar material 1	-1.10364	8.62873	-4.72426	0.000914931	0.00626964	-1.41561	1.10364	0.465341
211372_s_at	7850	IL1R2	interleukin 1 receptor type 2	-2.22908	7.66531	-17.0065	1.8e-08	2.09844e-06	10.1516	2.22908	0.213294
209694_at	5805	PTS	6-pyruvoyltetrahydropterin synthase	-1.17354	9.92625	-6.57159	7.73021e-05	0.000984299	1.22436	1.17354	0.443331
219162_s_at	65003	MRPL11	mitochondrial ribosomal protein L11	1.45189	9.03527	7.75781	1.98868e-05	0.000358525	2.6837	1.45189	2.73566
203931_s_at	6182	MRPL12	mitochondrial ribosomal protein L12	1.42115	8.82168	6.15709	0.000129273	0.00145705	0.672686	1.42115	2.67798
205167_s_at	995	CDC25C	cell division cycle 25C	1.2064	5.79815	9.99921	2.24118e-06	7.10388e-05	5.03061	1.2064	2.30761
204695_at	993	CDC25A	cell division cycle 25A	1.78646	7.9088	6.46051	8.85332e-05	0.00108994	1.07874	1.78646	3.44966
201189_s_at	3710	ITPR3	inositol 1,4,5-trisphosphate receptor type 3	-1.12335	7.94796	-4.43806	0.00140078	0.00866561	-1.86653	1.12335	0.459026
216026_s_at	5426	POLE	DNA polymerase epsilon, catalytic subunit	1.12106	8.35316	8.38899	1.02714e-05	0.000221353	3.39441	1.12106	2.17506
211546_x_at	6622	SNCA	synuclein alpha	1.13444	7.14607	7.86977	1.76359e-05	0.000328597	2.81291	1.13444	2.19533
217933_s_at	51056	LAP3	leucine aminopeptidase 3	-3.9204	7.79892	-19.4345	5.18333e-09	8.43067e-07	11.4395	3.9204	0.0660453
219032_x_at	23596	OPN3	opsin 3	-3.33169	9.68899	-16.5258	2.34723e-08	2.63663e-06	9.8737	3.33169	0.0993259
213325_at	25945	NECTIN3	nectin cell adhesion molecule 3	-1.58522	6.65706	-5.27479	0.00041685	0.00351045	-0.579453	1.58522	0.333274
202906_s_at	4683	NBN	nibrin	-1.1346	6.31011	-8.50241	9.15927e-06	0.000203892	3.51768	1.1346	0.45546
202719_s_at	26136	TES	testin LIM domain protein	-1.10957	9.42639	-7.06996	4.28472e-05	0.000633155	1.85828	1.10957	0.463432
202981_x_at	6477	SIAH1	siah E3 ubiquitin protein ligase 1	-1.62101	9.61211	-6.86207	5.46075e-05	0.000760512	1.59764	1.62101	0.325108
209339_at	6478	SIAH2	siah E3 ubiquitin protein ligase 2	-1.54755	8.65042	-6.46851	8.76684e-05	0.00108228	1.08928	1.54755	0.342091
212719_at	23239	PHLPP1	PH domain and leucine rich repeat protein phosphatase 1	-1.32359	6.57579	-4.14723	0.00218529	0.0121524	-2.33535	1.32359	0.399538
204079_at	8459	TPST2	tyrosylprotein sulfotransferase 2	-1.30118	7.70798	-4.91945	0.000688927	0.00508155	-1.11437	1.30118	0.405794
209101_at	1490	CTGF	connective tissue growth factor	-4.52676	7.85376	-28.5294	1.39445e-10	7.05816e-08	15.0363	4.52676	0.0433821
213346_at	93081	TEX30	testis expressed 30	-1.7406	8.15525	-7.89776	1.71177e-05	0.000321884	2.84499	1.7406	0.299246
209340_at	6675	UAP1	UDP-N-acetylglucosamine pyrophosphorylase 1	-2.02577	8.58113	-7.48237	2.68748e-05	0.000452304	2.35981	2.02577	0.245573
219763_at	57706	DENND1A	DENN domain containing 1A	-1.02566	8.50675	-4.97326	0.000637714	0.00479588	-1.03225	1.02566	0.491187
206570_s_at	5680	PSG11	pregnancy specific beta-1-glycoprotein 11	-1.20133	7.22493	-4.01015	0.00270579	0.0143112	-2.55975	1.20133	0.434874
218706_s_at	65983	GRAMD3	GRAM domain containing 3	-3.03759	8.24229	-7.73171	2.04553e-05	0.000364645	2.65338	3.03759	0.121785
213455_at	92689	FAM114A1	family with sequence similarity 114 member A1	-1.19347	7.37944	-6.72478	6.42737e-05	0.000860169	1.42256	1.19347	0.437249
203628_at	3480	IGF1R	insulin like growth factor 1 receptor	-2.65559	7.86475	-13.6741	1.34408e-07	8.91371e-06	8.03546	2.65559	0.158704
201889_at	10447	FAM3C	family with sequence similarity 3 member C	-1.95369	9.62673	-8.47864	9.381e-06	0.000206808	3.49196	1.95369	0.258155
201710_at	4605	MYBL2	MYB proto-oncogene like 2	2.28688	8.04048	10.9269	1.02078e-06	3.99054e-05	5.87384	2.28688	4.87999
202146_at	3475	IFRD1	interferon related developmental regulator 1	-1.9177	8.32785	-6.74268	6.29141e-05	0.000847473	1.44553	1.9177	0.264675
209626_s_at	26031	OSBPL3	oxysterol binding protein like 3	1.23933	6.70765	5.87979	0.000184644	0.00191636	0.290742	1.23933	2.36089
213726_x_at	10383	TUBB4B	tubulin beta 4B class IVb	1.25673	11.86	9.09179	5.14509e-06	0.000132235	4.13786	1.25673	2.38954
200028_s_at	56910	STARD7	StAR related lipid transfer domain containing 7	1.06929	10.6175	5.26137	0.000424699	0.00355907	-0.599345	1.06929	2.0984
202322_s_at	9453	GGPS1	geranylgeranyl diphosphate synthase 1	-1.08787	8.88626	-14.1461	9.8504e-08	7.21163e-06	8.36466	1.08787	0.470457
204137_at	7107	GPR137B	G protein-coupled receptor 137B	-1.55402	6.36198	-5.09728	0.000534555	0.00421646	-0.844474	1.55402	0.340559
212254_s_at	667	DST	dystonin	-1.2616	7.11215	-6.76301	6.1408e-05	0.000834363	1.47155	1.2616	0.417081
218854_at	29940	DSE	dermatan sulfate epimerase	-1.15231	8.66036	-6.94351	4.96282e-05	0.000708831	1.70038	1.15231	0.449903
201470_at	9446	GSTO1	glutathione S-transferase omega 1	-4.35569	8.43071	-45.714	1.57899e-12	2.34564e-09	18.9822	4.35569	0.0488435
218819_at	26512	INTS6	integrator complex subunit 6	-1.09821	7.88737	-3.76669	0.00397863	0.0190494	-2.96311	1.09821	0.467095
216875_x_at	55547	HAB1	B1 for mucin	1.51068	7.57691	15.657	3.86974e-08	3.71678e-06	9.34978	1.51068	2.84944
203744_at	3149	HMGB3	high mobility group box 3	-1.25811	11.149	-9.2113	4.59418e-06	0.000121727	4.2596	1.25811	0.418091
208808_s_at	3148	HMGB2	high mobility group box 2	2.34684	9.67695	6.03736	0.000150596	0.00163774	0.509056	2.34684	5.08709
200679_x_at	3146	HMGB1	high mobility group box 1	1.66771	10.3233	7.84896	1.80324e-05	0.000333173	2.78899	1.66771	3.1771
221645_s_at	55769	ZNF83	zinc finger protein 83	-1.8033	5.79715	-5.90846	0.000177878	0.00186437	0.330715	1.8033	0.286519
202817_s_at	6760	SS18	SS18, nBAF chromatin remodeling complex subunit	-1.29001	6.08974	-5.28046	0.000413584	0.00349205	-0.571067	1.29001	0.40895
211597_s_at	84525	HOPX	HOP homeobox	-2.93281	7.95223	-10.4979	1.45764e-06	5.09939e-05	5.49211	2.93281	0.130959
217099_s_at	50628	GEMIN4	gem nuclear organelle associated protein 4	1.40429	8.56508	8.10216	1.38004e-05	0.000273104	3.07672	1.40429	2.64687
216836_s_at	2064	ERBB2	erb-b2 receptor tyrosine kinase 2	-1.62031	9.30212	-7.29178	3.32609e-05	0.000524524	2.13055	1.62031	0.325266
202454_s_at	2065	ERBB3	erb-b2 receptor tyrosine kinase 3	-1.66878	9.44741	-8.29596	1.12942e-05	0.000236754	3.2923	1.66878	0.31452
204026_s_at	11130	ZWINT	ZW10 interacting kinetochore protein	2.50123	9.31798	5.37546	0.000362739	0.00316612	-0.43112	2.50123	5.66168
213998_s_at	10521	DDX17	DEAD-box helicase 17	1.10042	7.65368	5.20304	0.000460688	0.00376664	-0.686057	1.10042	2.14417
208149_x_at	1663	DDX11	DEAD/H-box helicase 11	1.5157	8.59183	16.2217	2.78804e-08	2.98192e-06	9.69362	1.5157	2.85938
209091_s_at	51100	SH3GLB1	SH3 domain containing GRB2 like endophilin B1	-1.96937	9.59941	-10.619	1.3166e-06	4.76262e-05	5.6012	1.96937	0.255365
204033_at	9319	TRIP13	thyroid hormone receptor interactor 13	2.41435	7.98752	9.35195	4.027e-06	0.000111486	4.4012	2.41435	5.33078
210514_x_at	3135	HLA-G	major histocompatibility complex, class I, G	-1.96737	10.64	-6.93809	4.99435e-05	0.000709752	1.69358	1.96737	0.255719
218723_s_at	28984	RGCC	regulator of cell cycle	-1.4501	6.16254	-6.35887	0.000100371	0.00119611	0.944075	1.4501	0.365997
201042_at	7052	TGM2	transglutaminase 2	-4.09777	8.44874	-13.9944	1.0874e-07	7.64621e-06	8.26001	4.09777	0.0584049
202653_s_at	64844	MARCH7	membrane associated ring-CH-type finger 7	-1.23037	7.59859	-3.97551	0.00285703	0.0149199	-2.61678	1.23037	0.426207
201975_at	6249	CLIP1	CAP-Gly domain containing linker protein 1	-1.45378	8.99968	-6.4746	8.70152e-05	0.00107541	1.0973	1.45378	0.365063
203279_at	9695	EDEM1	ER degradation enhancing alpha-mannosidase like protein 1	-1.66358	8.70946	-9.64602	3.07324e-06	9.14299e-05	4.6916	1.66358	0.315656
201577_at	4830	NME1	NME/NM23 nucleoside diphosphate kinase 1	1.83413	10.5559	5.25958	0.000425757	0.00356391	-0.601998	1.83413	3.56557
201206_s_at	6238	RRBP1	ribosome binding protein 1	-1.55788	9.03547	-10.6694	1.26224e-06	4.61089e-05	5.64639	1.55788	0.33965
208783_s_at	4179	CD46	CD46 molecule	-3.05302	8.64547	-11.4424	6.75718e-07	2.94658e-05	6.31532	3.05302	0.120489
201679_at	51593	SRRT	serrate, RNA effector molecule	1.38832	6.44271	5.36516	0.000367909	0.00319614	-0.446223	1.38832	2.61773
210817_s_at	10241	CALCOCO2	calcium binding and coiled-coil domain 2	-1.03846	9.51743	-5.42174	0.000340437	0.00303317	-0.363392	1.03846	0.486846
202843_at	4189	DNAJB9	DnaJ heat shock protein family (Hsp40) member B9	-1.53167	6.08118	-4.73207	0.000904517	0.00622848	-1.40347	1.53167	0.345878
212662_at	5817	PVR	poliovirus receptor	-2.31375	7.86173	-13.2993	1.73249e-07	1.06939e-05	7.76607	2.31375	0.201137
200666_s_at	3337	DNAJB1	DnaJ heat shock protein family (Hsp40) member B1	-1.02316	9.46669	-8.29311	1.13273e-05	0.000237223	3.28916	1.02316	0.492037
219650_at	54821	ERCC6L	ERCC excision repair 6 like, spindle assembly checkpoint helicase	1.00513	6.21393	8.02441	1.49714e-05	0.000289841	2.98911	1.00513	2.00713
203810_at	11080	DNAJB4	DnaJ heat shock protein family (Hsp40) member B4	-1.51105	6.14306	-6.07728	0.000143092	0.00157316	0.563822	1.51105	0.350855
205563_at	3814	KISS1	KiSS-1 metastasis-suppressor	-2.33427	7.41203	-3.60657	0.00514745	0.0229401	-3.23131	2.33427	0.198297
203885_at	23011	RAB21	RAB21, member RAS oncogene family	-1.5686	8.27006	-7.58915	2.38907e-05	0.00040982	2.4864	1.5686	0.337136
209594_x_at	5678	PSG9	pregnancy specific beta-1-glycoprotein 9	-4.97898	9.66232	-11.3245	7.41536e-07	3.16229e-05	6.21591	4.97898	0.0317086
211450_s_at	2956	MSH6	mutS homolog 6	1.62049	7.27074	7.52482	2.56424e-05	0.000436509	2.41029	1.62049	3.07479
217054_at	4584	MUC3A	mucin 3A, cell surface associated	1.08035	7.55526	4.84866	0.000763107	0.00549235	-1.22303	1.08035	2.11454
220794_at	64388	GREM2	gremlin 2, DAN family BMP antagonist	-1.12943	6.39377	-5.09469	0.000536518	0.00422745	-0.848377	1.12943	0.457095
210431_at	251	ALPPL2	alkaline phosphatase, placental like 2	1.21391	7.4614	8.74057	7.22817e-06	0.000169542	3.77234	1.21391	2.31965
202600_s_at	8204	NRIP1	nuclear receptor interacting protein 1	-2.01128	9.15587	-12.5809	2.87098e-07	1.53415e-05	7.22886	2.01128	0.248053
202874_s_at	528	ATP6V1C1	ATPase H+ transporting V1 subunit C1	-1.17309	8.99082	-4.03871	0.00258746	0.013857	-2.51283	1.17309	0.443472
218929_at	55602	CDKN2AIP	CDKN2A interacting protein	-1.21095	7.43978	-4.00479	0.00272862	0.0143992	-2.56856	1.21095	0.431984
209569_x_at	27065	NSG1	neuron specific gene family member 1	-1.51531	6.5311	-8.99369	5.6514e-06	0.000141019	4.03695	1.51531	0.34982
208835_s_at	51747	LUC7L3	LUC7 like 3 pre-mRNA splicing factor	1.20918	8.76527	7.0284	4.49578e-05	0.000659509	1.8066	1.20918	2.31206
204154_at	1036	CDO1	cysteine dioxygenase type 1	-1.06166	6.7487	-4.99887	0.000614784	0.00467391	-0.993298	1.06166	0.479081
213804_at	3633	INPP5B	inositol polyphosphate-5-phosphatase B	-1.47066	7.93621	-4.97533	0.000635824	0.00478651	-1.02909	1.47066	0.360816
203607_at	22876	INPP5F	inositol polyphosphate-5-phosphatase F	-1.3773	7.79362	-6.86907	5.41585e-05	0.000755676	1.60651	1.3773	0.384939
202052_s_at	26064	RAI14	retinoic acid induced 14	-1.4062	10.0485	-11.3632	7.19196e-07	3.0897e-05	6.24863	1.4062	0.377304
219093_at	55022	PID1	phosphotyrosine interaction domain containing 1	-1.64808	6.81944	-9.58762	3.24095e-06	9.5203e-05	4.63453	1.64808	0.319065
221208_s_at	79684	MSANTD2	Myb/SANT DNA binding domain containing 2	-1.49198	6.30007	-7.86336	1.7757e-05	0.000330008	2.80555	1.49198	0.355524
221704_s_at	79720	VPS37B	VPS37B, ESCRT-I subunit	-1.33677	8.2305	-8.18259	1.26933e-05	0.000255875	3.16668	1.33677	0.395907
218728_s_at	29097	CNIH4	cornichon family AMPA receptor auxiliary protein 4	-1.10779	8.38852	-3.87164	0.00336628	0.0168004	-2.78852	1.10779	0.464004
209016_s_at	3855	KRT7	keratin 7	-2.23866	11.5022	-15.3119	4.75422e-08	4.36638e-06	9.13338	2.23866	0.211883
209189_at	2353	FOS	Fos proto-oncogene, AP-1 transcription factor subunit	-1.32844	8.99449	-3.32767	0.008117	0.0322469	-3.70269	1.32844	0.398198
219064_at	80760	ITIH5	inter-alpha-trypsin inhibitor heavy chain family member 5	-1.17278	8.42427	-4.90542	0.000702995	0.0051648	-1.13586	1.17278	0.443565
213026_at	9140	ATG12	autophagy related 12	-1.0455	7.7596	-4.38445	0.00151909	0.00919831	-1.95217	1.0455	0.484477
202082_s_at	6397	SEC14L1	SEC14 like lipid binding 1	-1.67373	7.6472	-13.0022	2.12842e-07	1.24482e-05	7.54735	1.67373	0.313443
203044_at	22856	CHSY1	chondroitin sulfate synthase 1	-3.24509	8.41354	-10.7183	1.212e-06	4.47881e-05	5.6899	3.24509	0.10547
214920_at	221981	THSD7A	thrombospondin type 1 domain containing 7A	-1.48672	5.89342	-7.8524	1.79661e-05	0.000332508	2.79295	1.48672	0.356822
204844_at	2028	ENPEP	glutamyl aminopeptidase	-1.62866	6.20453	-4.11047	0.00231355	0.012704	-2.39532	1.62866	0.323388
219936_s_at	53836	GPR87	G protein-coupled receptor 87	-2.12693	7.73033	-8.47842	9.38307e-06	0.000206808	3.49172	2.12693	0.228944
208818_s_at	1312	COMT	catechol-O-methyltransferase	-1.76848	8.59525	-7.3123	3.25e-05	0.000516382	2.15543	1.76848	0.293519
209213_at	873	CBR1	carbonyl reductase 1	-1.08942	6.37136	-3.20891	0.0098769	0.0372083	-3.90449	1.08942	0.469949
203633_at	1374	CPT1A	carnitine palmitoyltransferase 1A	-1.09655	8.30467	-8.3042	1.11992e-05	0.000235427	3.30139	1.09655	0.467634
209369_at	306	ANXA3	annexin A3	-3.53034	7.93588	-9.44048	3.70961e-06	0.000105033	4.48943	3.53034	0.0865488
201302_at	307	ANXA4	annexin A4	-4.6808	7.87768	-25.4807	4.05995e-10	1.37073e-07	14.0013	4.6808	0.0389888
202016_at	4232	MEST	mesoderm specific transcript	-4.00982	8.47167	-17.3802	1.46964e-08	1.80928e-06	10.362	4.00982	0.0620758
208795_s_at	4176	MCM7	minichromosome maintenance complex component 7	1.00607	9.31371	5.73911	0.000222128	0.0021979	0.092936	1.00607	2.00844
201930_at	4175	MCM6	minichromosome maintenance complex component 6	2.12099	9.27175	4.74667	0.000885366	0.0061269	-1.38077	2.12099	4.34991
216237_s_at	4174	MCM5	minichromosome maintenance complex component 5	1.54509	9.0628	4.79804	0.000821359	0.00580474	-1.30114	1.54509	2.91822
201555_at	4172	MCM3	minichromosome maintenance complex component 3	1.73767	9.49966	9.21338	4.58516e-06	0.000121632	4.26171	1.73767	3.33496
202107_s_at	4171	MCM2	minichromosome maintenance complex component 2	1.24674	9.5784	5.64048	0.00025327	0.00241939	-0.0473823	1.24674	2.37304
213112_s_at	8878	SQSTM1	sequestosome 1	-1.65973	8.90096	-5.79649	0.000205932	0.00207544	0.173942	1.65973	0.316497
208357_x_at	1442	CSH1	chorionic somatomammotropin hormone 1	-6.1044	10.4589	-49.0951	7.99767e-13	1.85241e-09	19.5091	6.1044	0.0145342
204267_x_at	9088	PKMYT1	protein kinase, membrane associated tyrosine/threonine 1	1.19439	8.68946	11.5141	6.38907e-07	2.83613e-05	6.37521	1.19439	2.28848
215009_s_at	100499177	THAP9-AS1	THAP9 antisense RNA 1	-1.11412	6.59293	-4.32002	0.00167548	0.00994304	-2.05558	1.11412	0.461972
204751_x_at	1824	DSC2	desmocollin 2	-2.07868	7.11648	-5.0542	0.000568206	0.00440394	-0.909465	2.07868	0.236731
213024_at	7110	TMF1	TATA element modulatory factor 1	-1.55077	5.99235	-3.88465	0.0032976	0.0165683	-2.76696	1.55077	0.341328
203304_at	25805	BAMBI	BMP and activin membrane bound inhibitor	1.10686	7.67857	3.63105	0.00494779	0.0223622	-3.19019	1.10686	2.15377
209020_at	51526	OSER1	oxidative stress responsive serine rich 1	-1.09585	9.00563	-10.4223	1.5541e-06	5.37735e-05	5.4234	1.09585	0.467861
209681_at	10560	SLC19A2	solute carrier family 19 member 2	-2.44742	8.63694	-8.43426	9.81075e-06	0.000214288	3.44377	2.44742	0.183338
219179_at	51339	DACT1	dishevelled binding antagonist of beta catenin 1	-1.02164	5.93736	-9.16926	4.78022e-06	0.000124874	4.21693	1.02164	0.492556
218519_at	55032	SLC35A5	solute carrier family 35 member A5	-1.51801	6.80939	-7.42079	2.87788e-05	0.000471771	2.28619	1.51801	0.349167
212833_at	91137	SLC25A46	solute carrier family 25 member 46	-1.45609	7.62937	-5.83143	0.000196696	0.0020151	0.223055	1.45609	0.36448
217878_s_at	996	CDC27	cell division cycle 27	1.03281	7.58179	3.21378	0.00979751	0.0369941	-3.8962	1.03281	2.04601
209488_s_at	11030	RBPMS	RNA binding protein with multiple splicing	1.19554	9.99779	3.90173	0.00320963	0.0162657	-2.73866	1.19554	2.2903
212923_s_at	221749	PXDC1	PX domain containing 1	-2.22835	10.1948	-14.4177	8.27305e-08	6.37884e-06	8.54919	2.22835	0.213403
214357_at	92346	C1orf105	chromosome 1 open reading frame 105	1.09979	7.31535	7.68646	2.14836e-05	0.000377712	2.60062	1.09979	2.14323
204180_s_at	23099	ZBTB43	zinc finger and BTB domain containing 43	-1.08147	7.52142	-9.21533	4.57676e-06	0.000121554	4.26368	1.08147	0.472546
203974_at	8226	PUDP	pseudouridine 5'-phosphatase	-1.20121	8.82792	-6.45002	8.96815e-05	0.00109982	1.06491	1.20121	0.434911
207813_s_at	2232	FDXR	ferredoxin reductase	1.18262	6.6396	8.4434	9.72056e-06	0.000212982	3.45371	1.18262	2.26988
205053_at	5557	PRIM1	primase (DNA) subunit 1	1.94681	7.92338	5.68938	0.000237279	0.00230987	0.0223568	1.94681	3.85522
218999_at	55281	TMEM140	transmembrane protein 140	-1.95895	7.47087	-8.75365	7.13581e-06	0.000167906	3.78617	1.95895	0.257215
221009_s_at	51129	ANGPTL4	angiopoietin like 4	-1.69869	7.89308	-6.62873	7.2135e-05	0.000932682	1.29864	1.69869	0.308066
204839_at	51367	POP5	POP5 homolog, ribonuclease P/MRP subunit	1.42292	8.51571	4.92903	0.000679502	0.00503035	-1.09973	1.42292	2.68127
203647_s_at	2230	FDX1	ferredoxin 1	-1.46909	10.528	-5.88827	0.000182614	0.0019006	0.302579	1.46909	0.361211
204580_at	4321	MMP12	matrix metallopeptidase 12	-5.36033	9.31955	-12.4652	3.12188e-07	1.62915e-05	7.1396	5.36033	0.0243433
218003_s_at	2287	FKBP3	FK506 binding protein 3	1.14579	8.58462	5.05836	0.000564855	0.00438713	-0.903169	1.14579	2.21268
221609_s_at	7475	WNT6	Wnt family member 6	1.41233	7.42728	15.0619	5.53342e-08	4.81645e-06	8.97359	1.41233	2.66167
211743_s_at	5553	PRG2	proteoglycan 2, pro eosinophil major basic protein	-7.02442	10.1057	-30.7742	6.80307e-11	4.21091e-08	15.7146	7.02442	0.00768136
37028_at	23645	PPP1R15A	protein phosphatase 1 regulatory subunit 15A	-1.47185	9.12814	-6.68077	6.77541e-05	0.000891769	1.36592	1.47185	0.360521
221200_at	100862697	ERVK3-2	endogenous retrovirus group K3 member 2	-2.18093	8.26179	-5.68324	0.000239225	0.00231969	0.013624	2.18093	0.220534
204516_at	6314	ATXN7	ataxin 7	-1.68301	7.19293	-5.11326	0.000522624	0.00414865	-0.820439	1.68301	0.311431
209343_at	80303	EFHD1	EF-hand domain family member D1	-2.75708	9.7574	-12.9863	2.15232e-07	1.24896e-05	7.53547	2.75708	0.147923
202150_s_at	4739	NEDD9	neural precursor cell expressed, developmentally down-regulated 9	-1.9798	9.24395	-12.5461	2.94402e-07	1.56194e-05	7.2021	1.9798	0.253524
209257_s_at	9126	SMC3	structural maintenance of chromosomes 3	1.46385	7.65096	4.01706	0.00267665	0.0142178	-2.54839	1.46385	2.75843
204240_s_at	10592	SMC2	structural maintenance of chromosomes 2	2.28614	7.80957	7.1192	4.04851e-05	0.000606678	1.91924	2.28614	4.87748
201663_s_at	10051	SMC4	structural maintenance of chromosomes 4	1.84888	8.2121	6.01928	0.000154133	0.00167131	0.484182	1.84888	3.6022
202130_at	8780	RIOK3	RIO kinase 3	-2.3701	9.15967	-13.1875	1.87103e-07	1.13286e-05	7.68435	2.3701	0.193432
217852_s_at	55207	ARL8B	ADP ribosylation factor like GTPase 8B	-1.73074	10.6924	-13.9939	1.08776e-07	7.64621e-06	8.25967	1.73074	0.301297
210963_s_at	8908	GYG2	glycogenin 2	1.46414	6.84889	15.0749	5.48947e-08	4.79694e-06	8.98199	1.46414	2.75899
201853_s_at	994	CDC25B	cell division cycle 25B	1.26666	8.03504	11.3947	7.01549e-07	3.03722e-05	6.2752	1.26666	2.40604
219648_at	55686	MREG	melanoregulin	-1.42425	7.61365	-5.96322	0.000165685	0.00176396	0.406759	1.42425	0.372612
202393_s_at	7071	KLF10	Kruppel like factor 10	-2.92709	8.2786	-11.4474	6.73116e-07	2.94099e-05	6.31945	2.92709	0.131479
218309_at	55450	CAMK2N1	calcium/calmodulin dependent protein kinase II inhibitor 1	-1.18805	7.19297	-3.43235	0.00683504	0.028463	-3.52525	1.18805	0.438895
201278_at	1601	DAB2	DAB2, clathrin adaptor protein	-1.07906	9.25072	-10.0751	2.09671e-06	6.7516e-05	5.10213	1.07906	0.473337
201819_at	949	SCARB1	scavenger receptor class B member 1	-2.08185	8.23255	-26.9318	2.40555e-10	9.08522e-08	14.5117	2.08185	0.236211
204802_at	6236	RRAD	RRAD, Ras related glycolysis inhibitor and calcium channel regulator	-1.4898	5.99963	-7.32163	3.21601e-05	0.00051334	2.16674	1.4898	0.356062
219147_s_at	54981	NMRK1	nicotinamide riboside kinase 1	-1.15339	8.18504	-4.6339	0.00104529	0.00693223	-1.55681	1.15339	0.449569
218943_s_at	23586	DDX58	DEXD/H-box helicase 58	-1.87595	6.70381	-8.30563	1.11828e-05	0.000235304	3.30297	1.87595	0.272447
221509_at	8562	DENR	density regulated re-initiation and release factor	-1.4445	8.94392	-5.89938	0.000179991	0.00187857	0.318067	1.4445	0.367419
217966_s_at	116496	FAM129A	family with sequence similarity 129 member A	-1.07797	6.51312	-4.04443	0.0025644	0.0137637	-2.50344	1.07797	0.473696
209642_at	699	BUB1	BUB1 mitotic checkpoint serine/threonine kinase	1.71235	6.2044	7.6173	2.31654e-05	0.000398914	2.51955	1.71235	3.27695
209974_s_at	9184	BUB3	BUB3, mitotic checkpoint protein	1.01459	9.55473	4.5996	0.00109985	0.00721462	-1.61071	1.01459	2.02033
209230_s_at	26471	NUPR1	nuclear protein 1, transcriptional regulator	-2.71492	9.90581	-17.9398	1.09417e-08	1.46e-06	10.6684	2.71492	0.152309
220725_x_at	55567	DNAH3	dynein axonemal heavy chain 3	1.30849	8.47191	4.99486	0.000618317	0.00469757	-0.999394	1.30849	2.47681
207959_s_at	1770	DNAH9	dynein axonemal heavy chain 9	1.15059	6.29431	7.23061	3.56468e-05	0.000552996	2.05606	1.15059	2.22004
218531_at	80194	TMEM134	transmembrane protein 134	-1.19467	7.90051	-7.38955	2.98003e-05	0.000483641	2.24869	1.19467	0.436888
203104_at	1436	CSF1R	colony stimulating factor 1 receptor	-1.50748	9.79078	-10.5295	1.41926e-06	5.05199e-05	5.52071	1.50748	0.351726
202271_at	23219	FBXO28	F-box protein 28	-1.01833	7.64828	-5.29306	0.00040642	0.00345132	-0.55243	1.01833	0.493687
209147_s_at	8611	PLPP1	phospholipid phosphatase 1	-1.11699	7.66441	-8.54621	8.7655e-06	0.000196897	3.56495	1.11699	0.461053
212226_s_at	8613	PLPP3	phospholipid phosphatase 3	-2.66778	10.0121	-25.2893	4.35963e-10	1.40909e-07	13.9314	2.66778	0.157368
213446_s_at	8826	IQGAP1	IQ motif containing GTPase activating protein 1	1.50988	9.39352	3.8418	0.00352961	0.0174468	-2.83806	1.50988	2.84785
203474_at	10788	IQGAP2	IQ motif containing GTPase activating protein 2	-1.11668	5.88564	-3.33	0.00808593	0.032169	-3.69874	1.11668	0.461152
209184_s_at	8660	IRS2	insulin receptor substrate 2	-2.77728	8.85536	-17.6209	1.29307e-08	1.63713e-06	10.4951	2.77728	0.145867
221434_s_at	81892	SLIRP	SRA stem-loop interacting RNA binding protein	1.3079	10.6142	7.81985	1.86033e-05	0.000339785	2.75546	1.3079	2.47581
203098_at	9425	CDYL	chromodomain Y-like	-2.1083	9.72608	-21.4574	2e-09	4.15e-07	12.3864	2.1083	0.23192
202957_at	3059	HCLS1	hematopoietic cell-specific Lyn substrate 1	-3.23682	8.49081	-14.4756	7.9738e-08	6.21259e-06	8.58812	3.23682	0.106077
218618_s_at	64778	FNDC3B	fibronectin type III domain containing 3B	-1.35444	10.3385	-5.32575	0.00038845	0.00333173	-0.504193	1.35444	0.391087
201616_s_at	800	CALD1	caldesmon 1	-1.0913	9.38774	-6.73879	6.32069e-05	0.000850507	1.44054	1.0913	0.469338
202705_at	9133	CCNB2	cyclin B2	2.33214	8.53282	6.07324	0.000143832	0.00157859	0.558299	2.33214	5.0355
201690_s_at	7163	TPD52	tumor protein D52	-1.73312	8.86102	-13.4464	1.56696e-07	9.88866e-06	7.87269	1.73312	0.3008
214168_s_at	7082	TJP1	tight junction protein 1	-1.2176	8.05919	-4.49855	0.00127894	0.00808243	-1.77035	1.2176	0.429998
221016_s_at	83439	TCF7L1	transcription factor 7 like 1	1.15837	7.31056	11.2736	7.72078e-07	3.24608e-05	6.17274	1.15837	2.23205
212759_s_at	6934	TCF7L2	transcription factor 7 like 2	1.48799	8.40976	5.64997	0.000250076	0.00239572	-0.033815	1.48799	2.80498
202121_s_at	27243	CHMP2A	charged multivesicular body protein 2A	-1.86863	9.61927	-12.6288	2.77377e-07	1.50384e-05	7.26554	1.86863	0.273833
212822_at	57493	HEG1	heart development protein with EGF like domains 1	-1.91797	9.20181	-13.8169	1.22224e-07	8.27815e-06	8.13619	1.91797	0.264627
212445_s_at	23327	NEDD4L	neural precursor cell expressed, developmentally down-regulated 4-like, E3 ubiquitin protein ligase	-2.63309	7.797	-14.6504	7.14104e-08	5.70336e-06	8.70461	2.63309	0.161199
202267_at	3918	LAMC2	laminin subunit gamma 2	-1.31249	8.10929	-7.77278	1.95685e-05	0.000353645	2.70106	1.31249	0.402626
221556_at	8555	CDC14B	cell division cycle 14B	2.19718	7.51954	10.3045	1.71873e-06	5.7903e-05	5.31541	2.19718	4.58581
218679_s_at	51160	VPS28	VPS28, ESCRT-I subunit	-1.09294	8.89044	-6.24102	0.000116283	0.00134144	0.78623	1.09294	0.468805
204019_s_at	26751	SH3YL1	SH3 and SYLF domain containing 1	-2.71989	7.90541	-6.65239	7.01067e-05	0.000913559	1.32927	2.71989	0.151786
213302_at	5198	PFAS	phosphoribosylformylglycinamidine synthase	1.7432	7.78066	6.01732	0.000154523	0.00167246	0.481472	1.7432	3.34778
209971_x_at	7965	AIMP2	aminoacyl tRNA synthetase complex interacting multifunctional protein 2	1.07169	10.7352	4.7819	0.000840917	0.00591196	-1.32612	1.07169	2.1019
201348_at	2878	GPX3	glutathione peroxidase 3	-2.59846	9.22385	-7.86182	1.77862e-05	0.000330275	2.80378	2.59846	0.165115
209333_at	8408	ULK1	unc-51 like autophagy activating kinase 1	-1.20094	8.36053	-3.94002	0.00302124	0.015573	-2.67533	1.20094	0.434991
208614_s_at	2317	FLNB	filamin B	-1.66097	9.90113	-20.2533	3.52204e-09	6.38062e-07	11.8353	1.66097	0.316227
207181_s_at	840	CASP7	caspase 7	-1.16825	6.9327	-4.41538	0.00144958	0.00886903	-1.90271	1.16825	0.44496
209310_s_at	837	CASP4	caspase 4	-1.8969	8.11904	-15.7644	3.63281e-08	3.58185e-06	9.41613	1.8969	0.268519
212511_at	8301	PICALM	phosphatidylinositol binding clathrin assembly protein	-2.22756	6.41036	-5.24757	0.000432931	0.00360771	-0.619815	2.22756	0.21352
207691_x_at	953	ENTPD1	ectonucleoside triphosphate diphosphohydrolase 1	-1.40484	7.03242	-4.56398	0.00115972	0.00748613	-1.66682	1.40484	0.37766
212012_at	7837	PXDN	peroxidasin	-1.494	8.66505	-4.77953	0.000843835	0.00592412	-1.32979	1.494	0.355026
202732_at	11142	PKIG	protein kinase (cAMP-dependent, catalytic) inhibitor gamma	-1.33795	6.83637	-10.8611	1.07719e-06	4.14559e-05	5.81624	1.33795	0.395581
203650_at	10544	PROCR	protein C receptor	-1.44812	7.60086	-4.56072	0.00116537	0.0075102	-1.67196	1.44812	0.366498
201842_s_at	2202	EFEMP1	EGF containing fibulin like extracellular matrix protein 1	-3.55558	8.06725	-8.71991	7.37667e-06	0.000172662	3.75047	3.55558	0.0850479
212966_at	23119	HIC2	hypermethylated in cancer 2	2.03692	10.5027	10.9381	1.01144e-06	3.96794e-05	5.88369	2.03692	4.10368
219918_s_at	259266	ASPM	abnormal spindle microtubule assembly	2.85132	6.70223	12.6078	2.81607e-07	1.51938e-05	7.24943	2.85132	7.21663
205990_s_at	7474	WNT5A	Wnt family member 5A	-2.79672	7.03626	-6.05724	0.000146807	0.00160436	0.536361	2.79672	0.143914
219588_s_at	54892	NCAPG2	non-SMC condensin II complex subunit G2	1.01126	7.22063	5.14802	0.000497645	0.00399029	-0.768276	1.01126	2.01566
201031_s_at	3187	HNRNPH1	heterogeneous nuclear ribonucleoprotein H1 (H)	1.05678	9.86349	3.8943	0.00324757	0.0164094	-2.75096	1.05678	2.08028
212956_at	23158	TBC1D9	TBC1 domain family member 9	-2.08429	7.63661	-4.60301	0.00109429	0.00718444	-1.60533	2.08429	0.235812
204146_at	10635	RAD51AP1	RAD51 associated protein 1	1.72347	6.05914	7.44307	2.80736e-05	0.000464758	2.31287	1.72347	3.3023
212604_at	10240	MRPS31	mitochondrial ribosomal protein S31	-1.2963	7.7753	-4.56804	0.00115273	0.00745367	-1.66042	1.2963	0.407168
207555_s_at	6915	TBXA2R	thromboxane A2 receptor	1.04812	7.59237	7.12985	3.99934e-05	0.000600925	1.93237	1.04812	2.06784
218963_s_at	25984	KRT23	keratin 23	-3.23367	9.87401	-11.4103	6.93e-07	3.01022e-05	6.28829	3.23367	0.106309
209250_at	8560	DEGS1	delta 4-desaturase, sphingolipid 1	-2.10938	6.87463	-13.2582	1.782e-07	1.08793e-05	7.73615	2.10938	0.231746
204975_at	2013	EMP2	epithelial membrane protein 2	1.52553	8.14629	7.32177	3.21551e-05	0.00051334	2.1669	1.52553	2.87892
216438_s_at	7114	TMSB4X	thymosin beta 4, X-linked	1.16203	7.99455	5.43282	0.000335324	0.0029984	-0.347232	1.16203	2.23772
213056_at	23150	FRMD4B	FERM domain containing 4B	-1.17549	6.42063	-3.88834	0.00327837	0.016494	-2.76084	1.17549	0.442734
209714_s_at	1033	CDKN3	cyclin dependent kinase inhibitor 3	3.03523	7.32537	8.34568	1.07344e-05	0.000229735	3.34699	3.03523	8.19775
222263_at	79939	SLC35E1	solute carrier family 35 member E1	-1.11771	7.77036	-4.17994	0.00207744	0.0116986	-2.28211	1.11771	0.460826
221732_at	124583	CANT1	calcium activated nucleotidase 1	-1.00419	9.61728	-8.46886	9.47384e-06	0.000208396	3.48136	1.00419	0.498552
217943_s_at	55700	MAP7D1	MAP7 domain containing 1	-1.32775	9.15443	-6.62999	7.20252e-05	0.000932682	1.30028	1.32775	0.398388
201514_s_at	10146	G3BP1	G3BP stress granule assembly factor 1	1.6315	9.54553	7.97129	1.58336e-05	0.00030233	2.92888	1.6315	3.09836
209603_at	2625	GATA3	GATA binding protein 3	-2.0881	9.06207	-17.0977	1.7115e-08	2.02858e-06	10.2034	2.0881	0.23519
208712_at	595	CCND1	cyclin D1	3.6998	7.26155	15.0218	5.67102e-08	4.86028e-06	8.94771	3.6998	12.9942
202561_at	8658	TNKS	tankyrase	-1.16257	5.86471	-4.9142	0.000694154	0.00511334	-1.12241	1.16257	0.446716
202627_s_at	5054	SERPINE1	serpin family E member 1	-4.12694	10.0694	-27.2699	2.13787e-10	8.32494e-08	14.6259	4.12694	0.0572359
212190_at	5270	SERPINE2	serpin family E member 2	-5.79798	9.98429	-32.6574	3.87232e-11	2.7e-08	16.2366	5.79798	0.0179735
208922_s_at	10482	NXF1	nuclear RNA export factor 1	-1.37016	9.24406	-8.63636	8.01209e-06	0.000184817	3.66161	1.37016	0.386847
38918_at	9580	SOX13	SRY-box 13	1.57406	8.99986	6.52656	8.16572e-05	0.00102627	1.16552	1.57406	2.97742
206122_at	6665	SOX15	SRY-box 15	1.41757	7.11331	19.3841	5.31058e-09	8.50905e-07	11.4146	1.41757	2.67136
214174_s_at	8572	PDLIM4	PDZ and LIM domain 4	1.16961	6.9054	9.50098	3.50849e-06	0.000100376	4.54932	1.16961	2.24952
203243_s_at	10611	PDLIM5	PDZ and LIM domain 5	-3.73094	7.71831	-15.0402	5.60751e-08	4.8431e-06	8.95957	3.73094	0.0753141
208690_s_at	9124	PDLIM1	PDZ and LIM domain 1	1.35853	10.7169	3.61934	0.00504225	0.0226252	-3.20985	1.35853	2.56424
219165_at	64236	PDLIM2	PDZ and LIM domain 2	-2.15571	8.38879	-8.30284	1.12148e-05	0.000235532	3.29989	2.15571	0.224423
203504_s_at	19	ABCA1	ATP binding cassette subfamily A member 1	-2.24894	6.83185	-6.92571	5.06723e-05	0.000717364	1.67801	2.24894	0.210378
201626_at	3638	INSIG1	insulin induced gene 1	-1.05832	9.1484	-4.84711	0.000764826	0.00550294	-1.22542	1.05832	0.48019
210041_s_at	5238	PGM3	phosphoglucomutase 3	-1.00138	7.54425	-6.3883	9.67764e-05	0.00116503	0.983206	1.00138	0.499522
209624_s_at	64087	MCCC2	methylcrotonoyl-CoA carboxylase 2	-1.13426	6.35381	-5.11453	0.000521689	0.00414284	-0.818533	1.13426	0.455568
220261_s_at	55146	ZDHHC4	zinc finger DHHC-type containing 4	1.76042	8.50146	12.624	2.7834e-07	1.5054e-05	7.26185	1.76042	3.38796
203395_s_at	3280	HES1	hes family bHLH transcription factor 1	-1.58768	7.64776	-5.07084	0.000554948	0.0043316	-0.884333	1.58768	0.332706
219510_at	10721	POLQ	DNA polymerase theta	1.01464	7.53374	11.8213	5.04145e-07	2.41588e-05	6.62834	1.01464	2.0204
200027_at	4677	NARS	asparaginyl-tRNA synthetase	-1.5398	10.2215	-6.80869	5.8164e-05	0.000799549	1.52986	1.5398	0.343933
202840_at	8148	TAF15	TATA-box binding protein associated factor 15	1.12234	7.58425	4.05239	0.0025327	0.0136682	-2.49038	1.12234	2.177
212185_x_at	4502	MT2A	metallothionein 2A	-1.65235	10.5997	-5.00766	0.000607115	0.00462666	-0.979944	1.65235	0.318123
219317_at	11201	POLI	DNA polymerase iota	-1.66778	6.19271	-7.42433	2.86653e-05	0.000470706	2.29044	1.66778	0.314738
219014_at	51316	PLAC8	placenta specific 8	-5.02383	9.2875	-37.3059	1.09348e-11	1.14012e-08	17.3694	5.02383	0.030738
203559_s_at	26	AOC1	amine oxidase, copper containing 1	-5.01583	8.68784	-28.4634	1.42538e-10	7.05816e-08	15.0154	5.01583	0.030909
221882_s_at	58986	TMEM8A	transmembrane protein 8A	-1.81242	8.01291	-9.88547	2.47849e-06	7.74588e-05	4.92257	1.81242	0.284713
216396_s_at	9538	EI24	EI24, autophagy associated transmembrane protein	2.0318	9.24773	11.2697	7.74456e-07	3.24995e-05	6.16945	2.0318	4.08915
218009_s_at	9055	PRC1	protein regulator of cytokinesis 1	2.57781	8.434	7.54033	2.52077e-05	0.000430424	2.42868	2.57781	5.97034
202870_s_at	991	CDC20	cell division cycle 20	3.89684	8.13851	7.11229	4.08079e-05	0.000609875	1.9107	3.89684	14.8959
212636_at	9444	QKI	QKI, KH domain containing RNA binding	-1.13571	8.55445	-4.64514	0.00102806	0.00684594	-1.5392	1.13571	0.45511
210235_s_at	8500	PPFIA1	PTPRF interacting protein alpha 1	-1.36712	7.4772	-10.5454	1.40046e-06	5.02518e-05	5.53501	1.36712	0.387664
204942_s_at	222	ALDH3B2	aldehyde dehydrogenase 3 family member B2	-1.02739	6.2075	-3.9127	0.0031544	0.0160588	-2.7205	1.02739	0.490596
210764_s_at	3491	CYR61	cysteine rich angiogenic inducer 61	-2.54759	9.47775	-8.68848	7.609e-06	0.000177169	3.71713	2.54759	0.17104
213803_at	3837	KPNB1	karyopherin subunit beta 1	1.73227	7.76441	8.25205	1.18151e-05	0.000243784	3.2438	1.73227	3.3225
216929_x_at	28	ABO	ABO blood group (transferase A, alpha 1-3-N-acetylgalactosaminyltransferase; transferase B, alpha 1-3-galactosyltransferase)	1.93327	7.58442	6.31749	0.000105672	0.00124455	0.888863	1.93327	3.81919
214671_s_at	29	ABR	active BCR-related	1.33194	6.80965	12.5676	2.89869e-07	1.54156e-05	7.21863	1.33194	2.5174
214973_x_at	3495	IGHD	immunoglobulin heavy constant delta	1.17241	7.25785	5.2968	0.000404322	0.00343743	-0.54691	1.17241	2.25388
217867_x_at	25825	BACE2	beta-site APP-cleaving enzyme 2	-4.1113	8.77648	-32.0683	4.6026e-11	3.01646e-08	16.0776	4.1113	0.0578598
218611_at	51278	IER5	immediate early response 5	-2.34375	9.31301	-16.7882	2.02806e-08	2.33621e-06	10.0264	2.34375	0.196998
202081_at	9592	IER2	immediate early response 2	-1.31532	11.2028	-7.2537	3.47249e-05	0.000543	2.08424	1.31532	0.401836
201631_s_at	8870	IER3	immediate early response 3	-1.12035	8.50684	-4.63642	0.00104141	0.00691674	-1.55287	1.12035	0.459982
214751_at	90333	ZNF468	zinc finger protein 468	-1.88843	8.53997	-6.24436	0.000115796	0.00133762	0.790736	1.88843	0.270102
201494_at	5547	PRCP	prolylcarboxypeptidase	-1.10631	9.14125	-13.1634	1.90247e-07	1.13959e-05	7.66665	1.10631	0.464481
201928_at	8502	PKP4	plakophilin 4	2.43761	6.55638	18.1361	9.88657e-09	1.35989e-06	10.7735	2.43761	5.41745
207717_s_at	5318	PKP2	plakophilin 2	-3.55933	7.52287	-7.61942	2.31119e-05	0.000398301	2.52204	3.55933	0.0848272
211941_s_at	5037	PEBP1	phosphatidylethanolamine binding protein 1	1.87643	10.883	8.01118	1.51812e-05	0.00029314	2.97414	1.87643	3.67167
219926_at	64208	POPDC3	popeye domain containing 3	1.08039	6.32778	9.48417	3.56314e-06	0.000101531	4.53271	1.08039	2.1146
219423_x_at	8718	TNFRSF25	TNF receptor superfamily member 25	-1.17039	6.67007	-6.67008	6.86298e-05	0.00089799	1.35213	1.17039	0.444302
218761_at	54778	RNF111	ring finger protein 111	-1.05521	8.28519	-4.95707	0.000652684	0.00487555	-1.05692	1.05521	0.481227
202683_s_at	8731	RNMT	RNA guanine-7 methyltransferase	-1.04561	8.04686	-8.40029	1.01543e-05	0.000220105	3.40675	1.04561	0.484439
210037_s_at	4843	NOS2	nitric oxide synthase 2	-1.24644	6.9258	-7.99349	1.54668e-05	0.000296599	2.95409	1.24644	0.421486
209192_x_at	10524	KAT5	lysine acetyltransferase 5	-1.12534	8.95994	-10.3077	1.714e-06	5.7903e-05	5.31836	1.12534	0.458395
204717_s_at	3177	SLC29A2	solute carrier family 29 member 2	1.5019	6.47992	11.3064	7.52213e-07	3.19877e-05	6.20062	1.5019	2.83216
201801_s_at	2030	SLC29A1	solute carrier family 29 member 1 (Augustine blood group)	1.70978	9.23073	3.63023	0.00495428	0.0223791	-3.19155	1.70978	3.27111
212813_at	83700	JAM3	junctional adhesion molecule 3	1.9917	9.24716	7.28509	3.35133e-05	0.000527385	2.12242	1.9917	3.97706
209493_at	23037	PDZD2	PDZ domain containing 2	-3.74599	7.46853	-18.8764	6.80582e-09	1.03166e-06	11.1593	3.74599	0.0745322
219956_at	11226	GALNT6	polypeptide N-acetylgalactosaminyltransferase 6	-2.37494	9.4914	-9.32952	4.11208e-06	0.000113011	4.37874	2.37494	0.192784
217788_s_at	2590	GALNT2	polypeptide N-acetylgalactosaminyltransferase 2	-2.28305	8.69975	-15.728	3.71137e-08	3.60292e-06	9.39367	2.28305	0.205463
203397_s_at	2591	GALNT3	polypeptide N-acetylgalactosaminyltransferase 3	-1.5725	6.69562	-5.39236	0.000354416	0.00312275	-0.406345	1.5725	0.336226
221749_at	253943	YTHDF3	YTH N6-methyladenosine RNA binding protein 3	-1.13903	7.99456	-3.77856	0.00390387	0.0187802	-2.94332	1.13903	0.454064
204128_s_at	5983	RFC3	replication factor C subunit 3	1.97644	6.95388	5.74808	0.000219507	0.00217874	0.105637	1.97644	3.93521
206364_at	9928	KIF14	kinesin family member 14	3.20178	7.34511	11.0942	8.91221e-07	3.61074e-05	6.01917	3.20178	9.20095
212126_at	23468	CBX5	chromobox 5	1.17394	8.5281	8.33475	1.08548e-05	0.000231241	3.33499	1.17394	2.25626
203460_s_at	5663	PSEN1	presenilin 1	-1.45628	8.71572	-6.03825	0.000150423	0.00163746	0.510284	1.45628	0.364431
218107_at	80232	WDR26	WD repeat domain 26	-1.07865	9.74287	-4.22061	0.00195116	0.0111768	-2.2161	1.07865	0.473471
218931_at	64284	RAB17	RAB17, member RAS oncogene family	1.41046	7.09174	7.22963	3.56868e-05	0.000552996	2.05486	1.41046	2.65821
221803_s_at	29982	NRBF2	nuclear receptor binding factor 2	-2.77692	7.37544	-7.68738	2.14622e-05	0.000377712	2.60169	2.77692	0.145903
218847_at	10644	IGF2BP2	insulin like growth factor 2 mRNA binding protein 2	1.34233	8.33205	6.26512	0.00011282	0.00130799	0.818659	1.34233	2.53561
209244_s_at	10749	KIF1C	kinesin family member 1C	1.00202	8.05348	6.68136	6.77064e-05	0.000891667	1.36668	1.00202	2.0028
200822_x_at	7167	TPI1	triosephosphate isomerase 1	1.16413	11.7518	14.9432	5.95186e-08	4.94871e-06	8.89676	1.16413	2.24098
220289_s_at	55057	AIM1L	absent in melanoma 1-like	-1.54541	8.42906	-6.73225	6.3703e-05	0.000856149	1.43214	1.54541	0.342598
203570_at	4016	LOXL1	lysyl oxidase like 1	-1.65428	6.58171	-10.9345	1.01446e-06	3.9728e-05	5.88049	1.65428	0.317697
202998_s_at	4017	LOXL2	lysyl oxidase like 2	-1.35813	8.75037	-6.16993	0.000127188	0.00143937	0.690119	1.35813	0.390089
210976_s_at	5213	PFKM	phosphofructokinase, muscle	1.49351	7.9767	10.4677	1.49543e-06	5.21229e-05	5.46466	1.49351	2.81574
211747_s_at	23658	LSM5	LSM5 homolog, U6 small nuclear RNA and mRNA degradation associated	2.79373	9.06589	5.60569	0.000265349	0.00251393	-0.0971901	2.79373	6.9342
202347_s_at	3093	UBE2K	ubiquitin conjugating enzyme E2 K	-1.11098	10.0842	-9.40523	3.83258e-06	0.000107694	4.45439	1.11098	0.462979
203476_at	7162	TPBG	trophoblast glycoprotein	-2.38366	9.97558	-11.0657	9.11945e-07	3.66803e-05	5.99456	2.38366	0.191623
204416_x_at	341	APOC1	apolipoprotein C1	1.15339	8.73609	4.93577	0.000672947	0.00499343	-1.08943	1.15339	2.22436
212747_at	23294	ANKS1A	ankyrin repeat and sterile alpha motif domain containing 1A	-1.22888	7.78369	-8.13217	1.33755e-05	0.000266351	3.11036	1.22888	0.42665
210111_s_at	23008	KLHDC10	kelch domain containing 10	-1.88171	6.53126	-6.15104	0.000130268	0.00146309	0.664463	1.88171	0.271363
206269_at	8521	GCM1	glial cells missing homolog 1	-1.12863	10.0902	-5.0341	0.000584672	0.0044894	-0.939866	1.12863	0.457351
205564_at	9506	PAGE4	PAGE family member 4	-3.31033	9.10859	-8.81315	6.73179e-06	0.000160776	3.84885	3.31033	0.100807
208946_s_at	8678	BECN1	beclin 1	-1.67344	7.87783	-8.63372	8.03312e-06	0.000185111	3.65879	1.67344	0.313504
219938_s_at	9050	PSTPIP2	proline-serine-threonine phosphatase interacting protein 2	-1.05981	8.02531	-3.22855	0.00956068	0.0363364	-3.87108	1.05981	0.479694
212887_at	10484	SEC23A	Sec23 homolog A, coat complex II component	-1.86188	7.23887	-4.02174	0.00265711	0.0141444	-2.5407	1.86188	0.275117
218404_at	29887	SNX10	sorting nexin 10	1.72755	8.36153	8.06942	1.42808e-05	0.000280123	3.03991	1.72755	3.31164
201906_s_at	10217	CTDSPL	CTD small phosphatase like	2.3398	7.87316	22.3751	1.38214e-09	3.04933e-07	12.7837	2.3398	5.06234
208905_at	54205	CYCS	cytochrome c, somatic	1.54013	11.171	4.10968	0.00231642	0.0127103	-2.39662	1.54013	2.9082
200621_at	1465	CSRP1	cysteine and glycine rich protein 1	-1.74512	10.7407	-9.28355	4.29264e-06	0.000116508	4.33256	1.74512	0.298309
214240_at	51083	GAL	galanin and GMAP prepropeptide	-1.26747	6.58809	-3.23283	0.00949315	0.0361168	-3.8638	1.26747	0.415388
213725_x_at	64131	XYLT1	xylosyltransferase 1	-2.83222	7.94682	-5.79432	0.000206521	0.00207761	0.170886	2.83222	0.140416
202119_s_at	8895	CPNE3	copine 3	-1.08092	8.29005	-6.12399	0.000134821	0.00150211	0.62764	1.08092	0.472728
202826_at	6692	SPINT1	serine peptidase inhibitor, Kunitz type 1	-1.30283	10.4465	-8.78498	6.91991e-06	0.00016369	3.81921	1.30283	0.405329
35776_at	6453	ITSN1	intersectin 1	1.2322	9.13196	5.49823	0.000306752	0.00280692	-0.252126	1.2322	2.34926
204887_s_at	10733	PLK4	polo like kinase 4	1.26516	8.29611	14.2176	9.40525e-08	6.98591e-06	8.41358	1.26516	2.40353
209109_s_at	7105	TSPAN6	tetraspanin 6	1.41505	8.49067	5.43152	0.000335918	0.00300131	-0.349125	1.41505	2.66669
209264_s_at	7106	TSPAN4	tetraspanin 4	1.30269	6.25625	9.64777	3.06835e-06	9.14066e-05	4.69331	1.30269	2.46689
218773_s_at	22921	MSRB2	methionine sulfoxide reductase B2	-1.3113	8.37814	-7.99823	1.53898e-05	0.00029563	2.95946	1.3113	0.402958
217766_s_at	23585	TMEM50A	transmembrane protein 50A	-1.56967	8.71752	-9.04239	5.39354e-06	0.000136166	4.08716	1.56967	0.336886
222221_x_at	10938	EHD1	EH domain containing 1	-1.55469	8.78086	-10.5216	1.42875e-06	5.06898e-05	5.51357	1.55469	0.340402
208093_s_at	81565	NDEL1	nudE neurodevelopment protein 1 like 1	-1.5592	9.00716	-8.70425	7.49146e-06	0.000174981	3.73387	1.5592	0.33934
208821_at	6628	SNRPB	small nuclear ribonucleoprotein polypeptides B and B1	1.02215	9.99643	3.26366	0.00902113	0.0347902	-3.8114	1.02215	2.03094
44702_at	85360	SYDE1	synapse defective Rho GTPase homolog 1	-1.31887	9.49074	-7.72883	2.05193e-05	0.000365443	2.65002	1.31887	0.400849
203233_at	3566	IL4R	interleukin 4 receptor	-1.98215	8.06719	-11.0201	9.46257e-07	3.7765e-05	5.95502	1.98215	0.253113
204698_at	3669	ISG20	interferon stimulated exonuclease gene 20	-1.56823	6.85542	-17.9247	1.1e-08	1.46273e-06	10.6603	1.56823	0.337222
219544_at	79866	BORA	bora, aurora kinase A activator	1.06454	7.22067	5.81922	0.000199873	0.0020374	0.205907	1.06454	2.0915
201925_s_at	1604	CD55	CD55 molecule (Cromer blood group)	-2.28362	9.39723	-14.7239	6.81976e-08	5.54616e-06	8.7532	2.28362	0.205381
200983_x_at	966	CD59	CD59 molecule	-3.64349	10.7724	-23.9863	7.18105e-10	2.06392e-07	13.4383	3.64349	0.0800203
218726_at	55355	HJURP	Holliday junction recognition protein	2.25629	7.63116	16.6841	2.14852e-08	2.44263e-06	9.96613	2.25629	4.7776
217763_s_at	11031	RAB31	RAB31, member RAS oncogene family	-1.29827	10.2157	-6.55369	7.90026e-05	0.000999668	1.201	1.29827	0.406612
216835_s_at	1796	DOK1	docking protein 1	1.17712	7.51992	5.44391	0.000330283	0.00297482	-0.33106	1.17712	2.26125
217783_s_at	51646	YPEL5	yippee like 5	-1.65139	9.4216	-10.7615	1.1694e-06	4.3502e-05	5.72825	1.65139	0.318332
212418_at	1997	ELF1	E74 like ETS transcription factor 1	-1.42622	8.84552	-5.27887	0.000414497	0.0034948	-0.573417	1.42622	0.372104
211538_s_at	3306	HSPA2	heat shock protein family A (Hsp70) member 2	-5.00472	8.31767	-23.9709	7.22459e-10	2.06392e-07	13.4323	5.00472	0.031148
205876_at	3977	LIFR	leukemia inhibitory factor receptor alpha	-3.14265	7.28952	-7.42167	2.87503e-05	0.000471755	2.28726	3.14265	0.113232
209440_at	5631	PRPS1	phosphoribosyl pyrophosphate synthetase 1	1.04643	7.84795	7.68604	2.14935e-05	0.000377712	2.60013	1.04643	2.06542
220225_at	50805	IRX4	iroquois homeobox 4	2.73243	7.37836	23.1837	1e-09	2.47754e-07	13.1188	2.73243	6.64573
210263_at	3754	KCNF1	potassium voltage-gated channel modifier subfamily F member 1	1.13944	7.24195	9.05613	5.32313e-06	0.000135323	4.10129	1.13944	2.20296
210835_s_at	1488	CTBP2	C-terminal binding protein 2	-1.10277	10.4202	-6.93672	5.00238e-05	0.000709805	1.69185	1.10277	0.465621
201758_at	7251	TSG101	tumor susceptibility 101	-1.5069	10.2093	-9.43726	3.72067e-06	0.000105079	4.48623	1.5069	0.351867
220178_at	126321	MFSD12	major facilitator superfamily domain containing 12	-2.56397	7.72839	-14.9326	5.99081e-08	4.96257e-06	8.88989	2.56397	0.16911
204822_at	7272	TTK	TTK protein kinase	2.11271	7.01652	8.74608	7.18907e-06	0.000168981	3.77818	2.11271	4.32502
202364_at	4601	MXI1	MAX interactor 1, dimerization protein	-1.83787	7.76684	-13.5536	1.45735e-07	9.44018e-06	7.94964	1.83787	0.279734
208900_s_at	7150	TOP1	topoisomerase (DNA) I	1.50353	8.3374	3.07604	0.0123188	0.043974	-4.13061	1.50353	2.83535
200665_s_at	6678	SPARC	secreted protein acidic and cysteine rich	-3.0319	10.3702	-14.9935	5.77054e-08	4.86933e-06	8.92937	3.0319	0.122266
203182_s_at	6733	SRPK2	SRSF protein kinase 2	-1.0843	6.26128	-3.72659	0.00424249	0.0199064	-3.03008	1.0843	0.47162
205870_at	624	BDKRB2	bradykinin receptor B2	-1.08451	7.59237	-5.16995	0.000482548	0.00390295	-0.735457	1.08451	0.471551
202386_s_at	9665	KIAA0430	KIAA0430	-1.26684	6.83701	-10.1003	2.051e-06	6.64272e-05	5.1258	1.26684	0.415568
212193_s_at	23367	LARP1	La ribonucleoprotein domain family member 1	1.72422	8.81985	9.97827	2.28294e-06	7.20549e-05	5.0108	1.72422	3.30402
211714_x_at	203068	TUBB	tubulin beta class I	1.39606	12.4459	8.76842	7.0331e-06	0.00016584	3.80176	1.39606	2.63182
214612_x_at	4105	MAGEA6	MAGE family member A6	4.16031	7.9388	20.5739	3e-09	5.74069e-07	11.9855	4.16031	17.8805
206323_x_at	4983	OPHN1	oligophrenin 1	1.52162	10.6192	7.68772	2.14541e-05	0.000377712	2.6021	1.52162	2.87114
204369_at	5290	PIK3CA	phosphatidylinositol-4,5-bisphosphate 3-kinase catalytic subunit alpha	-1.40246	6.56205	-7.74309	2.02054e-05	0.000362509	2.6666	1.40246	0.378283
205726_at	1730	DIAPH2	diaphanous related formin 2	-1.86055	7.12531	-9.35825	4.00347e-06	0.000111138	4.40751	1.86055	0.275371
212688_at	5291	PIK3CB	phosphatidylinositol-4,5-bisphosphate 3-kinase catalytic subunit beta	-1.90251	8.72626	-7.31723	3.232e-05	0.000515154	2.16141	1.90251	0.267478
203148_s_at	9830	TRIM14	tripartite motif containing 14	-2.56058	6.76739	-18.0747	1.02039e-08	1.38642e-06	10.7408	2.56058	0.169508
215017_s_at	54874	FNBP1L	formin binding protein 1 like	-1.32576	7.85086	-4.43262	0.00141233	0.00872128	-1.87521	1.32576	0.398939
212355_at	23351	KHNYN	KH and NYN domain containing	-1.82111	7.59001	-14.2618	9.14127e-08	6.90491e-06	8.44369	1.82111	0.283003
209389_x_at	1622	DBI	diazepam binding inhibitor, acyl-CoA binding protein	1.44589	10.1853	7.83523	1.82991e-05	0.000336904	2.7732	1.44589	2.7243
205030_at	2173	FABP7	fatty acid binding protein 7	2.42607	7.66089	9.41673	3.792e-06	0.000106823	4.46583	2.42607	5.37429
217840_at	51428	DDX41	DEAD-box helicase 41	1.40716	9.27412	7.85015	1.80094e-05	0.000333033	2.79036	1.40716	2.65214
202345_s_at	2171	FABP5	fatty acid binding protein 5	3.48222	8.38827	6.62869	7.21388e-05	0.000932682	1.29859	3.48222	11.1752
212812_at	256987	SERINC5	serine incorporator 5	-1.04139	8.56847	-3.83748	0.00355392	0.0175373	-2.84523	1.04139	0.48586
208671_at	57515	SERINC1	serine incorporator 1	-1.74245	9.33726	-6.93031	5.04006e-05	0.000713971	1.68379	1.74245	0.298862
209018_s_at	65018	PINK1	PTEN induced putative kinase 1	-1.1442	8.94613	-9.1811	4.727e-06	0.000124066	4.22896	1.1442	0.452442
218779_x_at	54869	EPS8L1	EPS8 like 1	-1.33348	8.71684	-4.98706	0.000625243	0.00473405	-1.01124	1.33348	0.396809
218180_s_at	64787	EPS8L2	EPS8 like 2	-1.61873	9.16384	-11.9715	4.49909e-07	2.18894e-05	6.74986	1.61873	0.325622
214369_s_at	10235	RASGRP2	RAS guanyl releasing protein 2	2.02279	6.35977	14.1291	9.95985e-08	7.25279e-06	8.35296	2.02279	4.06368
203365_s_at	4324	MMP15	matrix metallopeptidase 15	-2.65814	9.52003	-10.8044	1.12862e-06	4.26256e-05	5.76627	2.65814	0.158424
205641_s_at	8717	TRADD	TNFRSF1A associated via death domain	-1.11605	8.07907	-5.33561	0.000383195	0.00330124	-0.489661	1.11605	0.461355
221675_s_at	56994	CHPT1	choline phosphotransferase 1	1.03442	7.87368	3.3677	0.00759961	0.0307761	-3.63477	1.03442	2.04829
200667_at	7323	UBE2D3	ubiquitin conjugating enzyme E2 D3	-1.29063	9.80649	-9.18403	4.71394e-06	0.000124066	4.23194	1.29063	0.408773
213506_at	2150	F2RL1	F2R like trypsin receptor 1	-1.14427	7.72526	-3.71054	0.00435323	0.0202893	-3.05693	1.14427	0.452419
201998_at	6480	ST6GAL1	ST6 beta-galactoside alpha-2,6-sialyltransferase 1	1.4842	7.70702	8.86514	6.39922e-06	0.000154993	3.90333	1.4842	2.79763
200844_s_at	9588	PRDX6	peroxiredoxin 6	-1.15649	12.2228	-13.2857	1.74864e-07	1.07341e-05	7.75622	1.15649	0.448602
201619_at	10935	PRDX3	peroxiredoxin 3	1.09316	10.0804	5.66933	0.000243698	0.00234977	-0.00618724	1.09316	2.13341
39729_at	7001	PRDX2	peroxiredoxin 2	1.80512	8.89185	3.27577	0.00884244	0.0342988	-3.79082	1.80512	3.49459
220191_at	56287	GKN1	gastrokine 1	-2.2108	6.69773	-8.88462	6.27927e-06	0.000152919	3.92368	2.2108	0.216015
203381_s_at	348	APOE	apolipoprotein E	2.88544	7.72634	13.367	1.65405e-07	1.02623e-05	7.81527	2.88544	7.38932
217908_s_at	55827	DCAF6	DDB1 and CUL4 associated factor 6	-1.19002	8.00423	-5.65974	0.000246837	0.00237263	-0.0198759	1.19002	0.438297
202411_at	3429	IFI27	interferon alpha inducible protein 27	-4.28074	8.95829	-10.6715	1.26013e-06	4.61074e-05	5.64818	4.28074	0.0514479
221766_s_at	55603	FAM46A	family with sequence similarity 46 member A	-1.36939	10.8525	-5.01441	0.000601303	0.00459179	-0.96971	1.36939	0.387055
218722_s_at	79714	CCDC51	coiled-coil domain containing 51	1.29751	8.63974	12.1658	3.89e-07	1.97461e-05	6.90503	1.29751	2.45805
201655_s_at	3339	HSPG2	heparan sulfate proteoglycan 2	-1.52474	9.17899	-9.14739	4.88029e-06	0.000126893	4.19466	1.52474	0.347541
202727_s_at	3459	IFNGR1	interferon gamma receptor 1	-2.51804	9.44681	-14.0076	1.07806e-07	7.62614e-06	8.26915	2.51804	0.17458
207509_s_at	3904	LAIR2	leukocyte associated immunoglobulin like receptor 2	-4.50249	11.2243	-15.3093	4.76161e-08	4.36638e-06	9.13175	4.50249	0.0441179
209582_s_at	4345	CD200	CD200 molecule	-2.53304	7.1492	-10.1612	1.94512e-06	6.39279e-05	5.18266	2.53304	0.172775
203429_s_at	51430	SUCO	SUN domain containing ossification factor	-1.36807	8.14503	-4.58961	0.00111631	0.00728824	-1.62643	1.36807	0.38741
201774_s_at	9918	NCAPD2	non-SMC condensin I complex subunit D2	1.68925	7.67698	13.6439	1.37157e-07	9.01551e-06	8.01399	1.68925	3.2249
202246_s_at	1019	CDK4	cyclin dependent kinase 4	1.73788	9.89511	9.00072	5.61339e-06	0.000140228	4.04421	1.73788	3.33544
217140_s_at	7416	VDAC1	voltage dependent anion channel 1	1.18391	9.52108	3.72351	0.0042635	0.0199797	-3.03523	1.18391	2.27192
204588_s_at	9056	SLC7A7	solute carrier family 7 member 7	3.53794	9.46225	13.2898	1.74379e-07	1.0734e-05	7.75917	3.53794	11.6152
204417_at	2581	GALC	galactosylceramidase	-1.61346	6.55732	-7.11684	4.05949e-05	0.000607915	1.91632	1.61346	0.326814
204435_at	9818	NUP58	nucleoporin 58	-2.75285	7.94814	-15.4392	4.4e-08	4.12374e-06	9.21376	2.75285	0.148357
208829_at	6892	TAPBP	TAP binding protein	-1.66804	9.41104	-5.45324	0.000326108	0.00294913	-0.317476	1.66804	0.314681
205474_at	51379	CRLF3	cytokine receptor like factor 3	-1.25132	8.68969	-5.01348	0.000602101	0.00459631	-0.971121	1.25132	0.420064
219992_at	6866	TAC3	tachykinin 3	-1.36801	8.34558	-6.23965	0.000116483	0.00134144	0.784388	1.36801	0.387424
201277_s_at	3182	HNRNPAB	heterogeneous nuclear ribonucleoprotein A/B	1.46046	11.7674	9.04196	5.39579e-06	0.000136166	4.08671	1.46046	2.75197
218001_at	51116	MRPS2	mitochondrial ribosomal protein S2	1.37063	7.73527	5.83709	0.000195242	0.0020058	0.230993	1.37063	2.58583
202489_s_at	5349	FXYD3	FXYD domain containing ion transport regulator 3	-1.28356	9.48256	-4.91828	0.000690086	0.00508813	-1.11616	1.28356	0.410781
209122_at	123	PLIN2	perilipin 2	-1.57179	11.759	-11.4739	6.59277e-07	2.89186e-05	6.34166	1.57179	0.33639
202122_s_at	10226	PLIN3	perilipin 3	-2.08496	9.6317	-9.25119	4.42492e-06	0.000118653	4.29994	2.08496	0.235702
36711_at	23764	MAFF	MAF bZIP transcription factor F	-4.40092	9.56013	-15.0304	5.6414e-08	4.85357e-06	8.95322	4.40092	0.0473359
201986_at	9969	MED13	mediator complex subunit 13	-1.10872	9.0108	-6.45757	8.88536e-05	0.00109207	1.07486	1.10872	0.463704
203191_at	10058	ABCB6	ATP binding cassette subfamily B member 6 (Langereis blood group)	1.02527	5.99978	5.57733	0.000275657	0.00258739	-0.137927	1.02527	2.03535
201662_s_at	2181	ACSL3	acyl-CoA synthetase long-chain family member 3	-1.29537	9.42851	-9.75043	2.79661e-06	8.49004e-05	4.79291	1.29537	0.40743
204768_s_at	2237	FEN1	flap structure-specific endonuclease 1	1.60299	8.2795	5.15729	0.000491202	0.00394857	-0.754393	1.60299	3.03772
202422_s_at	2182	ACSL4	acyl-CoA synthetase long-chain family member 4	-1.88056	6.10108	-4.81917	0.000796488	0.00567215	-1.2685	1.88056	0.271578
204206_at	4335	MNT	MAX network transcriptional repressor	-1.38298	7.83352	-7.54378	2.51121e-05	0.00042912	2.43277	1.38298	0.383426
219045_at	54509	RHOF	ras homolog family member F, filopodia associated	-1.76959	7.41209	-7.88096	1.74268e-05	0.000326869	2.82574	1.76959	0.293292
209885_at	29984	RHOD	ras homolog family member D	-1.08257	8.27433	-8.41819	9.97168e-06	0.00021678	3.42627	1.08257	0.472187
210141_s_at	3623	INHA	inhibin alpha subunit	-1.57836	8.18732	-15.5092	4.22427e-08	3.98854e-06	9.25768	1.57836	0.334863
208134_x_at	5670	PSG2	pregnancy specific beta-1-glycoprotein 2	-6.34834	8.90656	-19.0197	6.34168e-09	9.74563e-07	11.2321	6.34834	0.0122733
217732_s_at	9445	ITM2B	integral membrane protein 2B	-1.56754	11.9882	-12.0504	4.24e-07	2.09219e-05	6.81317	1.56754	0.337382
219802_at	79912	PYROXD1	pyridine nucleotide-disulphide oxidoreductase domain 1	-1.47281	6.71428	-7.82076	1.85852e-05	0.000339733	2.75651	1.47281	0.360281
204462_s_at	6567	SLC16A2	solute carrier family 16 member 2	-1.02526	7.31243	-3.9786	0.0028432	0.0148651	-2.61169	1.02526	0.491323
202519_at	22877	MLXIP	MLX interacting protein	-1.04773	6.39404	-4.21453	0.0019695	0.0112558	-2.22595	1.04773	0.48373
202912_at	133	ADM	adrenomedullin	-3.1853	10.7852	-24.2128	6.57209e-10	1.92692e-07	13.5262	3.1853	0.109933
214820_at	54014	BRWD1	bromodomain and WD repeat domain containing 1	-1.04875	6.57605	-3.58493	0.00533105	0.0235371	-3.26772	1.04875	0.483387
210550_s_at	5923	RASGRF1	Ras protein specific guanine nucleotide releasing factor 1	1.16938	7.06891	9.52142	3.44325e-06	9.92068e-05	4.56948	1.16938	2.24916
203935_at	90	ACVR1	activin A receptor type 1	-1.13553	6.23136	-4.94351	0.0006655	0.00495799	-1.0776	1.13553	0.455167
201473_at	3726	JUNB	JunB proto-oncogene, AP-1 transcription factor subunit	-2.80561	7.87285	-23.1535	1e-09	2.48e-07	13.1065	2.80561	0.14303
215071_s_at	8334	HIST1H2AC	histone cluster 1 H2A family member c	-2.05877	8.02077	-6.79549	5.90821e-05	0.000808677	1.51303	2.05877	0.240021
221571_at	7187	TRAF3	TNF receptor associated factor 3	-1.28867	7.09748	-6.07683	0.000143175	0.00157316	0.563205	1.28867	0.409329
221681_s_at	1834	DSPP	dentin sialophosphoprotein	1.12426	5.68096	7.41321	2.90231e-05	0.000474136	2.2771	1.12426	2.1799
200832_s_at	6319	SCD	stearoyl-CoA desaturase	1.34613	10.2378	8.5868	8.41709e-06	0.000190778	3.60857	1.34613	2.5423
203164_at	9197	SLC33A1	solute carrier family 33 member 1	-1.46811	7.59601	-4.92303	0.000685389	0.0050591	-1.1089	1.46811	0.361456
218351_at	54951	COMMD8	COMM domain containing 8	-1.2898	9.59561	-5.63618	0.000254729	0.00242985	-0.053525	1.2898	0.409008
218312_s_at	65982	ZSCAN18	zinc finger and SCAN domain containing 18	-1.85112	7.80972	-6.76211	6.14741e-05	0.000834619	1.4704	1.85112	0.277177
204589_at	9891	NUAK1	NUAK family kinase 1	-1.77669	8.98254	-12.4055	3.26077e-07	1.6937e-05	7.09322	1.77669	0.291853
208066_s_at	2959	GTF2B	general transcription factor IIB	-1.87181	9.26266	-9.62676	3.12747e-06	9.25676e-05	4.67282	1.87181	0.273231
201648_at	3716	JAK1	Janus kinase 1	-2.62431	9.26617	-15.1518	5.23812e-08	4.63179e-06	9.03135	2.62431	0.162182
37152_at	5467	PPARD	peroxisome proliferator activated receptor delta	-1.77106	8.83977	-4.68264	0.000972687	0.00657597	-1.48052	1.77106	0.292993
202974_at	4354	MPP1	membrane palmitoylated protein 1	1.91691	9.03232	9.69211	2.94759e-06	8.86387e-05	4.73644	1.91691	3.77614
219634_at	50515	CHST11	carbohydrate sulfotransferase 11	-1.63865	7.20499	-13.5163	1.49448e-07	9.60922e-06	7.92295	1.63865	0.321157
209845_at	23608	MKRN1	makorin ring finger protein 1	-1.18751	8.01071	-4.00839	0.00271326	0.0143439	-2.56264	1.18751	0.439059
221664_s_at	50848	F11R	F11 receptor	-1.63427	9.7618	-7.4314	2.84405e-05	0.000468529	2.29891	1.63427	0.322133
209087_x_at	4162	MCAM	melanoma cell adhesion molecule	-3.61397	9.83821	-20.0786	3.81994e-09	6.75554e-07	11.7523	3.61397	0.0816746
205133_s_at	3336	HSPE1	heat shock protein family E (Hsp10) member 1	1.26476	9.94234	3.90113	0.00321267	0.0162737	-2.73966	1.26476	2.40287
214073_at	2017	CTTN	cortactin	-1.34829	6.64789	-3.05556	0.0127469	0.0450928	-4.16547	1.34829	0.392757
202459_s_at	9663	LPIN2	lipin 2	-1.76397	7.78474	-5.39882	0.000351293	0.0031026	-0.396898	1.76397	0.294437
208961_s_at	1316	KLF6	Kruppel like factor 6	-1.35305	9.27459	-5.15112	0.000495482	0.00397581	-0.763636	1.35305	0.391464
209211_at	688	KLF5	Kruppel like factor 5	-1.53747	7.00834	-7.6939	2.13108e-05	0.000376283	2.60931	1.53747	0.344489
221841_s_at	9314	KLF4	Kruppel like factor 4	-2.12317	9.65316	-10.1045	2.04362e-06	6.63819e-05	5.12965	2.12317	0.229542
204601_at	9683	N4BP1	NEDD4 binding protein 1	-1.63881	7.64393	-8.92907	6.01465e-06	0.00014793	3.96997	1.63881	0.321122
219426_at	192669	AGO3	argonaute 3, RISC catalytic component	-1.0562	6.65896	-5.03934	0.000580334	0.00446841	-0.931942	1.0562	0.480897
202800_at	6507	SLC1A3	solute carrier family 1 member 3	1.14973	8.03129	12.6408	2.75e-07	1.49453e-05	7.27475	1.14973	2.21872
218608_at	23400	ATP13A2	ATPase 13A2	-1.39935	7.83827	-8.43879	9.76592e-06	0.000213557	3.4487	1.39935	0.379099
218662_s_at	64151	NCAPG	non-SMC condensin I complex subunit G	2.59016	7.0345	8.37457	1.04231e-05	0.000223798	3.37864	2.59016	6.02164
218069_at	79077	DCTPP1	dCTP pyrophosphatase 1	1.06839	9.20783	8.04575	1.46396e-05	0.000284655	3.01322	1.06839	2.09709
203750_s_at	5914	RARA	retinoic acid receptor alpha	1.10691	7.21031	8.03158	1.4859e-05	0.000288167	2.99721	1.10691	2.15384
214079_at	10202	DHRS2	dehydrogenase/reductase 2	-1.97525	6.61858	-8.05928	1.44334e-05	0.00028237	3.02848	1.97525	0.254326
203108_at	9052	GPRC5A	G protein-coupled receptor class C group 5 member A	-2.56677	8.63698	-6.84311	5.58431e-05	0.00077385	1.57361	2.56677	0.168782
209033_s_at	1859	DYRK1A	dual specificity tyrosine phosphorylation regulated kinase 1A	-1.52805	9.71711	-10.8356	1.1e-06	4.21427e-05	5.79376	1.52805	0.346747
220046_s_at	57018	CCNL1	cyclin L1	-1.44449	9.34429	-7.1208	4.04111e-05	0.000605976	1.9212	1.44449	0.367422
217986_s_at	11177	BAZ1A	bromodomain adjacent to zinc finger domain 1A	-1.26407	8.05539	-3.36364	0.00765056	0.0309172	-3.64167	1.26407	0.416367
219073_s_at	114884	OSBPL10	oxysterol binding protein like 10	-1.33173	8.24763	-4.93467	0.000674014	0.00499969	-1.09111	1.33173	0.397291
202499_s_at	6515	SLC2A3	solute carrier family 2 member 3	1.6936	10.518	6.22232	0.00011905	0.00136804	0.76101	1.6936	3.23462
200657_at	292	SLC25A5	solute carrier family 25 member 5	1.09628	12.095	5.88093	0.000184371	0.00191441	0.292328	1.09628	2.13803
209318_x_at	5325	PLAGL1	PLAG1 like zinc finger 1	-1.86231	5.90651	-7.09401	4.16756e-05	0.000619932	1.88808	1.86231	0.275035
41037_at	7004	TEAD4	TEA domain transcription factor 4	1.78695	7.42712	11.143	8.56949e-07	3.48456e-05	6.06114	1.78695	3.45085
212949_at	23397	NCAPH	non-SMC condensin I complex subunit H	2.21741	7.42607	15.218	5.03155e-08	4.54172e-06	9.07372	2.21741	4.65058
221245_s_at	7855	FZD5	frizzled class receptor 5	1.28438	9.48775	4.98004	0.000631554	0.0047638	-1.02192	1.28438	2.43578
200878_at	2034	EPAS1	endothelial PAS domain protein 1	-2.24243	12.1719	-13.0898	2.0022e-07	1.18029e-05	7.61234	2.24243	0.21133
219343_at	55664	CDC37L1	cell division cycle 37 like 1	-1.1708	6.68371	-4.98247	0.000629362	0.00475392	-1.01823	1.1708	0.444176
210287_s_at	2321	FLT1	fms related tyrosine kinase 1	-1.61084	5.94495	-5.36564	0.00036767	0.00319532	-0.445531	1.61084	0.327408
212531_at	3934	LCN2	lipocalin 2	-1.05815	7.40622	-5.13686	0.000505524	0.00404328	-0.785009	1.05815	0.480246
214305_s_at	23451	SF3B1	splicing factor 3b subunit 1	1.19377	9.879	6.63759	7.13678e-05	0.000926202	1.31012	1.19377	2.28749
215028_at	57556	SEMA6A	semaphorin 6A	-1.74803	6.69964	-6.24034	0.000116383	0.00134144	0.785314	1.74803	0.297707
202972_s_at	10144	FAM13A	family with sequence similarity 13 member A	-2.1806	8.2306	-25.2651	4.39913e-10	1.40909e-07	13.9225	2.1806	0.220584
218435_at	29103	DNAJC15	DnaJ heat shock protein family (Hsp40) member C15	-4.11209	8.79716	-21.4304	2.07315e-09	4.16181e-07	12.3744	4.11209	0.0578279
212367_at	10116	FEM1B	fem-1 homolog B	-1.3876	7.20469	-7.19432	3.71502e-05	0.000569338	2.01165	1.3876	0.382199
218115_at	55723	ASF1B	anti-silencing function 1B histone chaperone	1.40968	8.41921	7.0781	4.24468e-05	0.000628649	1.86837	1.40968	2.65679
205882_x_at	120	ADD3	adducin 3	1.5891	7.5773	13.4655	1.54678e-07	9.81111e-06	7.88645	1.5891	3.00861
208030_s_at	118	ADD1	adducin 1	-1.13571	7.34537	-8.85802	6.44369e-06	0.000155711	3.89588	1.13571	0.455109
201594_s_at	9989	PPP4R1	protein phosphatase 4 regulatory subunit 1	-1.13281	9.97824	-7.09098	4.18213e-05	0.000621684	1.88433	1.13281	0.456027
212316_at	23225	NUP210	nucleoporin 210	1.32025	7.29868	12.2707	3.6e-07	1.83967e-05	6.98784	1.32025	2.4971
202304_at	22862	FNDC3A	fibronectin type III domain containing 3A	-1.91102	8.22218	-9.13692	4.929e-06	0.000127861	4.18399	1.91102	0.265905
218517_at	79960	JADE1	jade family PHD finger 1	2.33527	8.26378	14.2507	9.20712e-08	6.93116e-06	8.4361	2.33527	5.04647
206801_at	4879	NPPB	natriuretic peptide B	1.50863	7.57723	5.22862	0.000444516	0.00367265	-0.647967	1.50863	2.8454
202447_at	1666	DECR1	2,4-dienoyl-CoA reductase 1, mitochondrial	-1.09879	7.11742	-5.03522	0.00058374	0.00448689	-0.93817	1.09879	0.466908
218306_s_at	8925	HERC1	HECT and RLD domain containing E3 ubiquitin protein ligase family member 1	-1.7354	7.77277	-8.08166	1.40992e-05	0.000277293	3.05368	1.7354	0.300326
209449_at	57819	LSM2	LSM2 homolog, U6 small nuclear RNA and mRNA degradation associated	1.28233	8.41963	4.63553	0.00104278	0.00691968	-1.55426	1.28233	2.43232
218656_s_at	10186	LHFP	lipoma HMGIC fusion partner	1.07576	8.60426	4.08814	0.00239534	0.013079	-2.43182	1.07576	2.10783
214326_x_at	3727	JUND	JunD proto-oncogene, AP-1 transcription factor subunit	-1.47076	7.58918	-10.2734	1.76528e-06	5.90625e-05	5.28675	1.47076	0.360792
221808_at	9367	RAB9A	RAB9A, member RAS oncogene family	-2.4764	8.99011	-11.011	9.53254e-07	3.7931e-05	5.94713	2.4764	0.179693
205749_at	1543	CYP1A1	cytochrome P450 family 1 subfamily A member 1	-1.8444	8.42998	-6.04901	0.000148363	0.00161819	0.525064	1.8444	0.278471
221823_at	90355	C5orf30	chromosome 5 open reading frame 30	-3.56236	8.29347	-17.3294	1.51019e-08	1.82889e-06	10.3337	3.56236	0.0846493
212112_s_at	23673	STX12	syntaxin 12	-1.41958	8.91069	-7.17721	3.78824e-05	0.000576594	1.99067	1.41958	0.373821
221499_s_at	8675	STX16	syntaxin 16	-1.05588	7.37027	-6.70592	6.57406e-05	0.000873915	1.39833	1.05588	0.481005
212203_x_at	10410	IFITM3	interferon induced transmembrane protein 3	-3.04242	10.529	-11.6035	5.96e-07	2.70477e-05	6.44954	3.04242	0.121378
202910_s_at	976	ADGRE5	adhesion G protein-coupled receptor E5	-1.99685	7.56045	-8.48832	9.29e-06	0.0002059	3.50244	1.99685	0.250547
214022_s_at	8519	IFITM1	interferon induced transmembrane protein 1	-3.17123	9.34559	-9.31897	4.15277e-06	0.000113681	4.36816	3.17123	0.111011
218853_s_at	56180	MOSPD1	motile sperm domain containing 1	-1.30333	7.87433	-4.37429	0.00154269	0.00930586	-1.96845	1.30333	0.405189
205462_s_at	3241	HPCAL1	hippocalcin like 1	-1.58155	7.88379	-9.87125	2.51e-06	7.7804e-05	4.90899	1.58155	0.334123
219181_at	9388	LIPG	lipase G, endothelial type	-4.39595	7.95242	-14.0945	1.01865e-07	7.34583e-06	8.32915	4.39595	0.0474992
203717_at	1803	DPP4	dipeptidyl peptidase 4	-2.12096	8.21849	-11.4894	6.51311e-07	2.86821e-05	6.35466	2.12096	0.229894
219397_at	80219	COQ10B	coenzyme Q10B	-1.57661	8.46516	-8.08884	1.39937e-05	0.000276193	3.06176	1.57661	0.335269
218046_s_at	51021	MRPS16	mitochondrial ribosomal protein S16	1.12638	9.20234	6.72624	6.4162e-05	0.000859725	1.42443	1.12638	2.1831
221909_at	84900	RNFT2	ring finger protein, transmembrane 2	1.09641	6.7246	8.57069	8.55356e-06	0.000192719	3.59127	1.09641	2.13821
209102_s_at	26959	HBP1	HMG-box transcription factor 1	-1.39767	9.56926	-13.8721	1.1784e-07	8.05466e-06	8.1749	1.39767	0.379541
204454_at	23641	LDOC1	leucine zipper down-regulated in cancer 1	1.32706	7.19755	9.43903	3.71457e-06	0.00010504	4.48799	1.32706	2.50891
200708_at	2806	GOT2	glutamic-oxaloacetic transaminase 2	1.3458	9.98194	7.74748	2.01098e-05	0.000361668	2.6717	1.3458	2.54172
209848_s_at	6490	PMEL	premelanosome protein	1.35248	7.92371	10.9931	9.67146e-07	3.84152e-05	5.93164	1.35248	2.55351
202060_at	9646	CTR9	CTR9 homolog, Paf1/RNA polymerase II complex component	-1.52423	8.5001	-7.43803	2.82312e-05	0.000465638	2.30685	1.52423	0.347664
201005_at	928	CD9	CD9 molecule	-2.0819	9.31715	-9.10056	5.10228e-06	0.00013159	4.14684	2.0819	0.236203
201291_s_at	7153	TOP2A	topoisomerase (DNA) II alpha	4.38701	7.43635	14.6789	7.01434e-08	5.63512e-06	8.72351	4.38701	20.9229
205097_at	1836	SLC26A2	solute carrier family 26 member 2	-4.80199	8.38174	-16.0079	3.15262e-08	3.20775e-06	9.56486	4.80199	0.0358474
204256_at	79071	ELOVL6	ELOVL fatty acid elongase 6	1.72854	7.38475	4.36911	0.00155485	0.00936285	-1.97674	1.72854	3.31393
205777_at	1852	DUSP9	dual specificity phosphatase 9	-2.43476	7.7999	-12.9932	2.14182e-07	1.24611e-05	7.54068	2.43476	0.184954
209457_at	1847	DUSP5	dual specificity phosphatase 5	-1.94689	9.84089	-8.26809	1.16218e-05	0.000242135	3.26155	1.94689	0.259375
204015_s_at	1846	DUSP4	dual specificity phosphatase 4	-1.0033	8.37756	-3.08483	0.0121396	0.0434688	-4.11565	1.0033	0.498857
201041_s_at	1843	DUSP1	dual specificity phosphatase 1	-3.07059	9.5046	-12.6643	2.70397e-07	1.47317e-05	7.29268	3.07059	0.119031
221943_x_at	6169	RPL38	ribosomal protein L38	1.76174	9.20237	5.43004	0.000336598	0.00300618	-0.351283	1.76174	3.39106
203346_s_at	22823	MTF2	metal response element binding transcription factor 2	-1.00394	8.07243	-5.45468	0.000325467	0.00294573	-0.315375	1.00394	0.498637
207092_at	3952	LEP	leptin	-4.54481	8.77096	-27.669	1.86327e-10	7.93009e-08	14.7584	4.54481	0.0428425
221858_at	23232	TBC1D12	TBC1 domain family member 12	-1.07526	6.86717	-4.07406	0.0024485	0.0133073	-2.45488	1.07526	0.474586
221478_at	665	BNIP3L	BCL2 interacting protein 3 like	-1.08591	8.06681	-5.71007	0.000230843	0.00226503	0.0517689	1.08591	0.471094
218541_s_at	56892	C8orf4	chromosome 8 open reading frame 4	-2.00641	5.38534	-6.2024	0.000122076	0.00139785	0.734099	2.00641	0.248891
204624_at	540	ATP7B	ATPase copper transporting beta	1.27866	7.0918	4.05168	0.00253551	0.0136702	-2.49154	1.27866	2.42613
218930_s_at	54664	TMEM106B	transmembrane protein 106B	-1.93184	7.70694	-5.14223	0.000501715	0.00401426	-0.776953	1.93184	0.262094
201764_at	79022	TMEM106C	transmembrane protein 106C	1.87129	9.26591	19.7824	4.39031e-09	7.46788e-07	11.6099	1.87129	3.6586
212530_at	140609	NEK7	NIMA related kinase 7	-2.17355	8.99157	-7.50316	2.62635e-05	0.000443692	2.38455	2.17355	0.221664
221691_x_at	4869	NPM1	nucleophosmin	1.04444	12.3899	12.8028	2.45e-07	1.38245e-05	7.39787	1.04444	2.06256
205129_at	10360	NPM3	nucleophosmin/nucleoplasmin 3	1.27294	8.09371	9.27245	4.33751e-06	0.000117084	4.32139	1.27294	2.41653
202557_at	6782	HSPA13	heat shock protein family A (Hsp70) member 13	-2.01255	7.33325	-5.62932	0.000257077	0.00245014	-0.0633334	2.01255	0.247834
222103_at	466	ATF1	activating transcription factor 1	-1.25198	7.93566	-3.05489	0.0127612	0.0451074	-4.16661	1.25198	0.419873
202672_s_at	467	ATF3	activating transcription factor 3	-3.1379	10.08	-24.2575	6.45857e-10	1.92692e-07	13.5435	3.1379	0.113605
221260_s_at	81566	CSRNP2	cysteine and serine rich nuclear protein 2	-1.1901	7.14661	-5.60161	0.000266806	0.00251898	-0.103045	1.1901	0.438273
205449_at	29901	SAC3D1	SAC3 domain containing 1	1.07482	6.59609	4.53595	0.00120928	0.00774542	-1.7111	1.07482	2.10646
209040_s_at	5696	PSMB8	proteasome subunit beta 8	-2.04545	6.69502	-8.14502	1.3198e-05	0.000263995	3.12474	2.04545	0.242247
208401_s_at	2740	GLP1R	glucagon like peptide 1 receptor	1.00593	7.19816	7.97386	1.57907e-05	0.000301977	2.93179	1.00593	2.00824
202381_at	8754	ADAM9	ADAM metallopeptidase domain 9	-1.59518	9.58519	-7.77587	1.95036e-05	0.000352758	2.70463	1.59518	0.33098
201825_s_at	51097	SCCPDH	saccharopine dehydrogenase (putative)	-1.56275	7.22992	-4.12795	0.00225159	0.0124342	-2.36678	1.56275	0.338506
204234_s_at	7748	ZNF195	zinc finger protein 195	1.25234	7.1662	4.96756	0.000642943	0.00481741	-1.04093	1.25234	2.38227
201482_at	5768	QSOX1	quiescin sulfhydryl oxidase 1	-3.2622	10.5996	-16.5042	2.37586e-08	2.64707e-06	9.86102	3.2622	0.104227
212140_at	23244	PDS5A	PDS5 cohesin associated factor A	-1.33308	7.62069	-4.66676	0.000995741	0.00668719	-1.50535	1.33308	0.396919
201014_s_at	10606	PAICS	phosphoribosylaminoimidazole carboxylase; phosphoribosylaminoimidazolesuccinocarboxamide synthase	2.24853	9.3931	5.4353	0.000334188	0.00299449	-0.343609	2.24853	4.75199
221972_s_at	51150	SDF4	stromal cell derived factor 4	-1.64898	6.90256	-5.78073	0.000210248	0.00210654	0.151747	1.64898	0.318865
209308_s_at	663	BNIP2	BCL2 interacting protein 2	-1.13647	7.47565	-4.22787	0.00192948	0.0110852	-2.20434	1.13647	0.454873
217882_at	55831	EMC3	ER membrane protein complex subunit 3	-1.05399	9.28029	-7.4181	2.88653e-05	0.000472251	2.28297	1.05399	0.481635
203584_at	9694	EMC2	ER membrane protein complex subunit 2	-1.78507	7.48162	-6.98888	4.70696e-05	0.000680865	1.75726	1.78507	0.290163
211139_s_at	4664	NAB1	NGFI-A binding protein 1	1.32631	6.99517	8.60321	8.28055e-06	0.000189247	3.62616	1.32631	2.5076
201969_at	4678	NASP	nuclear autoantigenic sperm protein	1.01242	6.94045	10.0277	2.18581e-06	6.96802e-05	5.05747	1.01242	2.01729
218603_at	51696	HECA	hdc homolog, cell cycle regulator	-2.46604	7.9286	-22.3332	1.40675e-09	3.0732e-07	12.7659	2.46604	0.180987
212614_at	84159	ARID5B	AT-rich interaction domain 5B	-3.70589	8.67179	-18.4649	8.36095e-09	1.1793e-06	10.9469	3.70589	0.0766333
201984_s_at	1956	EGFR	epidermal growth factor receptor	-2.98479	9.80332	-13.957	1.1144e-07	7.71187e-06	8.23404	2.98479	0.126325
218237_s_at	81539	SLC38A1	solute carrier family 38 member 1	-1.11742	10.9445	-10.5987	1.33907e-06	4.82823e-05	5.58306	1.11742	0.460917
214600_at	7003	TEAD1	TEA domain transcription factor 1	1.64387	8.62658	11.0444	9.27759e-07	3.71154e-05	5.97615	1.64387	3.12504
206974_at	10663	CXCR6	C-X-C motif chemokine receptor 6	-2.67664	7.98669	-16.4546	2.44308e-08	2.695e-06	9.83185	2.67664	0.156405
216268_s_at	182	JAG1	jagged 1	-1.14462	5.86905	-7.13447	3.97818e-05	0.000599363	1.93807	1.14462	0.45231
202631_s_at	10513	APPBP2	amyloid beta precursor protein binding protein 2	-2.53543	7.27915	-15.8254	3.50546e-08	3.47165e-06	9.45358	2.53543	0.172488
222127_s_at	55763	EXOC1	exocyst complex component 1	-1.773	8.82959	-9.56177	3.31835e-06	9.69107e-05	4.60918	1.773	0.292599
217809_at	28969	BZW2	basic leucine zipper and W2 domains 2	-1.11435	11.951	-11.5895	6.02507e-07	2.72326e-05	6.43791	1.11435	0.4619
221710_x_at	55194	EVA1B	eva-1 homolog B	-1.88037	8.77756	-8.0546	1.45043e-05	0.000282525	3.02321	1.88037	0.271615
202069_s_at	3419	IDH3A	isocitrate dehydrogenase 3 (NAD(+)) alpha	-1.24023	7.46605	-3.09995	0.0118376	0.0427377	-4.08992	1.24023	0.423305
219437_s_at	29123	ANKRD11	ankyrin repeat domain 11	1.35282	8.61575	7.0669	4.29988e-05	0.000634904	1.85448	1.35282	2.5541
220419_s_at	29761	USP25	ubiquitin specific peptidase 25	-1.64171	8.13548	-7.26222	3.43913e-05	0.000538161	2.09461	1.64171	0.320476
219935_at	11096	ADAMTS5	ADAM metallopeptidase with thrombospondin type 1 motif 5	-1.67737	6.34163	-9.01923	5.51458e-06	0.00013838	4.0633	1.67737	0.312651
210027_s_at	328	APEX1	apurinic/apyrimidinic endodeoxyribonuclease 1	1.67988	10.7078	6.35871	0.000100391	0.00119611	0.943864	1.67988	3.20401
222162_s_at	9510	ADAMTS1	ADAM metallopeptidase with thrombospondin type 1 motif 1	-3.39251	10.4028	-17.874	1.13227e-08	1.4841e-06	10.6329	3.39251	0.0952257
204677_at	1003	CDH5	cadherin 5	-3.29346	8.27087	-8.19802	1.24923e-05	0.000252831	3.18385	3.29346	0.101993
219555_s_at	55839	CENPN	centromere protein N	1.54098	8.64967	5.96326	0.000165677	0.00176396	0.406813	1.54098	2.90993
218741_at	79019	CENPM	centromere protein M	1.26465	6.3391	4.66028	0.0010053	0.00673111	-1.51548	1.26465	2.4027
202043_s_at	6611	SMS	spermine synthase	-1.64265	9.26879	-6.19251	0.000123609	0.00141074	0.720716	1.64265	0.320267
207828_s_at	1063	CENPF	centromere protein F	2.41627	8.50963	11.7851	5.18296e-07	2.46778e-05	6.59877	2.41627	5.33788
205046_at	1062	CENPE	centromere protein E	1.75219	6.72697	7.72471	2.06109e-05	0.000366539	2.64523	1.75219	3.36869
218883_s_at	79682	CENPU	centromere protein U	2.0185	7.88581	4.99962	0.000614125	0.00467049	-0.992157	2.0185	4.05163
220952_s_at	54477	PLEKHA5	pleckstrin homology domain containing A5	-2.29129	6.72377	-5.77683	0.000211333	0.00211551	0.146239	2.29129	0.204292
204048_s_at	9749	PHACTR2	phosphatase and actin regulator 2	-1.4038	8.52469	-10.6626	1.26944e-06	4.6296e-05	5.64029	1.4038	0.377931
209966_x_at	2104	ESRRG	estrogen related receptor gamma	-3.16667	7.79151	-18.4888	8.26091e-09	1.1793e-06	10.9593	3.16667	0.111362
208942_s_at	7095	SEC62	SEC62 homolog, preprotein translocation factor	-1.71038	9.00534	-12.0492	4.24392e-07	2.09219e-05	6.81218	1.71038	0.30558
218350_s_at	51053	GMNN	geminin, DNA replication inhibitor	2.05012	9.26697	4.07472	0.00244599	0.0132991	-2.4538	2.05012	4.1414
202241_at	10221	TRIB1	tribbles pseudokinase 1	-2.10887	8.56284	-5.94695	0.00016921	0.00179207	0.384211	2.10887	0.231828
207170_s_at	25875	LETMD1	LETM1 domain containing 1	1.11123	8.21303	6.47484	8.69902e-05	0.00107541	1.09761	1.11123	2.1603
222077_s_at	29127	RACGAP1	Rac GTPase activating protein 1	2.8541	7.66882	5.48239	0.000313421	0.00285293	-0.275099	2.8541	7.23053
220327_at	389136	VGLL3	vestigial like family member 3	-2.49755	6.81348	-9.33795	4.07988e-06	0.000112654	4.38719	2.49755	0.177077
215729_s_at	51442	VGLL1	vestigial like family member 1	-3.0066	10.1373	-11.3577	7.22339e-07	3.09536e-05	6.24397	3.0066	0.124429
209031_at	23705	CADM1	cell adhesion molecule 1	1.53363	8.09047	7.10321	4.12361e-05	0.000615449	1.89948	1.53363	2.89513
204441_s_at	23649	POLA2	DNA polymerase alpha 2, accessory subunit	1.13719	7.91312	6.60346	7.43728e-05	0.000955737	1.26584	1.13719	2.19953
221816_s_at	51131	PHF11	PHD finger protein 11	-2.17394	8.60693	-17.0173	1.78813e-08	2.0971e-06	10.1577	2.17394	0.221605
209380_s_at	10057	ABCC5	ATP binding cassette subfamily C member 5	1.00128	7.62093	9.19661	4.65825e-06	0.000123131	4.24471	1.00128	2.00177
219424_at	10148	EBI3	Epstein-Barr virus induced 3	-3.81166	8.8807	-15.7495	3.66478e-08	3.59745e-06	9.40693	3.81166	0.0712157
209545_s_at	8767	RIPK2	receptor interacting serine/threonine kinase 2	-1.64829	9.02817	-10.7223	1.20793e-06	4.47116e-05	5.69351	1.64829	0.319017
210353_s_at	6530	SLC6A2	solute carrier family 6 member 2	-2.14917	7.38401	-9.82937	2.60554e-06	8.03034e-05	4.8689	2.14917	0.225442
206790_s_at	4707	NDUFB1	NADH:ubiquinone oxidoreductase subunit B1	1.2786	10.0809	6.38543	9.712e-05	0.0011679	0.979403	1.2786	2.42604
206373_at	7545	ZIC1	Zic family member 1	1.47715	6.57122	4.98628	0.000625942	0.00473773	-1.01243	1.47715	2.78399
206593_s_at	6837	MED22	mediator complex subunit 22	1.46185	7.59411	8.59078	8.38382e-06	0.000190571	3.61283	1.46185	2.75461
203530_s_at	6810	STX4	syntaxin 4	-1.26588	8.29466	-7.82676	1.84659e-05	0.000338107	2.76344	1.26588	0.415845
209000_s_at	23176	SEPT8	septin 8	1.00907	8.28204	3.97697	0.00285047	0.0148926	-2.61437	1.00907	2.01261
213666_at	23157	SEPT6	septin 6	1.18433	7.1847	9.62654	3.1281e-06	9.25676e-05	4.6726	1.18433	2.27257
220495_s_at	79770	TXNDC15	thioredoxin domain containing 15	-1.07192	7.20577	-3.78532	0.00386193	0.0186348	-2.93205	1.07192	0.475684
209589_s_at	2048	EPHB2	EPH receptor B2	-1.90199	7.32888	-12.1212	4.0216e-07	2.02287e-05	6.86959	1.90199	0.267575
208644_at	142	PARP1	poly(ADP-ribose) polymerase 1	1.66944	8.87422	9.50584	3.49285e-06	0.000100169	4.55412	1.66944	3.18091
204825_at	9833	MELK	maternal embryonic leucine zipper kinase	1.39693	9.25916	4.09443	0.00237201	0.0129643	-2.42154	1.39693	2.6334
219377_at	64762	GAREM1	GRB2 associated regulator of MAPK1 subtype 1	-1.06566	7.17858	-3.59091	0.00527961	0.0233769	-3.25765	1.06566	0.477753
209421_at	4436	MSH2	mutS homolog 2	1.91765	7.33417	7.34086	3.14718e-05	0.00050525	2.19	1.91765	3.77806
205637_s_at	6457	SH3GL3	SH3 domain containing GRB2 like 3, endophilin A3	1.64683	7.57898	7.61062	2.33354e-05	0.000401387	2.51169	1.64683	3.13145
211432_s_at	7301	TYRO3	TYRO3 protein tyrosine kinase	1.25181	8.50687	10.3035	1.72022e-06	5.7903e-05	5.31448	1.25181	2.3814
208950_s_at	501	ALDH7A1	aldehyde dehydrogenase 7 family member A1	1.59845	8.97897	6.14513	0.000131248	0.00147039	0.65643	1.59845	3.02818
204005_s_at	5074	PAWR	pro-apoptotic WT1 regulator	-1.5811	8.20454	-5.69161	0.000236575	0.00230503	0.0255329	1.5811	0.334226
209849_s_at	5889	RAD51C	RAD51 paralog C	2.11321	8.53103	15.1849	5.1337e-08	4.59414e-06	9.05256	2.11321	4.32653
205163_at	29895	MYLPF	myosin light chain, phosphorylatable, fast skeletal muscle	1.07355	8.02702	8.25592	1.17681e-05	0.000243491	3.24809	1.07355	2.10461
219787_s_at	1894	ECT2	epithelial cell transforming 2	1.72982	6.51946	10.3135	1.70542e-06	5.78417e-05	5.32375	1.72982	3.31687
219062_s_at	54877	ZCCHC2	zinc finger CCHC-type containing 2	-2.11555	6.3938	-7.91493	1.68079e-05	0.000316862	2.86464	2.11555	0.230757
220933_s_at	79670	ZCCHC6	zinc finger CCHC-type containing 6	-1.56541	8.73851	-9.23261	4.50291e-06	0.000120166	4.28117	1.56541	0.337882
204368_at	6578	SLCO2A1	solute carrier organic anion transporter family member 2A1	-3.08677	8.6018	-23.0203	1.05772e-09	2.50243e-07	13.0521	3.08677	0.117704
203234_at	7378	UPP1	uridine phosphorylase 1	-1.87921	10.0132	-7.31904	3.22539e-05	0.000514469	2.16361	1.87921	0.271832
201623_s_at	1615	DARS	aspartyl-tRNA synthetase	1.42428	10.0894	9.07143	5.246e-06	0.000134055	4.11699	1.42428	2.6838
212449_s_at	10434	LYPLA1	lysophospholipase I	-2.05403	9.66259	-8.54109	8.81061e-06	0.000197313	3.55943	2.05403	0.24081
200872_at	6281	S100A10	S100 calcium binding protein A10	1.41551	12.2313	12.5228	2.99421e-07	1.5773e-05	7.18409	1.41551	2.66753
204396_s_at	2869	GRK5	G protein-coupled receptor kinase 5	-1.7783	6.35027	-4.01401	0.00268949	0.0142588	-2.55341	1.7783	0.291527
203356_at	23473	CAPN7	calpain 7	-1.2586	5.99497	-5.50276	0.000304874	0.00279568	-0.245566	1.2586	0.417949
202965_s_at	827	CAPN6	calpain 6	-1.96217	10.3249	-13.7209	1.30274e-07	8.69515e-06	8.06858	1.96217	0.256641
205677_s_at	10301	DLEU1	deleted in lymphocytic leukemia 1	1.50691	7.21446	12.8022	2.4506e-07	1.38245e-05	7.39741	1.50691	2.842
206816_s_at	26206	SPAG8	sperm associated antigen 8	1.54291	6.43651	7.23848	3.53296e-05	0.000549756	2.06567	1.54291	2.91382
212470_at	9043	SPAG9	sperm associated antigen 9	-1.50717	8.82196	-5.80425	0.000203841	0.00206558	0.184862	1.50717	0.3518
203145_at	10615	SPAG5	sperm associated antigen 5	1.31908	7.76748	6.27544	0.000111371	0.00129524	0.832519	1.31908	2.49507
204017_at	11015	KDELR3	KDEL endoplasmic reticulum protein retention receptor 3	-2.07534	7.62689	-8.00753	1.52397e-05	0.00029376	2.97	2.07534	0.23728
205829_at	3292	HSD17B1	hydroxysteroid 17-beta dehydrogenase 1	-3.06372	10.7216	-21.1088	2.38946e-09	4.63e-07	12.2304	3.06372	0.119599
206438_x_at	79867	TCTN2	tectonic family member 2	1.07558	8.30816	6.41981	9.30808e-05	0.00113192	1.02499	1.07558	2.10756
218111_s_at	55907	CMAS	cytidine monophosphate N-acetylneuraminic acid synthetase	-1.84345	7.19271	-4.88109	0.000728117	0.00529352	-1.17317	1.84345	0.278655
218676_s_at	58488	PCTP	phosphatidylcholine transfer protein	-1.2908	8.61753	-3.3434	0.00790944	0.0316591	-3.67599	1.2908	0.408724
216971_s_at	5339	PLEC	plectin	-1.77887	6.51755	-5.22398	0.000447405	0.00368423	-0.654873	1.77887	0.291412
202040_s_at	5927	KDM5A	lysine demethylase 5A	-1.38136	8.35558	-14.5384	7.66295e-08	6.01244e-06	8.63013	1.38136	0.383857
219523_s_at	55714	TENM3	teneurin transmembrane protein 3	-1.15065	8.5778	-6.56062	7.83397e-05	0.000994187	1.21005	1.15065	0.450423
200986_at	710	SERPING1	serpin family G member 1	-2.18513	8.5339	-8.33633	1.08374e-05	0.000231241	3.33672	2.18513	0.219892
208634_s_at	23499	MACF1	microtubule-actin crosslinking factor 1	-1.77286	8.79828	-20.329	3.4011e-09	6.21202e-07	11.871	1.77286	0.292629
203409_at	1643	DDB2	damage specific DNA binding protein 2	1.56366	6.79687	11.8121	5.0771e-07	2.42775e-05	6.62081	1.56366	2.95602
200648_s_at	2752	GLUL	glutamate-ammonia ligase	-1.05739	8.66424	-4.31503	0.00168829	0.00999696	-2.06361	1.05739	0.480502
205542_at	26872	STEAP1	STEAP family member 1	1.06138	5.71727	8.07776	1.41568e-05	0.000277935	3.04929	1.06138	2.08692
215000_s_at	9637	FEZ2	fasciculation and elongation protein zeta 2	-1.18054	10.0133	-4.79868	0.000820593	0.00580274	-1.30015	1.18054	0.441188
203925_at	2730	GCLM	glutamate-cysteine ligase modifier subunit	-1.15437	8.88629	-2.98971	0.0142296	0.0487662	-4.27754	1.15437	0.449262
212474_at	23080	AVL9	AVL9 cell migration associated	-1.31858	7.7816	-5.47338	0.000317285	0.00288104	-0.288187	1.31858	0.40093
219388_at	79977	GRHL2	grainyhead like transcription factor 2	-1.54805	8.56635	-9.27704	4.31891e-06	0.000116936	4.32601	1.54805	0.341971
205729_at	9180	OSMR	oncostatin M receptor	-1.36529	6.58212	-5.6841	0.000238952	0.00231907	0.014841	1.36529	0.388157
211671_s_at	2908	NR3C1	nuclear receptor subfamily 3 group C member 1	-1.44755	7.60711	-8.80929	6.75724e-06	0.000161039	3.84479	1.44755	0.366643
218918_at	57134	MAN1C1	mannosidase alpha class 1C member 1	-1.55711	7.14682	-7.23006	3.56694e-05	0.000552996	2.05538	1.55711	0.339832
33197_at	4647	MYO7A	myosin VIIA	1.10094	7.0363	10.5161	1.43541e-06	5.06898e-05	5.50858	1.10094	2.14495
218011_at	59286	UBL5	ubiquitin like 5	-1.07653	9.17346	-7.01097	4.58761e-05	0.000667705	1.78487	1.07653	0.474169
200895_s_at	2288	FKBP4	FK506 binding protein 4	1.13959	10.1716	14.5922	7.40703e-08	5.8737e-06	8.666	1.13959	2.20319
203827_at	55062	WIPI1	WD repeat domain, phosphoinositide interacting 1	-2.27997	7.62288	-11.149	8.52798e-07	3.47402e-05	6.06634	2.27997	0.205903
209409_at	2887	GRB10	growth factor receptor bound protein 10	-1.01744	8.09217	-4.74903	0.000882314	0.00611575	-1.37711	1.01744	0.493993
208898_at	51382	ATP6V1D	ATPase H+ transporting V1 subunit D	-1.06375	9.53979	-5.7474	0.000219706	0.00217878	0.104665	1.06375	0.478387
218585_s_at	51514	DTL	denticleless E3 ubiquitin protein ligase homolog	1.18127	6.72237	3.05669	0.012723	0.0450226	-4.16356	1.18127	2.26776
221504_s_at	51606	ATP6V1H	ATPase H+ transporting V1 subunit H	-1.18737	8.95595	-6.19407	0.000123366	0.001409	0.722829	1.18737	0.439104
203324_s_at	858	CAV2	caveolin 2	-1.89074	6.73311	-9.12604	4.98013e-06	0.000129038	4.17289	1.89074	0.269669
209408_at	11004	KIF2C	kinesin family member 2C	2.3547	8.18793	7.66191	2.20648e-05	0.000384418	2.57191	2.3547	5.11487
211693_at	3492	IGH	immunoglobulin heavy locus	1.15798	7.49284	6.31413	0.000106115	0.00124911	0.884373	1.15798	2.23145
208370_s_at	1827	RCAN1	regulator of calcineurin 1	-1.54596	8.03883	-8.60955	8.2285e-06	0.000188637	3.63294	1.54596	0.342468
211383_s_at	22884	WDR37	WD repeat domain 37	-1.25667	7.73947	-8.83372	6.598e-06	0.00015826	3.87043	1.25667	0.418509
204084_s_at	1203	CLN5	ceroid-lipofuscinosis, neuronal 5	-2.00858	7.93359	-5.3403	0.000380727	0.00328573	-0.482768	2.00858	0.248518
214639_s_at	3198	HOXA1	homeobox A1	1.64266	6.07378	11.6706	5.65879e-07	2.62151e-05	6.50494	1.64266	3.12242
204178_s_at	10432	RBM14	RNA binding motif protein 14	1.19095	8.9903	5.30822	0.000397978	0.00340036	-0.530043	1.19095	2.28303
215418_at	55742	PARVA	parvin alpha	1.13838	7.70359	6.95076	4.92089e-05	0.000704705	1.7095	1.13838	2.20134
218855_at	131601	TPRA1	transmembrane protein adipocyte associated 1	-1.42875	8.03319	-7.0417	4.42702e-05	0.000651137	1.82317	1.42875	0.371452
202180_s_at	9961	MVP	major vault protein	-2.43316	8.91905	-18.1156	1e-08	1.36584e-06	10.7626	2.43316	0.18516
202449_s_at	6256	RXRA	retinoid X receptor alpha	1.31002	9.03974	5.90942	0.000177655	0.00186361	0.332056	1.31002	2.47944
200043_at	2079	ERH	enhancer of rudimentary homolog (Drosophila)	1.3612	11.074	8.32133	1.10047e-05	0.000233403	3.32024	1.3612	2.56899
202669_s_at	1948	EFNB2	ephrin B2	1.271	8.01986	6.38182	9.75548e-05	0.00117187	0.97461	1.271	2.41329
211063_s_at	4690	NCK1	NCK adaptor protein 1	-1.39471	7.23207	-5.41569	0.000343268	0.00305088	-0.372232	1.39471	0.380321
204544_at	11234	HPS5	HPS5, biogenesis of lysosomal organelles complex 2 subunit 2	-1.52146	7.58595	-4.0338	0.00260742	0.0139365	-2.5209	1.52146	0.348333
201146_at	4780	NFE2L2	nuclear factor, erythroid 2 like 2	-1.87492	9.21991	-7.18699	3.7462e-05	0.000571758	2.00266	1.87492	0.272642
200759_x_at	4779	NFE2L1	nuclear factor, erythroid 2 like 1	-1.52888	9.56338	-6.89058	5.28052e-05	0.000740828	1.63371	1.52888	0.346545
220750_s_at	64175	P3H1	prolyl 3-hydroxylase 1	-1.16792	7.29328	-12.3172	3.47869e-07	1.78197e-05	7.02426	1.16792	0.445063
204415_at	2537	IFI6	interferon alpha inducible protein 6	-2.37596	9.06047	-6.23962	0.000116488	0.00134144	0.784349	2.37596	0.192648
213165_at	9857	CEP350	centrosomal protein 350	-1.34108	7.75168	-6.38097	9.76579e-05	0.00117247	0.973478	1.34108	0.394725
212150_at	23167	EFR3A	EFR3 homolog A	-1.65036	7.81638	-5.28769	0.000409455	0.0034716	-0.560366	1.65036	0.318561
216338_s_at	25844	YIPF3	Yip1 domain family member 3	-1.35738	7.9513	-9.77658	2.73167e-06	8.35255e-05	4.81814	1.35738	0.390292
204709_s_at	9493	KIF23	kinesin family member 23	1.02792	5.50173	5.64004	0.000253416	0.00241939	-0.0479986	1.02792	2.03908
216969_s_at	3835	KIF22	kinesin family member 22	1.34547	6.44976	11.9082	4.72e-07	2.28624e-05	6.69878	1.34547	2.54112
218059_at	51123	ZNF706	zinc finger protein 706	-1.27332	10.4568	-10.8349	1.10071e-06	4.21427e-05	5.7931	1.27332	0.413707
217853_at	64759	TNS3	tensin 3	-2.09923	10.9196	-14.4447	8.13176e-08	6.29167e-06	8.5674	2.09923	0.233383
218172_s_at	79139	DERL1	derlin 1	-1.08625	6.7171	-4.6013	0.00109707	0.00720061	-1.60802	1.08625	0.470986
210970_s_at	25998	IBTK	inhibitor of Bruton tyrosine kinase	-1.12553	6.25819	-3.16669	0.0105936	0.039186	-3.97631	1.12553	0.458334
204032_at	8412	BCAR3	breast cancer anti-estrogen resistance 3	-1.11222	8.33842	-6.15169	0.00013016	0.00146262	0.66535	1.11222	0.46258
219284_at	79663	HSPBAP1	HSPB1 associated protein 1	-1.78437	8.02687	-10.42	1.55723e-06	5.37982e-05	5.42124	1.78437	0.290303
219452_at	64174	DPEP2	dipeptidase 2	-1.18072	6.42042	-7.44392	2.80468e-05	0.000464659	2.3139	1.18072	0.441132
202455_at	10014	HDAC5	histone deacetylase 5	-1.55343	8.30446	-10.5368	1.41062e-06	5.03732e-05	5.52726	1.55343	0.3407
200810_s_at	1153	CIRBP	cold inducible RNA binding protein	-1.62873	9.3169	-14.7642	6.65018e-08	5.448e-06	8.77977	1.62873	0.323373
203964_at	9111	NMI	N-myc and STAT interactor	-2.70444	9.01603	-14.8538	6.28993e-08	5.19105e-06	8.83852	2.70444	0.15342
201360_at	1471	CST3	cystatin C	-1.39744	8.60141	-9.39727	3.861e-06	0.000108219	4.44645	1.39744	0.379601
206595_at	1474	CST6	cystatin E/M	-2.30524	8.00374	-9.42293	3.77028e-06	0.000106346	4.472	2.30524	0.202327
204971_at	1475	CSTA	cystatin A	-2.40077	7.55485	-14.6866	6.98056e-08	5.63512e-06	8.7286	2.40077	0.189364
201751_at	9929	JOSD1	Josephin domain containing 1	-1.07	8.87798	-10.3588	1.64052e-06	5.6067e-05	5.36536	1.07	0.47632
205024_s_at	5888	RAD51	RAD51 recombinase	1.33897	8.08138	3.91093	0.00316326	0.0160856	-2.72343	1.33897	2.5297
222108_at	347902	AMIGO2	adhesion molecule with Ig like domain 2	-1.79087	7.96746	-5.54729	0.000287045	0.00266732	-0.181187	1.79087	0.288998
221654_s_at	9960	USP3	ubiquitin specific peptidase 3	-1.19484	8.81665	-4.24784	0.00187116	0.0108496	-2.17201	1.19484	0.436834
202682_s_at	7375	USP4	ubiquitin specific peptidase 4	-1.7309	7.46286	-10.3315	1.6793e-06	5.70423e-05	5.34031	1.7309	0.301264
212501_at	1051	CEBPB	CCAAT/enhancer binding protein beta	-1.24739	12.1327	-12.0219	4.3319e-07	2.12526e-05	6.79028	1.24739	0.421209
204203_at	1054	CEBPG	CCAAT/enhancer binding protein gamma	-1.72169	8.54656	-19.3703	5.34608e-09	8.50905e-07	11.4078	1.72169	0.303194
203973_s_at	1052	CEBPD	CCAAT/enhancer binding protein delta	-2.60877	10.9446	-13.5671	1.44417e-07	9.43707e-06	7.95928	2.60877	0.163938
200743_s_at	1200	TPP1	tripeptidyl peptidase 1	-1.44724	9.79766	-8.31339	1.10944e-05	0.000234329	3.3115	1.44724	0.366722
203313_s_at	7050	TGIF1	TGFB induced factor homeobox 1	-1.78013	9.4244	-12.427	3.21e-07	1.67121e-05	7.10995	1.78013	0.291157
202264_s_at	10452	TOMM40	translocase of outer mitochondrial membrane 40	1.1408	9.09371	6.22767	0.000118252	0.00136106	0.768228	1.1408	2.20503
220161_s_at	54566	EPB41L4B	erythrocyte membrane protein band 4.1 like 4B	1.82163	7.76063	7.24447	3.50906e-05	0.000547566	2.07297	1.82163	3.53481
213905_x_at	633	BGN	biglycan	-1.34995	7.85276	-5.91721	0.000175867	0.00184764	0.342887	1.34995	0.392306
212082_s_at	4637	MYL6	myosin light chain 6	-1.04642	11.7898	-8.44532	9.7017e-06	0.000212779	3.4558	1.04642	0.484167
201058_s_at	10398	MYL9	myosin light chain 9	-1.02265	7.62332	-3.6461	0.00482898	0.0219332	-3.16491	1.02265	0.492213
210511_s_at	3624	INHBA	inhibin beta A subunit	-2.40024	7.74353	-6.84393	5.57885e-05	0.000773576	1.57465	2.40024	0.189433
208308_s_at	2821	GPI	glucose-6-phosphate isomerase	1.98136	9.87189	6.79593	5.90509e-05	0.000808677	1.5136	1.98136	3.94865
221760_at	4121	MAN1A1	mannosidase alpha class 1A member 1	-2.1397	7.15545	-4.88113	0.000728075	0.00529352	-1.17311	2.1397	0.226927
209916_at	55526	DHTKD1	dehydrogenase E1 and transketolase domain containing 1	2.40876	6.57891	10.086	2.07691e-06	6.70722e-05	5.11231	2.40876	5.31017
210559_s_at	983	CDK1	cyclin dependent kinase 1	2.84064	7.90859	7.46792	2.73089e-05	0.000455141	2.34258	2.84064	7.1634
202748_at	2634	GBP2	guanylate binding protein 2	-2.27506	8.02038	-12.5314	2.97568e-07	1.57499e-05	7.19071	2.27506	0.206604
212104_s_at	23543	RBFOX2	RNA binding protein, fox-1 homolog 2	-1.24715	9.28465	-7.72129	2.06874e-05	0.000367606	2.64124	1.24715	0.42128
208828_at	54107	POLE3	DNA polymerase epsilon 3, accessory subunit	1.36204	8.65153	3.26792	0.00895792	0.0346003	-3.80417	1.36204	2.57049
219978_s_at	51203	NUSAP1	nucleolar and spindle associated protein 1	2.7739	7.68963	10.9533	9.99e-07	3.9269e-05	5.89698	2.7739	6.83953
200887_s_at	6772	STAT1	signal transducer and activator of transcription 1	-1.26168	10.4854	-10.8116	1.12194e-06	4.25173e-05	5.77264	1.26168	0.417058
60474_at	55612	FERMT1	fermitin family member 1	1.40087	6.35463	8.79815	6.83124e-06	0.000161937	3.83308	1.40087	2.6406
209283_at	1410	CRYAB	crystallin alpha B	-1.84019	8.25345	-5.17376	0.000479971	0.00388635	-0.729752	1.84019	0.279286
205909_at	5427	POLE2	DNA polymerase epsilon 2, accessory subunit	1.43008	7.42665	4.66643	0.000996227	0.00668844	-1.50587	1.43008	2.69461
209430_at	9044	BTAF1	B-TFIID TATA-box binding protein associated factor 1	-1.48794	7.4759	-4.79661	0.000823081	0.0058077	-1.30336	1.48794	0.356522
205047_s_at	440	ASNS	asparagine synthetase (glutamine-hydrolyzing)	-1.37744	9.96267	-6.91387	5.13806e-05	0.000725087	1.66309	1.37744	0.384902
209242_at	5178	PEG3	paternally expressed 3	2.00605	11.0006	12.5246	2.99e-07	1.5773e-05	7.18551	2.00605	4.0168
211371_at	5607	MAP2K5	mitogen-activated protein kinase kinase 5	5.43833	7.29727	17.8327	1.15696e-08	1.49886e-06	10.6106	5.43833	43.3612
203266_s_at	6416	MAP2K4	mitogen-activated protein kinase kinase 4	-1.02323	7.99151	-5.89172	0.000181796	0.00189534	0.307384	1.02323	0.492012
208763_s_at	1831	TSC22D3	TSC22 domain family member 3	-2.25322	7.40902	-9.66661	3.0164e-06	9.04636e-05	4.71165	2.25322	0.209755
215772_x_at	8801	SUCLG2	succinate-CoA ligase GDP-forming beta subunit	-1.10825	7.20749	-3.63263	0.00493511	0.0223333	-3.18752	1.10825	0.463857
217874_at	8802	SUCLG1	succinate-CoA ligase alpha subunit	1.44929	10.0314	5.75475	0.00021758	0.00216637	0.115066	1.44929	2.73073
209417_s_at	3430	IFI35	interferon induced protein 35	-2.20487	8.05074	-6.91904	5.10703e-05	0.000722104	1.6696	2.20487	0.216904
201052_s_at	9491	PSMF1	proteasome inhibitor subunit 1	-1.03473	7.98717	-5.26374	0.000423298	0.00354866	-0.595822	1.03473	0.488107
204384_at	2801	GOLGA2	golgin A2	-1.04379	7.03641	-6.9119	5.14997e-05	0.000725936	1.6606	1.04379	0.485053
201567_s_at	2803	GOLGA4	golgin A4	-1.49609	9.29302	-9.03999	5.406e-06	0.000136268	4.08468	1.49609	0.354513
218241_at	9950	GOLGA5	golgin A5	-1.34938	8.93496	-6.4829	8.61346e-05	0.00106867	1.10822	1.34938	0.392459
200677_at	754	PTTG1IP	pituitary tumor-transforming 1 interacting protein	-1.03517	11.2721	-9.07855	5.21042e-06	0.000133453	4.12429	1.03517	0.48796
208549_x_at	5757	PTMA	prothymosin, alpha	1.74361	10.481	10.6738	1.25765e-06	4.60926e-05	5.65029	1.74361	3.34872
212601_at	23140	ZZEF1	zinc finger ZZ-type and EF-hand domain containing 1	-1.15362	7.68767	-16.0611	3.05726e-08	3.125e-06	9.59705	1.15362	0.449497
205463_s_at	5154	PDGFA	platelet derived growth factor subunit A	1.20781	7.48017	5.41225	0.000344888	0.00306181	-0.377258	1.20781	2.30986
201649_at	9246	UBE2L6	ubiquitin conjugating enzyme E2 L6	-1.54115	8.38612	-6.82775	5.68659e-05	0.000785582	1.5541	1.54115	0.343612
218718_at	56034	PDGFC	platelet derived growth factor C	1.95642	6.29539	10.5172	1.43414e-06	5.06898e-05	5.50953	1.95642	3.88098
203414_at	23531	MMD	monocyte to macrophage differentiation associated	-1.73596	8.13722	-9.05485	5.32966e-06	0.000135323	4.09997	1.73596	0.300209
203143_s_at	9674	KIAA0040	KIAA0040	-1.97991	7.55089	-15.5181	4.2e-08	3.98422e-06	9.26328	1.97991	0.253505
202946_s_at	22903	BTBD3	BTB domain containing 3	-1.39285	7.22404	-3.89547	0.00324157	0.0163903	-2.74903	1.39285	0.380812
209325_s_at	6004	RGS16	regulator of G-protein signaling 16	1.49374	8.14769	10.8267	1.10814e-06	4.23547e-05	5.78589	1.49374	2.81617
201381_x_at	27101	CACYBP	calcyclin binding protein	1.07508	9.78162	3.27059	0.0089184	0.0345068	-3.79962	1.07508	2.10683
210827_s_at	1999	ELF3	E74 like ETS transcription factor 3	-1.04003	9.54617	-7.48914	2.66742e-05	0.000449608	2.36786	1.04003	0.486318
31845_at	2000	ELF4	E74 like ETS transcription factor 4	-1.18983	9.59432	-6.19927	0.000122559	0.00140123	0.729865	1.18983	0.438355
214097_at	6227	RPS21	ribosomal protein S21	1.74031	8.76519	6.45617	8.90069e-05	0.00109335	1.07301	1.74031	3.34107
216251_s_at	23170	TTLL12	tubulin tyrosine ligase like 12	1.09301	8.11336	5.87728	0.000185249	0.00192175	0.287237	1.09301	2.13319
213564_x_at	3945	LDHB	lactate dehydrogenase B	2.1811	11.7131	5.6208	0.000260026	0.00247029	-0.0755287	2.1811	4.53501
212476_at	23527	ACAP2	ArfGAP with coiled-coil, ankyrin repeat and PH domains 2	-1.15812	6.6342	-4.18135	0.00207292	0.0116795	-2.27983	1.15812	0.448096
203105_s_at	10059	DNM1L	dynamin 1 like	-1.88956	9.34076	-10.9736	9.82616e-07	3.8822e-05	5.91465	1.88956	0.269888
213897_s_at	6150	MRPL23	mitochondrial ribosomal protein L23	1.17556	8.85117	6.52242	8.20707e-05	0.00102992	1.1601	1.17556	2.25881
209921_at	23657	SLC7A11	solute carrier family 7 member 11	-1.10705	7.57939	-4.7009	0.000946888	0.00643081	-1.45202	1.10705	0.464243
208789_at	284119	PTRF	polymerase I and transcript release factor	-1.89924	8.77984	-12.9777	2.16534e-07	1.25325e-05	7.52906	1.89924	0.268084
207714_s_at	871	SERPINH1	serpin family H member 1	-1.69031	9.54756	-8.05457	1.45047e-05	0.000282525	3.02317	1.69031	0.309861
