# Supplementary material for: Epigenetic Dysregulation of Trophoblastic Gene Expression in Gestational Trophoblastic Disease
Source: Biomedicines. 2021 Dec 17;9(12):1935. doi: 10.3390/biomedicines9121935 (PMC8698431; doi:10.3390/biomedicines9121935)
Supplement: Supplementary file 1 [file biomedicines-09-01935-s001.zip › Table S3_Lists_of_DM_genes.xlsx]

## Sheet: Plac. 0.125-0.25
Gene symbol
A1CF
A2BP1
A2M
A2ML1
A4GNT
AAAS
AACS
AACSL
AADACL2
AADACL3
AAK1
AATK
ABAT
ABCA1
ABCA13
ABCA2
ABCA3
ABCA4
ABCA5
ABCA7
ABCA9
ABCB1
ABCB4
ABCB5
ABCB7
ABCB8
ABCB9
ABCC1
ABCC11
ABCC12
ABCC2
ABCC4
ABCC5
ABCC6
ABCC8
ABCC9
ABCD1
ABCE1
ABCF1
ABCF2
ABCF3
ABCG1
ABCG4
ABHD1
ABHD12
ABHD12B
ABHD14A
ABHD15
ABHD2
ABHD3
ABHD5
ABHD6
ABHD8
ABI1
ABI3
ABI3BP
ABL1
ABLIM1
ABLIM2
ABLIM3
ABP1
ABR
ABTB1
ABTB2
ACAA1
ACAA2
ACACA
ACACB
ACADL
ACADS
ACADVL
ACAN
ACAP1
ACAP2
ACAP3
ACBD7
ACCN1
ACCN2
ACCN3
ACCN4
ACCSL
ACE
ACE2
ACER1
ACER3
ACIN1
ACOT11
ACOT12
ACOT2
ACOT6
ACOT7
ACOX2
ACOX3
ACOXL
ACP5
ACPL2
ACR
ACRBP
ACRC
ACSBG1
ACSBG2
ACSF2
ACSF3
ACSL1
ACSL4
ACSL5
ACSL6
ACSM3
ACSM5
ACSS3
ACTA1
ACTA2
ACTBL2
ACTG2
ACTL6B
ACTL8
ACTL9
ACTN2
ACTR1A
ACTR3C
ACTR8
ACTRT2
ACVR1
ACVR1B
ACVR1C
ACVR2A
ACVRL1
ACY3
ACYP2
ADA
ADAD2
ADAM10
ADAM11
ADAM12
ADAM19
ADAM23
ADAM28
ADAM30
ADAM33
ADAM6
ADAM7
ADAM8
ADAM9
ADAMTS1
ADAMTS10
ADAMTS12
ADAMTS13
ADAMTS14
ADAMTS15
ADAMTS16
ADAMTS17
ADAMTS18
ADAMTS19
ADAMTS2
ADAMTS3
ADAMTS5
ADAMTS6
ADAMTS7
ADAMTS8
ADAMTS9
ADAMTSL2
ADAMTSL3
ADAMTSL4
ADAMTSL5
ADAP1
ADAP2
ADAR
ADARB1
ADARB2
ADAT1
ADAT3
ADCK2
ADCK4
ADCK5
ADCY1
ADCY10
ADCY2
ADCY3
ADCY4
ADCY5
ADCY6
ADCY7
ADCY8
ADCY9
ADCYAP1
ADCYAP1R1
ADD1
ADD2
ADD3
ADH6
ADHFE1
ADIPOR2
ADK
ADM
ADM2
ADNP2
ADORA1
ADORA2A
ADORA2B
ADORA3
ADPRH
ADPRHL1
ADPRHL2
ADRA1A
ADRA1B
ADRA2B
ADRB1
ADRB3
ADRBK1
ADSS
ADSSL1
AEBP1
AEBP2
AEN
AES
AFAP1
AFAP1L1
AFAP1L2
AFF1
AFF2
AFF3
AFF4
AFG3L1
AFMID
AFP
AGAP1
AGAP11
AGAP2
AGAP3
AGBL1
AGBL2
AGBL3
AGBL4
AGER
AGFG1
AGFG2
AGGF1
AGMAT
AGPAT1
AGPAT3
AGPAT4
AGPAT6
AGR2
AGRN
AGT
AGTR1
AGTRAP
AGXT
AGXT2
AHCYL1
AHCYL2
AHDC1
AHNAK
AHNAK2
AHRR
AHSA2
AHSG
AIFM1
AIFM2
AIG1
AIM1
AIM2
AIP
AIPL1
AIRE
AJAP1
AK2
AK3
AK5
AKAP10
AKAP11
AKAP12
AKAP13
AKAP2
AKAP4
AKAP5
AKAP6
AKAP7
AKIRIN2
AKNA
AKNAD1
AKR1B1
AKR1B15
AKR1C1
AKR1C2
AKR1C3
AKR1C4
AKR1CL1
AKR1D1
AKR1E2
AKR7A2
AKR7A3
AKT1
AKT1S1
AKT2
AKT3
AKTIP
ALAD
ALAS1
ALB
ALCAM
ALDH1A2
ALDH1A3
ALDH1B1
ALDH1L1
ALDH1L2
ALDH2
ALDH3A1
ALDH3B1
ALDH3B2
ALDH4A1
ALDH5A1
ALDH6A1
ALDH7A1
ALDH8A1
ALDOA
ALDOB
ALG11
ALG1L
ALG1L2
ALG6
ALK
ALKBH2
ALKBH3
ALLC
ALMS1P
ALOX12
ALOX12B
ALOX15
ALOX5
ALOX5AP
ALPI
ALPK1
ALPK2
ALPK3
ALPL
ALPP
ALS2CL
ALS2CR11
ALX1
ALX3
ALX4
AMACR
AMBN
AMBP
AMBRA1
AMDHD1
AMDHD2
AMELX
AMH
AMICA1
AMIGO2
AMIGO3
AMN
AMN1
AMOT
AMOTL1
AMOTL2
AMPD1
AMPD2
AMPH
AMT
AMZ1
ANAPC11
ANAPC2
ANG
ANGEL2
ANGPT1
ANGPT2
ANGPT4
ANGPTL2
ANGPTL6
ANGPTL7
ANK1
ANK2
ANK3
ANKFN1
ANKFY1
ANKH
ANKK1
ANKLE1
ANKLE2
ANKRD1
ANKRD10
ANKRD11
ANKRD12
ANKRD13A
ANKRD13B
ANKRD20B
ANKRD22
ANKRD23
ANKRD24
ANKRD29
ANKRD30B
ANKRD33
ANKRD33B
ANKRD34B
ANKRD35
ANKRD37
ANKRD39
ANKRD40
ANKRD42
ANKRD44
ANKRD46
ANKRD50
ANKRD52
ANKRD53
ANKRD55
ANKRD56
ANKRD57
ANKRD58
ANKRD6
ANKRD7
ANKRD9
ANKS1A
ANKS1B
ANKS3
ANKS6
ANO1
ANO10
ANO2
ANO3
ANO4
ANO6
ANO7
ANO8
ANO9
ANP32A
ANTXR1
ANTXR2
ANXA11
ANXA13
ANXA2
ANXA2P1
ANXA3
ANXA4
ANXA5
ANXA6
ANXA7
ANXA8L2
ANXA9
AOAH
AOX1
AOX2P
AP1B1
AP1M2
AP1S1
AP1S3
AP2A1
AP2A2
AP2B1
AP2M1
AP2S1
AP3B2
AP3M2
AP3S2
AP4E1
AP4S1
APBA2
APBA3
APBB1
APBB1IP
APBB2
APC
APC2
APCDD1
APCDD1L
APCS
APH1A
APH1B
APITD1
APLNR
APLP1
APLP2
APOA1
APOA2
APOA4
APOB
APOBEC2
APOBEC3A
APOBEC3B
APOBEC3C
APOBEC4
APOC1
APOC1P1
APOD
APOE
APOH
APOL2
APOL6
APOLD1
APOO
APP
APPL2
APRT
AQP1
AQP10
AQP12A
AQP12B
AQP2
AQP4
AQP5
AQP6
AQP7
AQP7P1
AQP7P2
AQP9
AR
ARAP1
ARAP2
ARAP3
ARC
ARF1
ARFGAP3
ARFGEF1
ARFIP2
ARHGAP10
ARHGAP12
ARHGAP15
ARHGAP18
ARHGAP19
ARHGAP20
ARHGAP21
ARHGAP22
ARHGAP23
ARHGAP24
ARHGAP25
ARHGAP26
ARHGAP27
ARHGAP28
ARHGAP29
ARHGAP4
ARHGAP6
ARHGDIB
ARHGDIG
ARHGEF1
ARHGEF10
ARHGEF10L
ARHGEF11
ARHGEF12
ARHGEF16
ARHGEF17
ARHGEF18
ARHGEF19
ARHGEF2
ARHGEF3
ARHGEF4
ARHGEF6
ARHGEF7
ARHGEF9
ARID1A
ARID1B
ARID3A
ARID3B
ARID3C
ARID4B
ARID5A
ARID5B
ARIH1
ARIH2
ARL11
ARL13B
ARL15
ARL3
ARL4A
ARL5C
ARL6IP5
ARL6IP6
ARL9
ARMC2
ARMC3
ARMC4
ARMC5
ARMC7
ARMC9
ARMCX2
ARMCX3
ARMCX4
ARMS2
ARNT
ARNT2
ARNTL
ARNTL2
ARPC1A
ARPC1B
ARPC4
ARPC5
ARPP-21
ARRB1
ARRDC1
ARRDC2
ARRDC3
ARRDC4
ARRDC5
ARSB
ARSD
ARSE
ARSF
ARSG
ARSI
ARSJ
ART1
ART3
ART4
ARTN
ARV1
ARVCF
ARX
AS3MT
ASAH1
ASAH2
ASAH2B
ASAM
ASAP1
ASAP2
ASAP3
ASB1
ASB10
ASB11
ASB13
ASB14
ASB15
ASB16
ASB18
ASB2
ASB4
ASB5
ASB9
ASCC1
ASCL1
ASCL2
ASCL4
ASH1L
ASIP
ASL
ASNS
ASPA
ASPDH
ASPG
ASPH
ASPHD1
ASPSCR1
ASRGL1
ASTL
ASTN1
ASTN2
ASXL1
ASXL2
ASZ1
ATAD2
ATAD3C
ATCAY
ATE1
ATF1
ATF2
ATF3
ATF5
ATF6
ATF7IP
ATF7IP2
ATG10
ATG16L1
ATG16L2
ATG2A
ATG2B
ATG7
ATG9B
ATHL1
ATL1
ATMIN
ATN1
ATOH8
ATOX1
ATP10A
ATP10B
ATP11A
ATP11B
ATP11C
ATP12A
ATP13A2
ATP13A4
ATP13A5
ATP1A1
ATP1A2
ATP1B2
ATP1B4
ATP2A2
ATP2A3
ATP2B2
ATP2B3
ATP2B4
ATP2C2
ATP4A
ATP4B
ATP5A1
ATP5C1
ATP5E
ATP5EP2
ATP5G1
ATP5G2
ATP5H
ATP5J
ATP5J2
ATP5SL
ATP6AP1
ATP6AP2
ATP6V0A1
ATP6V0A2
ATP6V0A4
ATP6V0C
ATP6V0D1
ATP6V0E1
ATP6V1A
ATP6V1B1
ATP6V1E1
ATP6V1E2
ATP6V1G1
ATP6V1G2
ATP8A1
ATP8A2
ATP8B2
ATP8B3
ATP8B4
ATP9A
ATP9B
ATPAF1
ATPGD1
ATRN
ATRNL1
ATXN1
ATXN10
ATXN2
ATXN2L
ATXN3
ATXN7
ATXN7L1
AURKAIP1
AURKC
AUTS2
AVEN
AVIL
AVL9
AVP
AVPI1
AVPR1A
AVPR1B
AVPR2
AWAT2
AXIN1
AXIN2
AXL
AZGP1
AZIN1
AZU1
B3GALNT1
B3GALNT2
B3GALT1
B3GALT4
B3GALT5
B3GALTL
B3GAT1
B3GNT2
B3GNT3
B3GNT5
B3GNT6
B3GNT7
B3GNT9
B3GNTL1
B4GALNT1
B4GALNT2
B4GALNT3
B4GALNT4
B4GALT1
B4GALT5
B4GALT7
BAALC
BACE2
BACH2
BAD
BAG2
BAG3
BAG5
BAHCC1
BAI1
BAI2
BAI3
BAIAP2
BAIAP2L1
BAIAP2L2
BAIAP3
BAMBI
BANF2
BANP
BARHL2
BARX1
BARX2
BASE
BAT2
BAT2L1
BAT3
BAT4
BAT5
BATF
BATF2
BAX
BAZ1B
BBOX1
BBS1
BBS12
BBS9
BBX
BCAM
BCAN
BCAP29
BCAR1
BCAR3
BCAS1
BCAS3
BCAS4
BCAT1
BCKDHA
BCKDHB
BCL10
BCL11A
BCL11B
BCL2
BCL2A1
BCL2L1
BCL2L13
BCL2L14
BCL2L15
BCL3
BCL6
BCL6B
BCL7A
BCL9
BCL9L
BCLAF1
BCOR
BCORL1
BCR
BCYRN1
BDH1
BDKRB1
BDNF
BDNFOS
BEGAIN
BEND2
BEND3
BEND4
BEND5
BEND6
BEND7
BEST1
BEST2
BEST3
BEST4
BET3L
BEX1
BEX4
BEX5
BFSP2
BGN
BHLHA15
BHLHB9
BHLHE22
BHLHE40
BHLHE41
BHMT
BHMT2
BICC1
BICD1
BICD2
BID
BIK
BIN1
BIN2
BIRC3
BIRC5
BIRC6
BIRC7
BIVM
BLCAP
BLID
BLK
BLM
BLNK
BLOC1S2
BMF
BMP1
BMP10
BMP2
BMP2K
BMP4
BMP5
BMP6
BMP7
BMP8A
BMP8B
BMPER
BMPR1A
BMPR1B
BMS1P1
BMS1P5
BMX
BNC1
BNC2
BNIP3
BNIP3L
BNIPL
BOC
BOD1
BOK
BOLL
BPGM
BPIL1
BPIL2
BPIL3
BRAF
BRCA1
BRCA2
BRD2
BRD7P3
BRD9
BRE
BRF1
BRI3
BRMS1L
BRP44
BRP44L
BRSK1
BRSK2
BRUNOL4
BRUNOL5
BRUNOL6
BRWD1
BRWD3
BSG
BSN
BSND
BSPH1
BST2
BSX
BTAF1
BTBD1
BTBD11
BTBD12
BTBD17
BTBD19
BTBD2
BTBD3
BTBD6
BTBD7
BTBD9
BTC
BTD
BTG4
BTN1A1
BTN2A1
BTN2A2
BTN3A2
BTN3A3
BTNL2
BTNL8
BTNL9
BUB1
BUD31
BYSL
BZRAP1
BZW2
C10orf107
C10orf108
C10orf11
C10orf110
C10orf113
C10orf114
C10orf116
C10orf119
C10orf122
C10orf128
C10orf140
C10orf18
C10orf25
C10orf26
C10orf27
C10orf28
C10orf35
C10orf4
C10orf41
C10orf46
C10orf47
C10orf50
C10orf53
C10orf54
C10orf55
C10orf58
C10orf68
C10orf71
C10orf72
C10orf79
C10orf82
C10orf84
C10orf90
C10orf91
C10orf93
C10orf95
C10orf96
C10orf99
C11orf16
C11orf20
C11orf21
C11orf30
C11orf34
C11orf36
C11orf41
C11orf45
C11orf46
C11orf49
C11orf52
C11orf53
C11orf54
C11orf63
C11orf66
C11orf74
C11orf75
C11orf80
C11orf85
C11orf9
C11orf90
C11orf91
C11orf92
C11orf93
C11orf94
C11orf95
C12orf11
C12orf12
C12orf23
C12orf24
C12orf27
C12orf34
C12orf39
C12orf42
C12orf49
C12orf5
C12orf54
C12orf56
C12orf57
C12orf59
C12orf63
C12orf65
C12orf66
C12orf67
C12orf68
C12orf74
C12orf76
C12orf77
C13orf15
C13orf16
C13orf18
C13orf23
C13orf26
C13orf27
C13orf28
C13orf30
C13orf33
C13orf34
C13orf35
C13orf36
C13orf37
C13orf39
C14orf105
C14orf132
C14orf138
C14orf139
C14orf143
C14orf153
C14orf159
C14orf165
C14orf166B
C14orf167
C14orf169
C14orf177
C14orf180
C14orf181
C14orf182
C14orf184
C14orf23
C14orf28
C14orf37
C14orf38
C14orf39
C14orf4
C14orf43
C14orf49
C14orf64
C14orf68
C14orf70
C14orf73
C14orf79
C14orf80
C14orf86
C15orf21
C15orf26
C15orf27
C15orf28
C15orf32
C15orf33
C15orf39
C15orf40
C15orf41
C15orf42
C15orf51
C15orf52
C15orf53
C15orf55
C15orf56
C15orf59
C15orf60
C15orf61
C15orf62
C16orf11
C16orf35
C16orf38
C16orf45
C16orf53
C16orf55
C16orf57
C16orf59
C16orf67
C16orf68
C16orf7
C16orf71
C16orf73
C16orf78
C16orf79
C16orf80
C16orf81
C16orf88
C16orf89
C16orf91
C17orf101
C17orf102
C17orf103
C17orf105
C17orf106
C17orf107
C17orf28
C17orf44
C17orf47
C17orf50
C17orf51
C17orf54
C17orf55
C17orf56
C17orf57
C17orf58
C17orf62
C17orf63
C17orf65
C17orf67
C17orf68
C17orf70
C17orf73
C17orf74
C17orf75
C17orf76
C17orf77
C17orf82
C17orf85
C17orf90
C17orf93
C17orf97
C17orf98
C18orf1
C18orf10
C18orf16
C18orf22
C18orf25
C18orf32
C18orf34
C18orf45
C18orf62
C19orf10
C19orf21
C19orf22
C19orf26
C19orf28
C19orf33
C19orf35
C19orf38
C19orf41
C19orf42
C19orf45
C19orf46
C19orf47
C19orf51
C19orf54
C19orf55
C19orf59
C19orf6
C19orf61
C19orf62
C19orf66
C19orf69
C19orf71
C19orf75
C19orf76
C19orf77
C1QA
C1QB
C1QC
C1QL1
C1QL2
C1QL3
C1QL4
C1QTNF1
C1QTNF2
C1QTNF3
C1QTNF4
C1QTNF5
C1QTNF6
C1QTNF7
C1QTNF8
C1QTNF9
C1QTNF9B
C1RL
C1orf104
C1orf105
C1orf106
C1orf110
C1orf111
C1orf113
C1orf116
C1orf125
C1orf126
C1orf127
C1orf130
C1orf133
C1orf14
C1orf144
C1orf146
C1orf150
C1orf158
C1orf159
C1orf161
C1orf168
C1orf170
C1orf172
C1orf173
C1orf174
C1orf175
C1orf177
C1orf183
C1orf187
C1orf192
C1orf198
C1orf200
C1orf203
C1orf204
C1orf21
C1orf210
C1orf213
C1orf226
C1orf228
C1orf229
C1orf26
C1orf38
C1orf43
C1orf51
C1orf53
C1orf55
C1orf56
C1orf59
C1orf61
C1orf69
C1orf70
C1orf77
C1orf83
C1orf86
C1orf87
C1orf88
C1orf92
C1orf93
C1orf94
C1orf95
C1orf96
C2
C20orf103
C20orf108
C20orf112
C20orf117
C20orf12
C20orf123
C20orf134
C20orf135
C20orf151
C20orf160
C20orf166
C20orf173
C20orf185
C20orf186
C20orf195
C20orf199
C20orf200
C20orf202
C20orf24
C20orf3
C20orf30
C20orf4
C20orf46
C20orf54
C20orf56
C20orf70
C20orf79
C20orf95
C20orf96
C21orf121
C21orf122
C21orf128
C21orf129
C21orf130
C21orf2
C21orf29
C21orf34
C21orf49
C21orf54
C21orf56
C21orf57
C21orf62
C21orf63
C21orf66
C21orf67
C21orf7
C21orf70
C21orf84
C21orf90
C22orf13
C22orf15
C22orf23
C22orf26
C22orf29
C22orf31
C22orf33
C22orf34
C22orf41
C22orf42
C22orf43
C22orf45
C22orf9
C2CD2
C2CD4C
C2CD4D
C2orf14
C2orf16
C2orf24
C2orf3
C2orf34
C2orf39
C2orf40
C2orf43
C2orf47
C2orf48
C2orf50
C2orf54
C2orf55
C2orf57
C2orf58
C2orf60
C2orf61
C2orf62
C2orf66
C2orf68
C2orf70
C2orf72
C2orf76
C2orf77
C2orf78
C2orf81
C2orf82
C2orf85
C2orf86
C2orf88
C2orf89
C2orf90
C3
C3AR1
C3P1
C3orf14
C3orf16
C3orf17
C3orf18
C3orf20
C3orf21
C3orf22
C3orf23
C3orf26
C3orf27
C3orf30
C3orf31
C3orf32
C3orf35
C3orf36
C3orf39
C3orf43
C3orf45
C3orf50
C3orf51
C3orf55
C3orf57
C3orf58
C3orf59
C3orf62
C3orf64
C3orf65
C3orf79
C4A
C4B
C4orf10
C4orf22
C4orf23
C4orf26
C4orf3
C4orf31
C4orf32
C4orf37
C4orf39
C4orf44
C4orf45
C4orf50
C4orf6
C5
C5AR1
C5orf13
C5orf20
C5orf23
C5orf24
C5orf28
C5orf30
C5orf32
C5orf36
C5orf38
C5orf42
C5orf43
C5orf48
C5orf56
C5orf58
C5orf60
C5orf62
C6
C6orf10
C6orf105
C6orf114
C6orf118
C6orf123
C6orf124
C6orf126
C6orf127
C6orf132
C6orf134
C6orf136
C6orf138
C6orf142
C6orf145
C6orf147
C6orf15
C6orf162
C6orf168
C6orf174
C6orf176
C6orf186
C6orf191
C6orf192
C6orf195
C6orf204
C6orf208
C6orf217
C6orf218
C6orf221
C6orf223
C6orf25
C6orf27
C6orf41
C6orf47
C6orf48
C6orf52
C6orf64
C6orf89
C6orf97
C7orf10
C7orf16
C7orf20
C7orf31
C7orf33
C7orf34
C7orf36
C7orf38
C7orf4
C7orf41
C7orf42
C7orf44
C7orf45
C7orf46
C7orf50
C7orf51
C7orf52
C7orf53
C7orf54
C7orf57
C7orf58
C7orf59
C7orf64
C7orf66
C7orf68
C7orf69
C7orf71
C8A
C8B
C8G
C8ORFK29
C8orf12
C8orf34
C8orf38
C8orf4
C8orf40
C8orf42
C8orf44
C8orf45
C8orf46
C8orf51
C8orf56
C8orf58
C8orf73
C8orf74
C8orf75
C8orf76
C8orf79
C8orf84
C8orf85
C8orf86
C9orf103
C9orf125
C9orf129
C9orf131
C9orf135
C9orf139
C9orf144
C9orf144B
C9orf152
C9orf153
C9orf156
C9orf167
C9orf171
C9orf25
C9orf3
C9orf30
C9orf47
C9orf5
C9orf50
C9orf68
C9orf69
C9orf7
C9orf71
C9orf75
C9orf79
C9orf86
C9orf9
C9orf98
CA10
CA12
CA13
CA5A
CA5B
CA5BP
CA7
CA8
CA9
CAB39
CAB39L
CABC1
CABIN1
CABLES1
CABLES2
CABP1
CABP2
CABP4
CABP5
CABP7
CACHD1
CACNA1A
CACNA1B
CACNA1C
CACNA1D
CACNA1E
CACNA1F
CACNA1G
CACNA1H
CACNA1I
CACNA1S
CACNA2D1
CACNA2D2
CACNA2D3
CACNA2D4
CACNB1
CACNB2
CACNB3
CACNB4
CACNG1
CACNG2
CACNG3
CACNG4
CACNG6
CACNG8
CADM1
CADM3
CADPS
CADPS2
CALB2
CALCOCO2
CALCR
CALCRL
CALD1
CALHM1
CALHM2
CALHM3
CALML4
CALML5
CALN1
CALY
CAMK1
CAMK1D
CAMK1G
CAMK2A
CAMK2B
CAMK2D
CAMK2G
CAMK4
CAMKK1
CAMKK2
CAMKV
CAMSAP1
CAMTA1
CAND1
CAND2
CANT1
CANX
CAP1
CAPN1
CAPN11
CAPN12
CAPN13
CAPN14
CAPN2
CAPN3
CAPN5
CAPN6
CAPN8
CAPS
CAPS2
CAPSL
CAPZA2
CAPZA3
CAPZB
CARD10
CARD11
CARD14
CARD16
CARD17
CARD18
CARD8
CARD9
CARHSP1
CARKD
CARS
CARS2
CARTPT
CASC1
CASC2
CASC3
CASC4
CASD1
CASK
CASKIN1
CASKIN2
CASP1
CASP10
CASP12
CASP14
CASP4
CASP5
CASP8
CASP8AP2
CASP9
CASQ1
CASR
CASS4
CASZ1
CATSPER3
CATSPER4
CATSPERB
CATSPERG
CAV1
CAV3
CBARA1
CBFA2T2
CBFA2T3
CBL
CBLB
CBLC
CBLN1
CBLN4
CBS
CBX1
CBX2
CBX3
CBX4
CBX6
CBX7
CC2D1B
CC2D2A
CCAR1
CCBP2
CCDC101
CCDC102A
CCDC102B
CCDC103
CCDC105
CCDC107
CCDC108
CCDC109A
CCDC109B
CCDC11
CCDC110
CCDC112
CCDC113
CCDC114
CCDC116
CCDC12
CCDC120
CCDC121
CCDC124
CCDC129
CCDC13
CCDC134
CCDC137
CCDC138
CCDC140
CCDC144A
CCDC144C
CCDC144NL
CCDC147
CCDC149
CCDC15
CCDC151
CCDC154
CCDC155
CCDC159
CCDC162
CCDC18
CCDC19
CCDC21
CCDC23
CCDC25
CCDC27
CCDC28B
CCDC3
CCDC30
CCDC33
CCDC36
CCDC37
CCDC40
CCDC42B
CCDC46
CCDC47
CCDC48
CCDC50
CCDC51
CCDC55
CCDC57
CCDC6
CCDC60
CCDC61
CCDC63
CCDC64B
CCDC67
CCDC68
CCDC69
CCDC73
CCDC74B
CCDC77
CCDC81
CCDC82
CCDC83
CCDC85A
CCDC85C
CCDC87
CCDC88A
CCDC88C
CCDC89
CCDC9
CCDC91
CCDC92
CCDC93
CCHCR1
CCK
CCKAR
CCL1
CCL11
CCL14
CCL14-CCL15
CCL15
CCL16
CCL17
CCL18
CCL23
CCL24
CCL25
CCL28
CCL4
CCL4L1
CCL4L2
CCL7
CCL8
CCM2
CCNA1
CCNB1
CCNB3
CCND1
CCND2
CCND3
CCNDBP1
CCNG1
CCNG2
CCNI2
CCNJ
CCNJL
CCNL1
CCNL2
CCNO
CCNY
CCPG1
CCR3
CCR5
CCR6
CCR7
CCR8
CCR9
CCRL2
CCS
CCT6A
CCT6P1
CD101
CD109
CD14
CD163L1
CD177
CD180
CD19
CD1B
CD1C
CD1D
CD200R1
CD207
CD209
CD22
CD226
CD247
CD27
CD274
CD276
CD2AP
CD2BP2
CD300A
CD300C
CD300E
CD300LB
CD300LD
CD300LF
CD300LG
CD33
CD34
CD36
CD37
CD38
CD3D
CD3G
CD4
CD40
CD44
CD46
CD47
CD48
CD5
CD53
CD55
CD58
CD59
CD5L
CD6
CD63
CD7
CD70
CD74
CD79A
CD79B
CD81
CD82
CD84
CD86
CD8A
CD9
CD93
CD96
CD97
CDA
CDC14A
CDC14B
CDC14C
CDC20
CDC20B
CDC25A
CDC25B
CDC37
CDC42
CDC42BPB
CDC42BPG
CDC42EP3
CDC42EP4
CDC42EP5
CDC45L
CDC6
CDC7
CDC73
CDCA3
CDCA7L
CDCP1
CDGAP
CDH1
CDH11
CDH13
CDH15
CDH16
CDH17
CDH18
CDH2
CDH22
CDH23
CDH3
CDH4
CDH5
CDH6
CDH8
CDK10
CDK11B
CDK14
CDK15
CDK16
CDK18
CDK2
CDK2AP1
CDK3
CDK4
CDK5RAP2
CDK6
CDK7
CDKAL1
CDKL1
CDKL2
CDKL3
CDKL5
CDKN1A
CDKN1B
CDKN1C
CDKN2A
CDKN2BAS
CDKN2C
CDO1
CDON
CDR1
CDR2
CDRT1
CDRT4
CDS1
CDSN
CDX1
CDX2
CDYL
CEACAM1
CEACAM16
CEACAM19
CEACAM20
CEACAM21
CEACAM3
CEACAM4
CEACAM5
CEACAM6
CEACAM7
CEACAM8
CEBPA
CEBPE
[truncated: 9,955 more rows]

## Sheet: Plac. 0.25-0.5
Gene symbol
A2ML1
AADACL4
AATK
ABCA2
ABCB4
ABCC1
ABCC2
ABCD1
ABCF1
ABCG2
ABI3
ABL1
ABL2
ABLIM2
ABR
ACADSB
ACADVL
ACAP3
ACBD6
ACCN4
ACE
ACE2
ACIN1
ACOT2
ACOXL
ACPP
ACSF3
ACSL6
ACTR3B
ACVR1B
ACVRL1
ADAM23
ADAMTS10
ADAMTS12
ADAMTS17
ADAMTS6
ADAMTS8
ADAMTS9
ADAMTSL2
ADAP1
ADAP2
ADARB2
ADCY10
ADCY2
ADCY3
ADCY4
ADCY9
ADD1
ADM2
ADPRHL1
AEBP1
AFF3
AGAP1
AGAP3
AGBL1
AGPAT1
AGPAT4
AGPAT6
AGRN
AGXT
AHCYL2
AHNAK
AHRR
AIF1L
AIM2
AJAP1
AKAP12
AKAP13
AKAP2
AKT1
ALCAM
ALDH1A3
ALDH1L2
ALDH2
ALDH3A2
ALDH3B2
ALDH7A1
ALK
ALKBH5
ALLC
ALOX12
ALOX5AP
ALPK1
ALS2CL
ALX1
ALX4
AMBRA1
AMMECR1
AMN1
AMOT
AMZ1
ANAPC13
ANK1
ANK2
ANK3
ANKDD1A
ANKFY1
ANKH
ANKRD11
ANKRD13A
ANKRD13B
ANKRD23
ANKRD33B
ANKRD44
ANKRD50
ANKRD53
ANO3
ANO8
ANO9
ANP32A
ANTXR1
ANTXR2
ANXA13
ANXA2
ANXA9
AP1S1
AP2A2
APBA2
APCDD1
APCS
APOBEC2
APOBEC3H
APOBEC4
APOL1
APOLD1
AQP1
AQP2
ARAP1
ARHGAP10
ARHGAP21
ARHGAP22
ARHGAP25
ARHGAP26
ARHGDIB
ARHGDIG
ARHGEF10
ARHGEF10L
ARHGEF16
ARHGEF3
ARHGEF4
ARID1B
ARID3A
ARID5A
ARID5B
ARL13B
ARL15
ARL9
ARMS2
ARNT2
ARPC1A
ARRDC4
ARSG
ARSJ
ART4
ARVCF
ASAM
ASAP1
ASAP2
ASAP3
ASB2
ASB5
ASB9
ASCL2
ASPG
ASPSCR1
ATAD2B
ATCAY
ATG7
ATG9B
ATP10A
ATP10B
ATP11A
ATP13A1
ATP13A4
ATP2A3
ATP2B2
ATP2C2
ATP5J2
ATP6V1B2
ATP7B
ATP8A2
ATP8B3
ATXN1
ATXN7L1
AUTS2
AZI1
B3GNT3
B3GNT7
B3GNTL1
B4GALNT1
BACE2
BAD
BAHCC1
BAI1
BAIAP2
BAIAP2L1
BANF2
BANP
BARX2
BATF
BAZ1A
BBOX1
BBS12
BBS9
BCAR1
BCAR3
BCAR4
BCAS4
BCAT1
BCL11A
BCL11B
BCL3
BCO2
BEND4
BFSP2
BHLHA15
BIK
BLCAP
BLK
BLMH
BMP1
BMP10
BMP5
BMP7
BMPER
BNC1
BOK
BRD7
BRDT
BRE
BRIX1
BRP44
BRSK1
BRSK2
BRUNOL4
BTBD11
BTBD2
BTG3
BTNL2
C10orf10
C10orf11
C10orf114
C10orf116
C10orf118
C10orf120
C10orf26
C10orf27
C10orf72
C10orf90
C10orf91
C11orf16
C11orf21
C11orf41
C11orf48
C11orf63
C11orf82
C11orf9
C11orf90
C11orf94
C12orf71
C13orf18
C14orf159
C14orf181
C14orf182
C14orf184
C14orf43
C14orf49
C14orf70
C14orf79
C14orf80
C14orf86
C15orf28
C15orf33
C16orf11
C16orf35
C16orf45
C16orf46
C16orf74
C16orf75
C17orf106
C17orf107
C17orf55
C17orf67
C17orf73
C17orf85
C18orf1
C18orf62
C19orf22
C19orf26
C19orf28
C19orf46
C19orf61
C19orf71
C1GALT1
C1QA
C1QTNF5
C1QTNF8
C1orf113
C1orf115
C1orf116
C1orf125
C1orf129
C1orf130
C1orf168
C1orf177
C1orf180
C1orf21
C1orf210
C1orf213
C1orf226
C1orf65
C1orf70
C20orf151
C20orf166
C20orf177
C20orf200
C20orf202
C20orf43
C20orf72
C21orf125
C21orf129
C21orf66
C21orf96
C2CD2
C2CD3
C2CD4D
C2orf29
C2orf50
C2orf54
C2orf61
C2orf85
C3orf10
C3orf21
C3orf26
C3orf51
C3orf59
C3orf64
C4A
C4B
C4orf19
C4orf23
C4orf26
C4orf44
C5
C5orf20
C5orf32
C5orf38
C5orf46
C5orf47
C6orf10
C6orf106
C6orf118
C6orf123
C6orf15
C6orf203
C6orf211
C6orf218
C6orf221
C6orf94
C7orf20
C7orf50
C7orf51
C7orf60
C8B
C8orf42
C9orf103
C9orf152
C9orf173
C9orf9
C9orf98
CABLES1
CACHD1
CACNA1A
CACNA1C
CACNA1D
CACNA1E
CACNA1G
CACNA1H
CACNA1I
CACNA2D1
CACNA2D3
CACNA2D4
CACNB1
CACNG3
CADM1
CALCR
CALD1
CALM3
CAMK1D
CAMK2A
CAMK2B
CAMK2D
CAMK2G
CAMK4
CAMKK2
CAMTA1
CAPN1
CAPN5
CAPS
CAPZA3
CAPZB
CARD11
CARD8
CARD9
CASP4
CAST
CASZ1
CBFA2T3
CBLC
CBLN1
CBX4
CCBP2
CCDC102A
CCDC109B
CCDC115
CCDC135
CCDC19
CCDC33
CCDC40
CCDC46
CCDC48
CCDC50
CCDC51
CCDC57
CCDC81
CCDC84
CCDC88B
CCDC88C
CCM2
CCND3
CCNL1
CCNY
CCT8L2
CD1D
CD209
CD300LG
CD46
CD47
CD59
CD81
CDC14A
CDC42BPB
CDC42EP5
CDH1
CDH11
CDH13
CDH15
CDH2
CDH23
CDH5
CDH6
CDK18
CDK6
CDKAL1
CDKN1A
CDNF
CDO1
CDON
CDRT4
CDYL2
CECR2
CEP164
CES2
CES4
CETN1
CGA
CGB2
CGNL1
CHCHD6
CHD1L
CHD6
CHMP1A
CHN1
CHRD
CHRM2
CHRM5
CHRNA10
CHRNA2
CHRNA6
CHRNB1
CHRNE
CHST11
CHST12
CHST6
CHSY1
CHSY3
CHTF18
CIZ1
CKAP4
CKB
CLDN16
CLDN4
CLDN9
CLEC12A
CLEC16A
CLIC3
CLIC6
CLIP2
CLIP4
CLN8
CLNK
CLPB
CLYBL
CMIP
CMPK1
CMTM6
CNDP2
CNGA3
CNGB1
CNKSR1
CNNM4
CNOT6
CNPY4
CNTLN
CNTNAP1
COG3
COL11A2
COL13A1
COL17A1
COL18A1
COL20A1
COL23A1
COL4A1
COL4A2
COL5A1
COL5A3
COL6A4P2
COL8A2
COL9A2
COL9A3
COLEC10
COLQ
COMT
CORO1A
CORO2A
CPEB3
CPN1
CPXM1
CPXM2
CPZ
CRABP1
CRB2
CRCP
CREG2
CREM
CRIP2
CRISPLD2
CROT
CRP
CRTAM
CRTC3
CRY1
CRYAA
CRYAB
CSDA
CSF2RB
CSGALNACT1
CSNK1G2
CSRP2BP
CSRP3
CSTA
CTAGE1
CTBP1
CTBP2
CTDP1
CTDSPL
CTNND1
CTSC
CTXN3
CUBN
CUGBP2
CUL5
CUX1
CUX2
CX3CR1
CXorf61
CYBA
CYBB
CYFIP2
CYP19A1
CYP1A2
CYP1B1
CYP27C1
CYP2E1
CYP2R1
CYP2W1
CYTH2
CYTIP
DAB1
DACH1
DACT1
DACT2
DACT3
DAG1
DAPK1
DAPK3
DBX1
DCAF12L1
DCBLD1
DCHS2
DCLK2
DDA1
DDR1
DECR2
DEDD2
DEFA1
DEFA1B
DEFA3
DEFB128
DEGS1
DES
DFNB31
DGKA
DGKD
DGUOK
DHRS7C
DHRS9
DHX15
DHX32
DHX57
DHX58
DIAPH3
DIP2B
DIP2C
DIRC3
DIS3L2
DKFZp434J0226
DKK3
DLC1
DLEU2L
DLG4
DLGAP1
DLK1
DLX6AS
DMKN
DMPK
DNAH10
DNAH17
DNAH5
DNAI2
DNAJA4
DNAJC15
DNAJC7
DNASE1
DNASE1L2
DNLZ
DNM1
DNM3
DNMBP
DNMT3A
DOCK1
DOCK2
DOCK4
DOCK5
DOCK6
DOCK8
DOK7
DOT1L
DPEP1
DPEP3
DPH3B
DPPA3
DPPA5
DPYSL4
DQX1
DSC2
DSCAM
DSCAML1
DST
DTNB
DTX1
DUPD1
DUSP8
DVL1
DYNC1H1
DYSF
E2F4
EBF4
ECHDC2
ECHS1
ECM1
EEFSEC
EEPD1
EFCAB2
EFCAB7
EFEMP1
EFNA1
EFNA2
EFNA5
EFNB3
EGFL7
EGFL8
EGFR
EHBP1L1
EHD1
EHD2
EIF2AK2
EIF2C2
EIF3K
EIF4G1
EIF5AL1
ELAVL3
ELF3
ELF5
ELFN1
ELMO3
ELOVL5
EMID2
EMILIN2
EMP1
EMP2
EMP3
EMX2
EMX2OS
ENOX1
ENPP6
ENTPD2
ENTPD4
EPB41L1
EPGN
EPHA1
EPHA2
EPHA8
EPHB2
EPHB4
EPHB6
EPN3
EPS15L1
EPS8L1
ERC1
ERC2
ERG
ERGIC1
ERI1
ERI3
ERICH1
ERRFI1
ESAM
ESPNL
ESR1
ESRRA
ESRRB
ESYT3
ETHE1
ETNK1
ETS1
ETS2
EVI2A
EVI5L
EVL
EXOC2
EXOC3L2
EXOC4
EXOG
EXOSC10
EXPH5
EXT1
EXT2
F10
F2RL1
FAM101B
FAM104A
FAM107B
FAM108C1
FAM109B
FAM10A4
FAM111A
FAM115A
FAM120A
FAM120B
FAM123A
FAM126A
FAM132A
FAM134B
FAM13A
FAM13C
FAM169A
FAM170B
FAM175B
FAM176A
FAM181A
FAM189A1
FAM18A
FAM20C
FAM21B
FAM38A
FAM45A
FAM45B
FAM49A
FAM53A
FAM65B
FAM81B
FAM83B
FAM89A
FANCC
FANK1
FAT1
FBLN2
FBN1
FBN2
FBRSL1
FBXL18
FBXL6
FBXO48
FCGBP
FCHO2
FDFT1
FERMT2
FEZ2
FFAR2
FGD3
FGD4
FGF13
FGF22
FGF23
FGF7
FGF8
FGFBP2
FGFR2
FGFR3
FGFR4
FGFRL1
FHIT
FHL2
FHOD3
FIBCD1
FIGN
FILIP1L
FKBP10
FLII
FLJ22536
FLJ23834
FLJ25363
FLJ37453
FLJ37543
FLJ42709
FLJ43663
FLNC
FLOT1
FLRT2
FLT1
FLYWCH1
FMN1
FMN2
FMNL1
FMNL2
FMO2
FN1
FNDC1
FOLR1
FOXB2
FOXF2
FOXG1
FOXI1
FOXK1
FOXN1
FOXN3
FOXO3
FOXP4
FRAS1
FRK
FRMD4A
FRMD4B
FRMD6
FRMPD2
FRS2
FSCB
FSCN2
FSHR
FSTL4
FTCD
FTMT
FUCA1
FUT3
FXN
FXYD2
FXYD3
FXYD6
FYB
FYN
GAB1
GAB2
GABBR1
GABRA1
GABRB2
GABRP
GABRQ
GABRR2
GAL3ST2
GALM
GALNT2
GALNT9
GALNTL2
GALNTL4
GALNTL6
GAN
GAS2L1
GAS7
GATA3
GATA4
GATA5
GCLC
GCM1
GCNT2
GCNT3
GCNT7
GDF1
GDF6
GDPD3
GFOD1
GFPT2
GFRA1
GHR
GHRH
GIMAP8
GIPC1
GJA5
GJD4
GKN1
GKN2
GLDN
GLI2
GLI3
GLIS1
GLIS2
GLIS3
GLT1D1
GLTP
GLTPD2
GLYCTK
GM2A
GMDS
GMEB2
GNA12
GNG7
GNGT1
GORASP2
GP1BB
GPATCH2
GPC1
GPC3
GPC6
GPD1L
GPIHBP1
GPR113
GPR116
GPR124
GPR133
GPR153
GPR157
GPR158
GPR162
GPR171
GPR172A
GPR56
GPR62
GPR78
GPR87
GPSM1
GPT2
GPX7
GRAMD2
GRAMD3
GRAMD4
GRB10
GREB1
GREM2
GRHL1
GRHL2
GRHL3
GRIA1
GRID1
GRID2IP
GRIK3
GRIN2D
GRIN3B
GRK4
GRK7
GRM2
GSC2
GSG1L
GSN
GSTA3
GSTCD
GTF2IRD1
GUCA2A
GYLTL1B
HAND2
HAPLN1
HAPLN4
HCCA2
HCG4P6
HCLS1
HDAC4
HDAC8
HDHD1A
HEATR2
HEATR5A
HECW1
HERC2
HERV-FRD
HEXIM1
HEY2
HGC6.3
HGFAC
HHIPL1
HIBADH
HIC2
HIPK2
HIST1H2AI
HIST1H2AJ
HIST1H2BL
HIST1H2BM
HIST1H4D
HIVEP1
HK1
HLA-A
HLA-B
HLA-C
HLA-DMB
HLA-DOA
HLA-DOB
HLA-DPA1
HLA-DPB1
HLA-DQA1
HLA-DQA2
HLA-DQB2
HLA-DRB5
HLA-DRB6
HLA-H
HLA-L
HLCS
HMBOX1
HMG20B
HMGA1
HMGA2
HMGCLL1
HMGCS2
HMGXB3
HN1
HNRNPF
HOMER1
HOMER3
HOOK2
HOPX
HOXA7
HOXB1
HOXB13
HOXB4
HOXB6
HOXC4
HOXC5
HOXC6
HOXD3
HPCAL1
HPGDS
HPN
HPSE2
HRNBP3
HS3ST3A1
HS6ST2
HSBP1L1
HSF2BP
HSPA12B
HSPB2
HSPB8
HSPB9
HSPBAP1
HTR4
HTRA1
HTRA3
HTRA4
HYAL2
ICAM5
ICMT
ICOSLG
IDO2
IFT140
IGDCC3
IGDCC4
IGF1R
IGF2
IGF2AS
IGF2BP1
IGF2BP2
IGF2BP3
IGFL4
IGSF5
IKZF4
IL13RA2
IL16
IL17D
IL17RA
IL1F10
IL22RA2
IL23A
IL24
IL34
IMMP2L
IMP4
IMPG2
ING4
INHBB
INPP4A
INPP5A
INS-IGF2
INSL4
INSRR
INTS1
INTS4L2
IQCE
IQCK
IQGAP2
IQSEC1
IQSEC2
IQSEC3
IRAK3
IRF5
IRF7
IRF8
ISM1
ITGA2
ITGA6
ITGAD
ITGB1BP1
ITGB2
ITGB3
ITGB4
ITGB6
ITPK1
ITPRIP
IVD
JAK1
JAK3
JAKMIP1
JARID2
JPH2
JPH3
KALRN
KANK3
KAT2A
KBTBD11
KCNAB2
KCND3
KCNH2
KCNH4
KCNH8
KCNJ15
KCNK7
KCNK9
KCNMA1
KCNMB2
KCNN1
KCNN2
KCNQ1
KCNQ2
KCNT1
KCP
KCTD1
KCTD20
KDELR2
KDM2B
KDM4A
KDM6B
KIAA0146
KIAA0182
KIAA0319L
KIAA0513
KIAA0562
KIAA0802
KIAA1161
KIAA1211
KIAA1217
KIAA1324
KIAA1409
KIAA1522
KIAA1530
KIAA1598
KIAA1614
KIAA1671
KIAA1688
KIAA1737
KIAA1751
KIAA1984
KIF13B
KIF19
KIF1A
KIF24
KIF25
KIF26A
KIF26B
KIFC1
KIFC3
KISS1
KIT
KITLG
KLB
KLF12
KLF5
KLF7
KLHDC7A
KLHL26
KLHL29
KLHL3
KLHL32
KLHL35
KLK1
KNDC1
KRBA2
KRT1
KRT13
KRT23
KRT33A
KRT7
KRT8
KRT80
KRT84
KRT9
KRTAP2-2
KRTCAP3
KRTDAP
KSR1
LAG3
LAIR2
LAMA1
LAMA2
LAMB1
LAMB3
LAMB4
LAMC2
LARP1
LASS1
LASS6
LCMT1
LCN1
LCN8
LDB2
LDLRAP1
LEF1
LEMD1
LEUTX
LFNG
LGALS8
LGR4
LHCGR
LHFPL2
LHPP
LIMA1
LIMCH1
LIME1
LIMS3-LOC440895
LINGO3
LIPC
LIPE
LMF1
LMNA
LMO4
LMO7
LMX1B
LNX1
LOC100128239
LOC100128542
LOC100128675
LOC100131193
LOC100132111
LOC100132215
LOC100133669
LOC100188947
LOC100190939
LOC100270710
LOC100271831
LOC115110
LOC116437
LOC121838
LOC145814
LOC146336
LOC148709
LOC152225
LOC154449
LOC169834
LOC221710
LOC254559
LOC283867
LOC285419
LOC285501
LOC285796
LOC360030
LOC399959
LOC400794
LOC401127
LOC404266
LOC440839
LOC440895
LOC441869
LOC606724
LOC641746
LOC642587
LOC643008
LOC645323
LOC654433
LOC723972
LOC728264
LOC732275
LOC90586
LOXL1
LPAR1
LPCAT1
LPHN3
LPIN1
LPP
LPPR2
LRBA
LRCH1
LRCH2
LRCH3
LRFN4
LRIG1
LRP1
LRP5
LRPAP1
LRRC1
LRRC14
LRRC14B
LRRC15
LRRC16A
LRRC2
LRRC24
LRRC27
LRRC32
LRRC33
LRRC4
LRRC48
LRRC52
LRRC55
LRRFIP1
LRRK1
LRTOMT
LSP1
LTB
LTBP1
LTBP2
LTBP3
LTBP4
LUZP2
LY6G6D
LYPD6B
LYRM1
LYRM4
LYSMD2
LYZ
LYZL1
LYZL2
LZTS1
MAB21L2
MACC1
MACF1
MACROD1
MAD1L1
MAFA
MAGEA10
MAGED1
MAGI1
MAGI2
MAGI3
MAML2
MAN1C1
MANF
MAP1B
MAP1D
MAP2K2
MAP2K3
MAP2K5
MAP3K6
MAP4K1
MAPK14
MAPK8
MAPK8IP3
MAPKBP1
MAPRE3
MAPT
MARCO
MARK3
MARVELD2
MAST1
MAST4
MAT1A
MATN2
MBD3
MBL1P
MBNL2
MBNL3
MBTPS1
MCC
MCCC1
MCF2L
MCOLN1
MDFI
MDH2
MDN1
ME3
MED12L
MED13L
MEF2C
MEG3
MEG8
MEGF11
MEGF6
MEIS1
MEIS2
MEIS3
MERTK
MEST
MET
METRNL
MEX3D
MFRP
MGAT5B
MGC14436
MGC16121
MGC16275
MGC27382
MGC34034
MGC4473
MGLL
MGMT
MGP
MGRN1
MGST3
MICA
MICALL2
MID2
MINK1
MIOX
MIR100
MIR1182
MIR1185-2
MIR122
MIR1225
MIR1252
MIR126
MIR127
MIR133A2
MIR134
MIR139
MIR141
MIR145
MIR149
MIR154
MIR187
MIR200C
MIR205
MIR2117
MIR214
MIR299
MIR323
MIR324
MIR329-1
MIR329-2
MIR338
MIR369
MIR376A2
MIR376B
MIR376C
MIR377
MIR380
MIR382
MIR409
MIR412
MIR424
MIR429
MIR485
MIR495
MIR496
MIR503
MIR504
MIR541
MIR548F5
MIR548H4
MIR551A
MIR608
MIR623
MIR654
MIR657
MIR668
MIR7-2
MIR708
MIR758
MIR770
MIR874
MKI67IP
MKLN1
MKNK2
MLEC
MLLT1
MLXIP
MMAA
MMEL1
MMP15
MMP17
MMP19
MMP20
MOG
MOSC2
MOXD2
MPEG1
MPHOSPH6
MPO
MPP7
MPPED1
MPPED2
MPZL1
MRPL1
MRPL23
MRPL36
MRPL48
MRPS9
MRVI1
MS4A15
MS4A3
MSH4
MSI2
MSLN
MSLNL
MSX2
MT2A
MTDH
MTFR1
MTHFS
MTMR12
MTMR14
MTMR4
MTOR
MTUS2
MUC1
MUC15
MUC2
MUC21
MUC5B
MUC6
MUSK
MUTYH
MXD3
MXRA8
MYADML2
MYBPC2
MYBPC3
MYCBPAP
MYEOV
MYH10
MYH13
MYH15
MYH4
MYL2
MYLK
MYO10
MYO16
MYO18A
MYO1B
MYO1C
MYO1F
MYO7A
MYO9B
MYOF
MYOM2
MYRIP
MYST1
MYT1L
N4BP1
NACAP1
NACC2
NADK
NAPRT1
NAT2
NAV1
NAV2
NBEA
NBLA00301
NBR1
NCKAP5
NCOR2
NCRNA00085
NCRNA00086
NCRNA00093
NCRNA00111
NCRNA00112
NCRNA00160
NCRNA00162
NDRG2
NDUFS6
NEB
NECAB1
NECAB2
NEDD4L
NEK1
NEK11
NEK7
NELF
NET1
NEURL1B
NF1
NFATC1
NFE2L3
NFIC
NFIX
NGEF
NHSL1
NHSL2
NID1
NIPAL2
NIPSNAP1
NKD2
NKIRAS2
NKX2-5
NKX6-1
NKX6-2
NLE1
NLRC5
NLRP3
NLRP9
NMNAT2
NMT1
NMUR1
NMUR2
NNAT
NOD1
NOL12
NOS1AP
NOS3
NOSTRIN
NOTCH3
NOTCH4
NOV
NOX5
NOXO1
NPAS3
NPAT
NPC2
NPHP4
NPR3
NR2C2
NR5A2
NRCAM
NRP1
NRP2
NRTN
NRXN2
NRXN3
NSMCE2
NT5C3
NT5DC2
NTF3
NTRK1
NUDT4
NUDT4P1
NUDT9P1
NUMA1
NXN
NXNL1
NXPH4
OBFC1
OBSCN
OCIAD2
ODF1
ODF3L2
ODZ2
ODZ3
ODZ4
OGFR
OLR1
ONECUT3
OPA3
OPHN1
OPLAH
OPRL1
OR10G2
OR10J3
OR1E2
OR2B11
OR2S2
OR4N5
OSBPL3
OSBPL5
OSBPL9
OSTalpha
OVOL1
P2RX4
P2RX7
PABPC4L
PABPN1L
PACRG
PACS2
PADI1
PAEP
PAK3
PALLD
PALM
PALM2-AKAP2
PAMR1
PANK4
PAPL
PAPSS2
PAQR9
PARD3
PARD3B
PART1
PAX7
PAX8
PBX1
PC
PCBP3
PCDH1
PCDH17
PCDH19
PCDHA1
PCDHA10
PCDHA2
PCDHA3
PCDHA4
PCDHA5
PCDHA6
PCDHA7
PCDHA8
PCDHA9
PCDHB3
PCDHGA1
PCDHGA10
PCDHGA11
PCDHGA12
PCDHGA2
PCDHGA3
PCDHGA4
PCDHGA5
PCDHGA6
PCDHGA7
PCDHGA8
PCDHGA9
PCDHGB1
PCDHGB2
PCDHGB3
PCDHGB4
PCDHGB5
PCDHGB6
PCDHGB7
PCGF3
PCOLCE
PCSK1
PCSK1N
PDCD1
PDE10A
PDE2A
PDE4D
PDE6B
PDE7B
PDE9A
PDGFA
PDGFRA
PDIA2
PDIA5
PDK2
PDLIM2
PDLIM3
PDZD4
PDZRN3
PDZRN4
PEA15
PEAR1
PEBP1
PELI2
PERP
PEX11G
PEX14
PFKFB3
PFKFB4
PFKP
PGAP2
PGBD5
PGC
PGM2
PHACTR1
PHACTR2
PHF13
PHF15
PHF19
PHF21B
PHLDB1
PHLDB2
PHLDB3
PHYHIP
PIGF
PIK3CG
PIP5K1C
PITPNA
PITPNB
PITPNC1
PITPNM2
PITX2
PIWIL3
PKD1
PKN1
PKNOX2
PKP3
PLA2G16
PLA2G4E
PLA2G4F
PLAC4
PLAC8
PLAC9
PLCB4
PLCE1
PLCH2
PLCZ1
PLEC1
PLEKHA4
PLEKHA6
PLEKHA7
PLEKHF1
PLEKHG3
PLEKHG5
PLEKHG6
PLEKHH3
PLEKHN1
PLK5P
PLXDC2
PLXNA4
PLXNB2
PLXNC1
PLXND1
PMEPA1
PMFBP1
PML
PMS2L11
PNKD
PNKP
PNPLA6
PNPLA7
PNPLA8
PODNL1
PODXL2
POLA1
POLN
POLR3E
POLR3K
PON2
POPDC3
POR
POU3F4
POU5F1
POU6F2
PP14571
PPAP2C
PPARD
PPARG
PPCDC
PPFIA1
PPFIA4
PPFIBP2
PPL
PPM1H
PPP1R13L
PPP1R2P9
PPP1R3D
PPP2R1B
PPP2R2A
PPP2R2B
PPP2R3A
PQLC1
PRDM11
PRDM14
PRDM16
PRDM2
PRDM8
PRHOXNB
PRIC285
PRICKLE1
PRICKLE2
PRINS
PRKAG2
PRKAR1B
PRKCE
PRKCH
PRKCZ
PRKDC
PRKG1
PROCR
PROM1
PROM2
PRR14
PRR5
PRR5-ARHGAP8
PRR5L
PRRX1
PRRX2
PRSS12
PRSS23
PRSS27
PRSS8
PRSSL1
PRX
PSD3
PSD4
PSG4
PSMA7
PSMB9
PSMD13
PSORS1C1
PSORS1C2
PTCRA
PTDSS1
PTDSS2
PTH1R
PTK2B
PTK6
PTP4A3
PTPN14
PTPN21
PTPN3
PTPN6
PTPRD
PTPRE
PTPRG
PTPRJ
PTPRN2
PTPRO
PTPRS
PTTG1
PUM1
PUM2
PVRL1
PVRL4
PVT1
PWWP2B
PXDN
PYCR1
PYGM
QSOX1
RAB11FIP1
RAB12
RAB17
RAB25
RAB40B
RABEP1
RAC1
RAD51L1
RAD54L2
RADIL
RAET1G
RAI1
RAI14
RALGPS2
RAMP1
RAP1GAP
RAP1GAP2
RAPGEF6
RARA
RARB
RARG
RASA3
RASAL2
RASGEF1C
RASGRF1
RASGRF2
RASGRP2
RASSF3
RASSF4
RASSF8
RBCK1
RBM19
RBM33
RBM47
RBMS1
RBPMS
RCAN2
RCBTB2
RCC1
RCN3
RCOR1
RDH10
RECQL5
RERE
REXO1
RFTN1
RFX2
RFX4
RGL1
RGS10
RGS11
RGS12
RGS4
RHBDL1
RHBDL2
RHOBTB1
RHOBTB2
RHOBTB3
RHOQ
RICS
RIMBP2
RIN1
RIOK3
RIPK4
[truncated: 648 more rows]

## Sheet: Plac. >0.5
Gene symbol
ABCF1
ASAM
DYSF
FAIM2
FMN2
GAA
GRB2
HLA-C
HSPG2
IL17RA
MRPL36
NDUFS6
OLFM1
SHF
TTC7A
ZNF469

## Sheet: Mole 0.125-0.25
Gene symbol
A1BG
A1CF
A2BP1
A2LD1
A2M
A2ML1
A4GALT
AAA1
AAAS
AACS
AADACL3
AADAT
AAK1
AAMP
AANAT
AARS
AARS2
AARSD1
AASDH
AASDHPPT
AATK
ABAT
ABCA1
ABCA10
ABCA13
ABCA17P
ABCA2
ABCA3
ABCA4
ABCA5
ABCA6
ABCA7
ABCA8
ABCA9
ABCB1
ABCB11
ABCB4
ABCB5
ABCB7
ABCB8
ABCB9
ABCC1
ABCC11
ABCC12
ABCC13
ABCC2
ABCC3
ABCC4
ABCC5
ABCC6
ABCC6P2
ABCC8
ABCC9
ABCD1
ABCD2
ABCE1
ABCF1
ABCF2
ABCF3
ABCG1
ABCG4
ABCG5
ABCG8
ABHD1
ABHD10
ABHD12
ABHD12B
ABHD14A
ABHD14B
ABHD15
ABHD2
ABHD3
ABHD4
ABHD5
ABHD6
ABHD8
ABI1
ABI2
ABI3
ABI3BP
ABL1
ABLIM1
ABLIM2
ABLIM3
ABO
ABP1
ABR
ABRA
ABT1
ABTB1
ABTB2
ACAA1
ACAA2
ACACA
ACACB
ACAD10
ACAD11
ACADL
ACADM
ACADS
ACADVL
ACAN
ACAP1
ACAP2
ACAP3
ACAT1
ACAT2
ACBD3
ACBD4
ACBD5
ACBD6
ACBD7
ACCN1
ACCN2
ACCN3
ACCN4
ACCN5
ACCS
ACCSL
ACD
ACE
ACE2
ACER1
ACER2
ACER3
ACHE
ACIN1
ACMSD
ACN9
ACO1
ACOT1
ACOT11
ACOT12
ACOT13
ACOT4
ACOT7
ACOT9
ACOX1
ACOX2
ACOX3
ACOXL
ACP1
ACP5
ACP6
ACPL2
ACPT
ACR
ACRBP
ACRC
ACRV1
ACSBG1
ACSBG2
ACSF2
ACSF3
ACSL1
ACSL3
ACSL4
ACSL5
ACSL6
ACSM1
ACSM2A
ACSM3
ACSM4
ACSM5
ACSS1
ACSS2
ACSS3
ACTA1
ACTA2
ACTB
ACTBL2
ACTG1
ACTG2
ACTL6A
ACTL6B
ACTL7A
ACTL7B
ACTL8
ACTL9
ACTN1
ACTN2
ACTN3
ACTN4
ACTR10
ACTR1A
ACTR1B
ACTR2
ACTR3
ACTR3B
ACTR3C
ACTR5
ACTR6
ACTRT1
ACTRT2
ACVR1B
ACVR1C
ACVR2A
ACVR2B
ACVRL1
ACY3
ACYP1
ACYP2
ADA
ADAD1
ADAD2
ADAM11
ADAM12
ADAM15
ADAM17
ADAM19
ADAM2
ADAM21
ADAM21P1
ADAM23
ADAM28
ADAM29
ADAM30
ADAM32
ADAM33
ADAM3A
ADAM5P
ADAM6
ADAM7
ADAM8
ADAMDEC1
ADAMTS10
ADAMTS12
ADAMTS13
ADAMTS14
ADAMTS15
ADAMTS16
ADAMTS17
ADAMTS18
ADAMTS19
ADAMTS2
ADAMTS20
ADAMTS3
ADAMTS4
ADAMTS5
ADAMTS6
ADAMTS7
ADAMTS8
ADAMTS9
ADAMTSL1
ADAMTSL2
ADAMTSL3
ADAMTSL4
ADAMTSL5
ADAP1
ADAP2
ADAR
ADARB1
ADARB2
ADAT2
ADAT3
ADC
ADCK1
ADCK2
ADCK4
ADCK5
ADCY1
ADCY10
ADCY2
ADCY3
ADCY4
ADCY5
ADCY6
ADCY7
ADCY8
ADCY9
ADCYAP1
ADCYAP1R1
ADD1
ADD2
ADD3
ADH4
ADH5
ADHFE1
ADI1
ADIG
ADIPOQ
ADIPOR1
ADK
ADM2
ADNP
ADNP2
ADORA1
ADORA2A
ADORA3
ADPGK
ADPRH
ADPRHL1
ADPRHL2
ADRA1A
ADRA1B
ADRA1D
ADRA2A
ADRA2B
ADRA2C
ADRB1
ADRB2
ADRB3
ADRBK1
ADRBK2
ADRM1
ADSSL1
AEBP1
AEBP2
AEN
AES
AFAP1
AFAP1L1
AFAP1L2
AFF1
AFF2
AFF3
AFF4
AFG3L1
AFMID
AFP
AGA
AGAP1
AGAP11
AGAP2
AGAP3
AGAP6
AGAP7
AGBL1
AGBL2
AGBL3
AGBL4
AGER
AGFG1
AGFG2
AGGF1
AGK
AGL
AGMAT
AGPAT1
AGPAT2
AGPAT3
AGPAT4
AGPAT6
AGR3
AGRN
AGT
AGTPBP1
AGTR1
AGTR2
AGTRAP
AGXT
AGXT2
AGXT2L1
AGXT2L2
AHCTF1
AHCY
AHCYL1
AHCYL2
AHDC1
AHI1
AHNAK
AHNAK2
AHR
AHRR
AHSA2
AHSG
AHSP
AICDA
AIDA
AIF1
AIF1L
AIFM1
AIFM2
AIFM3
AIG1
AIM1
AIM2
AIMP2
AIP
AIPL1
AIRE
AJAP1
AK1
AK2
AK3
AK3L1
AK5
AK7
AKAP1
AKAP10
AKAP11
AKAP12
AKAP13
AKAP14
AKAP2
AKAP4
AKAP5
AKAP6
AKAP8
AKAP8L
AKD1
AKIRIN1
AKIRIN2
AKR1A1
AKR1B1
AKR1B10
AKR1B15
AKR1C1
AKR1C2
AKR1C3
AKR1C4
AKR1CL1
AKR1D1
AKR1E2
AKR7A2
AKR7A3
AKT1
AKT1S1
AKT2
AKT3
AKTIP
ALAD
ALAS1
ALB
ALCAM
ALDH16A1
ALDH1A2
ALDH1A3
ALDH1B1
ALDH1L1
ALDH1L2
ALDH2
ALDH3A1
ALDH3B1
ALDH3B2
ALDH4A1
ALDH5A1
ALDH6A1
ALDH7A1
ALDH9A1
ALDOA
ALDOB
ALDOC
ALG1
ALG11
ALG12
ALG13
ALG14
ALG1L
ALG1L2
ALG3
ALG6
ALG9
ALK
ALKBH1
ALKBH2
ALKBH3
ALKBH4
ALKBH6
ALKBH7
ALKBH8
ALLC
ALMS1
ALMS1P
ALOX12
ALOX12B
ALOX12P2
ALOX15
ALOX15B
ALOX5
ALOX5AP
ALOXE3
ALPI
ALPK1
ALPK2
ALPL
ALPP
ALPPL2
ALS2CR11
ALS2CR12
ALS2CR4
ALS2CR8
ALX1
ALX3
ALX4
AMAC1
AMAC1L2
AMAC1L3
AMACR
AMBN
AMBP
AMBRA1
AMD1
AMDHD1
AMDHD2
AMFR
AMH
AMICA1
AMIGO1
AMIGO2
AMIGO3
AMMECR1
AMN
AMN1
AMOT
AMOTL1
AMOTL2
AMPD1
AMPD2
AMPD3
AMPH
AMT
AMY2B
AMZ1
ANAPC1
ANAPC10
ANAPC2
ANAPC4
ANAPC5
ANAPC7
ANG
ANGEL1
ANGEL2
ANGPT1
ANGPT2
ANGPT4
ANGPTL1
ANGPTL2
ANGPTL4
ANGPTL5
ANGPTL6
ANK1
ANK2
ANK3
ANKAR
ANKDD1A
ANKFN1
ANKH
ANKHD1
ANKHD1-EIF4EBP3
ANKIB1
ANKK1
ANKLE1
ANKLE2
ANKMY1
ANKMY2
ANKRD1
ANKRD10
ANKRD11
ANKRD12
ANKRD13A
ANKRD13B
ANKRD13D
ANKRD18A
ANKRD19
ANKRD2
ANKRD20A1
ANKRD20A3
ANKRD20A4
ANKRD20B
ANKRD22
ANKRD23
ANKRD24
ANKRD26
ANKRD26P1
ANKRD27
ANKRD28
ANKRD29
ANKRD30A
ANKRD30B
ANKRD31
ANKRD33
ANKRD33B
ANKRD34A
ANKRD34B
ANKRD34C
ANKRD35
ANKRD36
ANKRD37
ANKRD39
ANKRD40
ANKRD42
ANKRD43
ANKRD44
ANKRD45
ANKRD46
ANKRD5
ANKRD50
ANKRD52
ANKRD53
ANKRD54
ANKRD56
ANKRD57
ANKRD58
ANKRD6
ANKRD7
ANKRD9
ANKS1A
ANKS1B
ANKS4B
ANKS6
ANLN
ANO1
ANO10
ANO2
ANO3
ANO4
ANO5
ANO6
ANO7
ANO8
ANO9
ANP32A
ANP32C
ANP32E
ANPEP
ANTXR1
ANTXR2
ANTXRL
ANUBL1
ANXA11
ANXA13
ANXA2
ANXA2P2
ANXA2P3
ANXA3
ANXA4
ANXA5
ANXA6
ANXA7
ANXA8L2
ANXA9
AOAH
AOC2
AOC3
AOX1
AOX2P
AP1AR
AP1B1
AP1G1
AP1G2
AP1M1
AP1M2
AP1S1
AP1S2
AP1S3
AP2A1
AP2A2
AP2B1
AP2S1
AP3B2
AP3D1
AP3M1
AP3M2
AP3S1
AP3S2
AP4E1
AP4M1
AP4S1
APBA1
APBA2
APBA3
APBB1
APBB1IP
APBB2
APBB3
APC
APC2
APCDD1
APCDD1L
APCS
APEX2
APH1A
APH1B
API5
APITD1
APLN
APLNR
APLP1
APLP2
APOA1
APOA1BP
APOA2
APOB
APOBEC1
APOBEC2
APOBEC3A
APOBEC3B
APOBEC3C
APOBEC3F
APOBEC3G
APOBEC3H
APOBEC4
APOC1
APOC1P1
APOC2
APOC3
APOC4
APOD
APOE
APOF
APOH
APOL1
APOL2
APOL3
APOL4
APOL5
APOL6
APOLD1
APOM
APOO
APP
APPL2
APTX
AQP1
AQP11
AQP12A
AQP12B
AQP2
AQP4
AQP5
AQP6
AQP7
AQP7P1
AQP7P2
AQP9
AR
ARAF
ARAP1
ARAP2
ARAP3
ARC
ARCN1
ARF3
ARF5
ARF6
ARFGAP1
ARFGAP2
ARFGAP3
ARFIP1
ARFIP2
ARFRP1
ARG2
ARGFX
ARHGAP1
ARHGAP10
ARHGAP11A
ARHGAP12
ARHGAP15
ARHGAP17
ARHGAP18
ARHGAP19
ARHGAP20
ARHGAP21
ARHGAP22
ARHGAP23
ARHGAP24
ARHGAP25
ARHGAP26
ARHGAP27
ARHGAP29
ARHGAP30
ARHGAP4
ARHGAP5
ARHGAP6
ARHGAP8
ARHGAP9
ARHGDIA
ARHGDIB
ARHGDIG
ARHGEF1
ARHGEF10
ARHGEF10L
ARHGEF11
ARHGEF12
ARHGEF15
ARHGEF16
ARHGEF17
ARHGEF18
ARHGEF19
ARHGEF2
ARHGEF3
ARHGEF4
ARHGEF6
ARHGEF7
ARHGEF9
ARID1A
ARID1B
ARID2
ARID3A
ARID3B
ARID3C
ARID4B
ARID5A
ARID5B
ARIH2
ARL10
ARL11
ARL13B
ARL15
ARL16
ARL17A
ARL2
ARL3
ARL4A
ARL5C
ARL6IP5
ARL8A
ARL8B
ARL9
ARMC1
ARMC2
ARMC3
ARMC4
ARMC5
ARMC6
ARMC7
ARMC9
ARMCX1
ARMCX2
ARMCX3
ARMCX4
ARMCX5
ARMCX6
ARMS2
ARNT
ARNT2
ARNTL
ARNTL2
ARPC1A
ARPC1B
ARPC2
ARPC4
ARPC5
ARPP-21
ARPP19
ARRB1
ARRDC2
ARRDC3
ARRDC4
ARRDC5
ARSB
ARSD
ARSE
ARSF
ARSG
ARSH
ARSI
ARSJ
ART1
ART3
ART4
ARTN
ARVCF
ARX
AS3MT
ASAH1
ASAH2
ASAM
ASAP1
ASAP2
ASAP3
ASB1
ASB10
ASB11
ASB13
ASB14
ASB15
ASB16
ASB17
ASB18
ASB2
ASB3
ASB4
ASB5
ASB6
ASB7
ASB9
ASCC1
ASCC2
ASCL1
ASCL2
ASCL4
ASFMR1
ASGR1
ASGR2
ASH1L
ASIP
ASL
ASNA1
ASNS
ASPA
ASPDH
ASPG
ASPH
ASPHD1
ASPHD2
ASPM
ASPSCR1
ASRGL1
ASS1
ASTL
ASTN1
ASTN2
ASXL1
ASXL2
ASXL3
ASZ1
ATAD1
ATAD2B
ATAD3A
ATAD3B
ATAD3C
ATAD5
ATCAY
ATE1
ATF3
ATF4
ATF6
ATF6B
ATF7
ATF7IP
ATG10
ATG12
ATG16L1
ATG16L2
ATG2A
ATG2B
ATG4A
ATG4B
ATG5
ATG7
ATG9B
ATHL1
ATL1
ATL3
ATM
ATMIN
ATN1
ATOH1
ATOH8
ATOX1
ATP10A
ATP10B
ATP10D
ATP11A
ATP11B
ATP11C
ATP12A
ATP13A2
ATP13A3
ATP13A4
ATP13A5
ATP1A1
ATP1A2
ATP1A3
ATP1A4
ATP1B1
ATP1B2
ATP1B4
ATP2A1
ATP2A2
ATP2A3
ATP2B2
ATP2B3
ATP2B4
ATP2C1
ATP2C2
ATP4A
ATP4B
ATP5A1
ATP5B
ATP5D
ATP5EP2
ATP5G1
ATP5G2
ATP5H
ATP5J
ATP5L
ATP5SL
ATP6AP1
ATP6AP2
ATP6V0A1
ATP6V0A2
ATP6V0A4
ATP6V0B
ATP6V0C
ATP6V0D1
ATP6V0E1
ATP6V0E2
ATP6V1B1
ATP6V1B2
ATP6V1C1
ATP6V1C2
ATP6V1E1
ATP6V1E2
ATP6V1F
ATP6V1G1
ATP6V1G2
ATP8A1
ATP8A2
ATP8B2
ATP8B3
ATP8B4
ATP9A
ATP9B
ATPAF1
ATPGD1
ATRN
ATRNL1
ATRX
ATXN1
ATXN1L
ATXN2
ATXN2L
ATXN3L
ATXN7
ATXN7L1
ATXN7L2
ATXN8OS
AUH
AUP1
AURKAIP1
AURKB
AURKC
AUTS2
AVEN
AVIL
AVL9
AVP
AVPR1A
AVPR1B
AVPR2
AWAT1
AWAT2
AXIN1
AXIN2
AXL
AZGP1
AZI1
AZIN1
AZU1
B2M
B3GALNT1
B3GALNT2
B3GALT1
B3GALT4
B3GALT6
B3GALTL
B3GAT1
B3GAT2
B3GAT3
B3GNT1
B3GNT2
B3GNT3
B3GNT4
B3GNT5
B3GNT6
B3GNT7
B3GNT8
B3GNT9
B3GNTL1
B4GALNT1
B4GALNT2
B4GALNT3
B4GALNT4
B4GALT1
B4GALT2
B4GALT3
B4GALT4
B4GALT5
B4GALT6
B4GALT7
B9D1
B9D2
BAALC
BAAT
BACE1
BACE2
BACH2
BAD
BAG2
BAG3
BAG4
BAG5
BAGE
BAGE2
BAGE3
BAGE4
BAGE5
BAHCC1
BAI1
BAI2
BAI3
BAIAP2
BAIAP2L1
BAIAP2L2
BAIAP3
BAMBI
BANP
BARHL1
BARHL2
BARX1
BARX2
BASE
BASP1
BAT1
BAT2
BAT2L1
BAT3
BAT4
BAT5
BATF
BATF2
BATF3
BAX
BAZ1B
BAZ2B
BBC3
BBOX1
BBS1
BBS10
BBS2
BBS5
BBS7
BBS9
BCAM
BCAN
BCAP29
BCAP31
BCAR1
BCAR3
BCAS1
BCAS3
BCAS4
BCAT1
BCCIP
BCDIN3D
BCHE
BCKDHA
BCKDHB
BCKDK
BCL10
BCL11A
BCL11B
BCL2
BCL2A1
BCL2L1
BCL2L10
BCL2L11
BCL2L12
BCL2L13
BCL2L14
BCL2L15
BCL3
BCL6
BCL6B
BCL7A
BCL7C
BCL8
BCL9
BCL9L
BCLAF1
BCO2
BCOR
BCORL1
BCORL2
BCR
BCS1L
BCYRN1
BDH1
BDH2
BDKRB1
BDKRB2
BDNF
BDNFOS
BDP1
BEAN
BECN1
BEGAIN
BEND2
BEND3
BEND4
BEND5
BEND6
BEND7
BEST1
BEST2
BEST3
BEST4
BET1
BET1L
BET3L
BEX1
BEX2
BEX4
BEX5
BFAR
BFSP1
BFSP2
BGLAP
BGN
BHLHA15
BHLHA9
BHLHB9
BHLHE22
BHLHE23
BHLHE40
BHLHE41
BHMT
BHMT2
BICC1
BICD1
BICD2
BID
BIK
BIN1
BIN2
BIN3
BIRC3
BIRC5
BIRC6
BIRC7
BIRC8
BIVM
BLCAP
BLID
BLK
BLMH
BLNK
BLOC1S2
BLVRA
BLVRB
BMF
BMP1
BMP10
BMP2
BMP3
BMP6
BMP7
BMP8A
BMP8B
BMPER
BMPR1A
BMPR1B
BMPR2
BMS1
BMS1P1
BMS1P5
BMX
BNC1
BNC2
BNIP1
BNIP2
BNIP3
BNIP3L
BNIPL
BOC
BOD1
BOK
BOLA1
BOLA3
BOLL
BOP1
BPHL
BPI
BPIL1
BPIL2
BPIL3
BPNT1
BPTF
BRAF
BRAP
BRCA1
BRCA2
BRD1
BRD2
BRD4
BRD7P3
BRD8
BRD9
BRDT
BRE
BREA2
BRF1
BRF2
BRI3
BRI3BP
BRIP1
BRP44
BRP44L
BRPF1
BRPF3
BRS3
BRSK1
BRSK2
BRUNOL4
BRUNOL5
BRUNOL6
BRWD1
BRWD3
BSCL2
BSDC1
BSG
BSN
BSND
BSPH1
BSPRY
BST1
BST2
BSX
BTAF1
BTBD10
BTBD11
BTBD12
BTBD17
BTBD18
BTBD19
BTBD2
BTBD6
BTBD8
BTBD9
BTC
BTD
BTG1
BTG2
BTG3
BTG4
BTN1A1
BTN2A1
BTN2A2
BTN2A3
BTN3A1
BTN3A2
BTN3A3
BTNL2
BTNL3
BTNL8
BTNL9
BTRC
BUB1
BUB1B
BUB3
BUD13
BUD31
BYSL
BZRAP1
BZW1
BZW2
C10orf10
C10orf104
C10orf105
C10orf107
C10orf108
C10orf11
C10orf110
C10orf113
C10orf114
C10orf116
C10orf118
C10orf119
C10orf120
C10orf122
C10orf125
C10orf128
C10orf131
C10orf140
C10orf18
C10orf2
C10orf26
C10orf27
C10orf28
C10orf35
C10orf4
C10orf41
C10orf47
C10orf50
C10orf53
C10orf54
C10orf55
C10orf58
C10orf67
C10orf68
C10orf71
C10orf72
C10orf76
C10orf79
C10orf82
C10orf84
C10orf88
C10orf90
C10orf91
C10orf93
C10orf95
C10orf96
C10orf99
C11orf17
C11orf2
C11orf20
C11orf21
C11orf30
C11orf34
C11orf35
C11orf36
C11orf41
C11orf45
C11orf46
C11orf48
C11orf49
C11orf51
C11orf52
C11orf53
C11orf54
C11orf57
C11orf58
C11orf60
C11orf61
C11orf63
C11orf64
C11orf66
C11orf67
C11orf68
C11orf70
C11orf75
C11orf80
C11orf82
C11orf83
C11orf84
C11orf85
C11orf87
C11orf88
C11orf9
C11orf90
C11orf91
C11orf92
C11orf93
C11orf94
C11orf95
C12orf10
C12orf12
C12orf23
C12orf24
C12orf26
C12orf27
C12orf29
C12orf34
C12orf39
C12orf40
C12orf41
C12orf42
C12orf43
C12orf44
C12orf45
C12orf5
C12orf53
C12orf54
C12orf56
C12orf59
C12orf60
C12orf61
C12orf62
C12orf65
C12orf67
C12orf69
C12orf70
C12orf72
C12orf73
C12orf74
C12orf75
C12orf76
C13orf15
C13orf16
C13orf18
C13orf23
C13orf26
C13orf27
C13orf28
C13orf29
C13orf31
C13orf33
C13orf35
C13orf36
C13orf38
C13orf39
C14orf102
C14orf104
C14orf105
C14orf109
C14orf115
C14orf118
C14orf126
C14orf128
C14orf132
C14orf135
C14orf138
C14orf139
C14orf142
C14orf143
C14orf153
C14orf156
C14orf159
C14orf162
C14orf166B
C14orf167
C14orf169
C14orf174
C14orf176
C14orf177
C14orf178
C14orf179
C14orf180
C14orf181
C14orf182
C14orf183
C14orf184
C14orf19
C14orf2
C14orf23
C14orf28
C14orf34
C14orf37
C14orf38
C14orf4
C14orf43
C14orf45
C14orf48
C14orf49
C14orf53
C14orf64
C14orf68
C14orf70
C14orf72
C14orf73
C14orf79
C14orf80
C14orf86
C14orf93
C15orf17
C15orf2
C15orf21
C15orf26
C15orf27
C15orf28
C15orf29
C15orf32
C15orf33
C15orf38
C15orf39
C15orf40
C15orf41
C15orf42
C15orf44
C15orf50
C15orf51
C15orf52
C15orf53
C15orf55
C15orf56
C15orf58
C15orf59
C15orf60
C15orf61
C15orf62
C16orf11
C16orf13
C16orf3
C16orf35
C16orf38
C16orf45
C16orf48
C16orf5
C16orf52
C16orf53
C16orf54
C16orf55
C16orf57
C16orf58
C16orf62
C16orf65
C16orf67
C16orf68
C16orf7
C16orf71
C16orf72
C16orf73
C16orf74
C16orf78
C16orf79
C16orf80
C16orf81
C16orf82
C16orf86
C16orf87
C16orf89
C16orf91
C16orf92
C17orf100
C17orf101
C17orf102
C17orf103
C17orf104
C17orf105
C17orf106
C17orf107
C17orf108
C17orf28
C17orf37
C17orf46
C17orf47
C17orf48
C17orf49
C17orf50
C17orf51
C17orf53
C17orf54
C17orf55
C17orf56
C17orf57
C17orf58
C17orf59
C17orf60
C17orf62
C17orf63
C17orf64
C17orf65
C17orf66
C17orf67
C17orf68
C17orf69
C17orf70
C17orf72
C17orf73
C17orf74
C17orf75
C17orf77
C17orf79
C17orf80
C17orf82
C17orf85
C17orf86
C17orf93
C17orf96
C17orf97
C17orf98
C17orf99
C18orf1
C18orf10
C18orf16
C18orf18
C18orf20
C18orf21
C18orf25
C18orf32
C18orf34
C18orf45
C18orf55
C18orf62
C19orf10
C19orf12
C19orf18
C19orf2
C19orf20
C19orf21
C19orf22
C19orf23
C19orf24
C19orf26
C19orf28
C19orf29
C19orf30
C19orf33
C19orf35
C19orf39
C19orf40
C19orf41
C19orf42
C19orf44
C19orf45
C19orf47
C19orf48
C19orf50
C19orf51
C19orf53
C19orf54
C19orf55
C19orf57
C19orf59
C19orf6
C19orf60
C19orf61
C19orf62
C19orf63
C19orf66
C19orf71
C19orf73
C19orf75
C19orf76
C19orf77
C1GALT1
C1GALT1C1
C1QA
C1QB
C1QBP
C1QC
C1QL1
C1QL2
C1QL3
C1QL4
C1QTNF1
C1QTNF2
C1QTNF3
C1QTNF4
C1QTNF5
C1QTNF6
C1QTNF7
C1QTNF8
C1QTNF9
C1QTNF9B
C1R
C1RL
C1S
C1orf100
C1orf101
C1orf103
C1orf104
C1orf105
C1orf106
C1orf107
C1orf110
C1orf111
C1orf112
C1orf113
C1orf114
C1orf115
C1orf116
C1orf122
C1orf125
C1orf126
C1orf127
C1orf128
C1orf129
C1orf130
C1orf133
C1orf14
C1orf144
C1orf146
C1orf150
C1orf151
C1orf156
C1orf158
C1orf159
C1orf161
C1orf163
C1orf168
C1orf170
C1orf172
C1orf173
C1orf174
C1orf175
C1orf177
C1orf182
C1orf183
C1orf186
C1orf187
C1orf190
C1orf192
C1orf194
C1orf198
C1orf200
C1orf203
C1orf204
C1orf21
C1orf210
C1orf212
C1orf213
C1orf216
C1orf226
C1orf227
C1orf228
C1orf229
C1orf230
C1orf25
C1orf26
C1orf35
C1orf43
C1orf50
C1orf51
C1orf52
C1orf53
C1orf55
C1orf56
C1orf57
C1orf59
C1orf61
C1orf64
C1orf65
C1orf68
C1orf69
C1orf70
C1orf74
C1orf77
C1orf83
C1orf84
C1orf85
C1orf86
C1orf87
C1orf88
C1orf89
C1orf92
C1orf93
C1orf94
C1orf95
C1orf97
C2
C20orf103
C20orf106
C20orf107
C20orf108
C20orf11
C20orf112
C20orf114
C20orf117
C20orf12
C20orf123
C20orf134
C20orf135
C20orf141
C20orf144
C20orf151
C20orf152
C20orf160
C20orf165
C20orf166
C20orf177
C20orf185
C20orf186
C20orf194
C20orf195
C20orf196
C20orf200
C20orf201
C20orf202
C20orf24
C20orf26
C20orf27
C20orf29
C20orf3
C20orf30
C20orf4
C20orf43
C20orf46
C20orf54
C20orf56
C20orf70
C20orf71
C20orf72
C20orf79
C20orf85
C20orf94
C20orf95
C20orf96
C21orf121
C21orf122
C21orf125
C21orf128
C21orf129
C21orf130
C21orf131
C21orf2
C21orf29
C21orf33
C21orf34
C21orf49
C21orf54
C21orf56
C21orf57
C21orf62
C21orf63
C21orf67
C21orf7
C21orf70
C21orf81
C21orf88
C21orf90
C21orf94
C21orf99
C22orf13
C22orf15
C22orf23
C22orf24
C22orf26
C22orf27
C22orf29
C22orf30
C22orf32
C22orf33
C22orf34
C22orf39
C22orf40
C22orf41
C22orf42
C22orf43
C22orf45
C22orf46
C22orf9
C2CD2
C2CD2L
C2CD3
C2CD4A
C2CD4B
C2CD4C
C2CD4D
C2orf14
C2orf16
C2orf27A
C2orf27B
C2orf29
C2orf3
C2orf34
C2orf39
C2orf40
C2orf43
C2orf47
C2orf48
C2orf49
C2orf50
C2orf52
C2orf53
C2orf54
C2orf55
C2orf57
C2orf58
C2orf60
C2orf61
C2orf62
C2orf63
C2orf65
C2orf67
C2orf68
C2orf69
C2orf7
C2orf70
C2orf73
C2orf74
C2orf76
C2orf77
C2orf80
C2orf81
C2orf82
C2orf84
C2orf85
C2orf86
C2orf88
C2orf89
C2orf90
C3
C3AR1
C3P1
C3orf10
C3orf14
C3orf15
C3orf16
C3orf17
C3orf18
C3orf20
C3orf21
C3orf22
C3orf23
C3orf25
C3orf26
C3orf27
C3orf30
C3orf31
C3orf32
C3orf33
C3orf34
C3orf35
C3orf36
C3orf38
C3orf39
C3orf43
C3orf45
C3orf50
C3orf51
C3orf52
C3orf55
C3orf57
C3orf58
C3orf59
C3orf62
C3orf63
C3orf64
C3orf66
C3orf67
C3orf70
C3orf71
C3orf72
C3orf74
C3orf75
[truncated: 15,054 more rows]

## Sheet: Mole 0.25-0.5
Gene symbol
A1BG
A2BP1
A2ML1
AAA1
AACS
AADACL3
AADACL4
AANAT
AARS2
AATK
ABAT
ABCA1
ABCA17P
ABCA2
ABCA5
ABCA9
ABCB1
ABCB4
ABCB5
ABCB7
ABCB8
ABCB9
ABCC1
ABCC2
ABCC3
ABCC4
ABCD1
ABCF1
ABCG1
ABCG2
ABCG5
ABHD1
ABHD12
ABHD12B
ABI3
ABL2
ABLIM1
ABLIM2
ABR
ACAA1
ACACA
ACAD11
ACADL
ACADS
ACADSB
ACADVL
ACAN
ACAP1
ACAP3
ACBD4
ACBD6
ACCN1
ACCN2
ACCN3
ACCN4
ACD
ACE2
ACER1
ACHE
ACOT2
ACOT7
ACOT9
ACOX3
ACOXL
ACP5
ACPP
ACRBP
ACSF2
ACSF3
ACSL4
ACSL5
ACSM1
ACSS1
ACTA2
ACTL6B
ACTN1
ACTN2
ACTN3
ACTR3
ACTR3B
ACTR8
ACVR1B
ACVRL1
ACY3
ACYP2
ADAD2
ADAM11
ADAM12
ADAM19
ADAM23
ADAM28
ADAM30
ADAM32
ADAM33
ADAM6
ADAM8
ADAM9
ADAMTS10
ADAMTS12
ADAMTS13
ADAMTS14
ADAMTS16
ADAMTS17
ADAMTS19
ADAMTS2
ADAMTS5
ADAMTS6
ADAMTS8
ADAMTS9
ADAMTSL2
ADAMTSL5
ADAP1
ADAP2
ADARB1
ADARB2
ADAT1
ADAT3
ADCK5
ADCY1
ADCY10
ADCY3
ADCY4
ADCY5
ADCY7
ADCY9
ADCYAP1
ADD1
ADD2
ADD3
ADHFE1
ADIPOR2
ADM2
ADORA1
ADORA2B
ADPGK
ADPRH
ADPRHL1
ADPRHL2
ADRA1B
ADRB1
ADRB3
ADRBK1
ADSSL1
AEBP1
AES
AFAP1
AFAP1L2
AFF2
AFF3
AGAP1
AGAP11
AGBL1
AGBL2
AGBL3
AGER
AGL
AGMAT
AGPAT1
AGPAT2
AGPAT3
AGPAT4
AGPAT6
AGR2
AGRN
AGTR1
AGXT
AGXT2L1
AHCY
AHCYL1
AHCYL2
AHNAK
AHNAK2
AHR
AHRR
AHSG
AIF1L
AIFM2
AIM1
AIM1L
AIM2
AIP
AIPL1
AIRE
AJAP1
AK2
AK3
AK3L1
AK7
AKAP10
AKAP12
AKAP13
AKAP2
AKAP6
AKAP7
AKAP8
AKAP8L
AKNA
AKR1B1
AKR7A3
AKT2
AKT3
ALAD
ALAS1
ALCAM
ALDH1A2
ALDH1A3
ALDH1L1
ALDH1L2
ALDH2
ALDH3A1
ALDH3A2
ALDH3B2
ALDH7A1
ALDOA
ALG1L
ALG9
ALK
ALKBH5
ALLC
ALOX12
ALOX12B
ALOXE3
ALPI
ALPL
ALPP
ALS2CL
ALS2CR11
ALX4
AMELX
AMELY
AMH
AMIGO3
AMMECR1
AMOT
AMOTL2
AMPD3
AMPH
AMT
AMZ1
ANAPC11
ANAPC13
ANAPC2
ANAPC4
ANGEL2
ANGPT2
ANGPTL6
ANK1
ANK2
ANK3
ANKAR
ANKDD1A
ANKFY1
ANKH
ANKLE1
ANKLE2
ANKRD10
ANKRD11
ANKRD13A
ANKRD23
ANKRD24
ANKRD26P1
ANKRD29
ANKRD33
ANKRD33B
ANKRD34A
ANKRD40
ANKRD44
ANKRD50
ANKRD53
ANKRD55
ANKRD56
ANKRD57
ANKRD58
ANKRD6
ANKS1B
ANKS3
ANO1
ANO2
ANO3
ANO6
ANO8
ANO9
ANP32A
ANTXR1
ANXA13
ANXA2
ANXA3
ANXA4
ANXA5
ANXA9
AOC2
AP1B1
AP1G2
AP1S1
AP1S2
AP1S3
AP2A2
APBA2
APBB1
APBB2
APC
APC2
APCDD1L
API5
APLN
APOA1BP
APOBEC2
APOBEC3A
APOBEC3D
APOBEC3H
APOBEC4
APOE
APOL1
APOL2
APOL4
APOLD1
APOO
APRT
AQP1
AQP2
AQP5
AQR
ARAP1
ARAP2
ARC
ARFGEF1
ARFIP2
ARHGAP1
ARHGAP10
ARHGAP11B
ARHGAP15
ARHGAP18
ARHGAP20
ARHGAP22
ARHGAP23
ARHGAP24
ARHGAP25
ARHGAP26
ARHGAP27
ARHGAP6
ARHGDIB
ARHGDIG
ARHGEF10
ARHGEF10L
ARHGEF11
ARHGEF12
ARHGEF16
ARHGEF17
ARHGEF18
ARHGEF3
ARHGEF4
ARHGEF6
ARID1A
ARID1B
ARID3A
ARID3B
ARID5A
ARID5B
ARIH1
ARL11
ARL13B
ARL15
ARL6IP5
ARL8B
ARL9
ARMC3
ARMC7
ARMC9
ARMCX4
ARMCX5
ARMS2
ARNT
ARNT2
ARPC1A
ARPC3
ARPM1
ARRB1
ARRDC1
ARRDC4
ARSB
ARSD
ARSF
ARSG
ARSJ
ARTN
ARVCF
ARX
ASAH1
ASAM
ASAP1
ASAP2
ASAP3
ASB16
ASB18
ASB2
ASB3
ASB4
ASB5
ASCC1
ASCC3
ASCL2
ASFMR1
ASL
ASPDH
ASPG
ASPHD1
ASPSCR1
ASXL2
ASZ1
ATAD2B
ATAD5
ATCAY
ATF1
ATF5
ATF6
ATF7IP
ATF7IP2
ATG10
ATG16L2
ATG7
ATG9B
ATHL1
ATL1
ATL3
ATMIN
ATN1
ATOH1
ATOH8
ATP10A
ATP10B
ATP10D
ATP11A
ATP13A1
ATP13A4
ATP1A3
ATP1B4
ATP2A2
ATP2A3
ATP2B2
ATP2B4
ATP2C2
ATP4B
ATP5G2
ATP5J2
ATP6AP1
ATP6V0A1
ATP6V0E1
ATP6V1B1
ATP6V1B2
ATP6V1C1
ATP6V1E2
ATP6V1G2
ATP7B
ATP8A2
ATP8B2
ATP8B3
ATPGD1
ATXN1
ATXN7
ATXN7L1
AURKB
AUTS2
AVPI1
AVPR2
AXIN1
AXIN2
AZI1
AZIN1
B3GALNT2
B3GALT1
B3GALT4
B3GALTL
B3GAT1
B3GNT5
B3GNT7
B3GNT9
B3GNTL1
B4GALNT1
B4GALNT2
B4GALNT4
B4GALT7
B9D1
BACE2
BACH2
BAD
BAG2
BAHCC1
BAI1
BAI2
BAIAP2
BAIAP3
BANF2
BANK1
BANP
BARD1
BARHL1
BARHL2
BARX2
BASE
BAT2
BAT2L1
BAT3
BATF
BAZ1A
BBOX1
BBS12
BBS5
BBS9
BCAM
BCAN
BCAP31
BCAR1
BCAR3
BCAR4
BCAS1
BCAS3
BCAS4
BCAT1
BCL11A
BCL11B
BCL2
BCL2L1
BCL2L11
BCL3
BCL6
BCL7A
BCLAF1
BCOR
BCORL1
BCYRN1
BDH1
BDKRB2
BDNF
BEGAIN
BEND2
BEND4
BEST1
BEST2
BEST4
BFSP1
BFSP2
BGN
BHLHB9
BHLHE22
BHLHE41
BICD1
BICD2
BIK
BIN1
BIN2
BIRC7
BIVM
BLMH
BLNK
BLVRB
BMP1
BMP2
BMP5
BMP6
BMP7
BMPER
BNC1
BNC2
BNIPL
BOC
BOK
BOP1
BPIL1
BPIL2
BRAF
BRCA2
BRD7
BRDT
BRE
BRF1
BRIX1
BRP44
BRSK1
BRSK2
BRUNOL4
BRUNOL5
BSCL2
BSG
BSN
BST1
BST2
BSX
BTBD11
BTBD17
BTBD18
BTBD2
BTBD6
BTC
BTG3
BTG4
BTN2A1
BTN2A2
BTN2A3
BTN3A3
BTNL2
BTNL9
BUB1
BUB1B
BVES
BZRAP1
C10orf10
C10orf11
C10orf110
C10orf114
C10orf116
C10orf118
C10orf120
C10orf125
C10orf128
C10orf140
C10orf26
C10orf27
C10orf35
C10orf4
C10orf41
C10orf54
C10orf55
C10orf72
C10orf90
C10orf93
C11orf16
C11orf20
C11orf21
C11orf36
C11orf41
C11orf45
C11orf46
C11orf49
C11orf52
C11orf58
C11orf63
C11orf70
C11orf75
C11orf80
C11orf82
C11orf86
C11orf87
C11orf9
C11orf90
C11orf94
C12orf12
C12orf23
C12orf34
C12orf36
C12orf42
C12orf65
C12orf71
C12orf75
C13orf18
C13orf23
C13orf26
C13orf31
C13orf33
C13orf35
C13orf36
C14orf102
C14orf132
C14orf138
C14orf143
C14orf147
C14orf159
C14orf179
C14orf180
C14orf182
C14orf184
C14orf28
C14orf43
C14orf49
C14orf64
C14orf70
C14orf73
C14orf79
C14orf80
C14orf86
C15orf21
C15orf28
C15orf53
C15orf60
C16orf11
C16orf46
C16orf5
C16orf52
C16orf53
C16orf59
C16orf61
C16orf72
C16orf74
C16orf81
C16orf88
C17orf101
C17orf102
C17orf104
C17orf105
C17orf106
C17orf28
C17orf44
C17orf55
C17orf57
C17orf58
C17orf64
C17orf65
C17orf66
C17orf68
C17orf70
C17orf75
C17orf77
C17orf85
C17orf88
C17orf97
C18orf1
C18orf34
C18orf62
C19orf21
C19orf26
C19orf28
C19orf30
C19orf33
C19orf35
C19orf38
C19orf39
C19orf45
C19orf46
C19orf59
C19orf6
C19orf61
C19orf66
C19orf69
C19orf71
C19orf73
C19orf76
C19orf77
C1QL3
C1QL4
C1QTNF1
C1QTNF5
C1QTNF8
C1QTNF9
C1orf106
C1orf113
C1orf115
C1orf125
C1orf130
C1orf144
C1orf150
C1orf158
C1orf159
C1orf168
C1orf170
C1orf174
C1orf177
C1orf180
C1orf187
C1orf192
C1orf194
C1orf204
C1orf21
C1orf210
C1orf213
C1orf229
C1orf56
C1orf59
C1orf65
C1orf69
C1orf70
C1orf87
C1orf92
C1orf94
C1orf95
C1orf97
C20orf112
C20orf117
C20orf134
C20orf135
C20orf151
C20orf166
C20orf173
C20orf185
C20orf186
C20orf200
C20orf201
C20orf202
C20orf26
C20orf43
C20orf46
C20orf54
C20orf56
C20orf7
C20orf70
C20orf72
C20orf79
C20orf95
C20orf96
C21orf125
C21orf128
C21orf129
C21orf130
C21orf2
C21orf29
C21orf49
C21orf54
C21orf56
C21orf62
C21orf66
C21orf67
C21orf70
C21orf84
C21orf96
C22orf27
C22orf34
C22orf36
C22orf42
C22orf45
C2CD2
C2CD3
C2CD4A
C2CD4C
C2orf27A
C2orf28
C2orf29
C2orf39
C2orf40
C2orf54
C2orf55
C2orf58
C2orf61
C2orf62
C2orf63
C2orf67
C2orf70
C2orf72
C2orf81
C2orf84
C2orf85
C2orf86
C2orf88
C2orf90
C3
C3P1
C3orf15
C3orf16
C3orf18
C3orf20
C3orf21
C3orf23
C3orf26
C3orf27
C3orf36
C3orf50
C3orf51
C3orf52
C3orf55
C3orf58
C3orf59
C3orf62
C3orf70
C3orf72
C4A
C4B
C4orf10
C4orf19
C4orf21
C4orf22
C4orf23
C4orf26
C4orf32
C4orf44
C4orf49
C5AR1
C5orf13
C5orf23
C5orf30
C5orf32
C5orf36
C5orf39
C5orf42
C5orf46
C5orf52
C5orf56
C6
C6orf10
C6orf103
C6orf106
C6orf118
C6orf122
C6orf123
C6orf127
C6orf132
C6orf136
C6orf138
C6orf15
C6orf150
C6orf153
C6orf155
C6orf162
C6orf168
C6orf170
C6orf176
C6orf191
C6orf204
C6orf208
C6orf218
C6orf223
C6orf27
C6orf47
C6orf48
C6orf64
C6orf94
C7orf10
C7orf13
C7orf20
C7orf29
C7orf30
C7orf43
C7orf46
C7orf50
C7orf52
C7orf58
C7orf60
C8G
C8orf4
C8orf42
C8orf47
C8orf48
C8orf51
C8orf73
C8orf79
C8orf84
C8orf86
C9orf103
C9orf139
C9orf140
C9orf152
C9orf163
C9orf167
C9orf172
C9orf173
C9orf3
C9orf47
C9orf5
C9orf50
C9orf66
C9orf7
C9orf75
C9orf86
C9orf9
C9orf98
CA13
CA4
CA5A
CA5BP
CAB39L
CABC1
CABIN1
CABLES1
CABLES2
CABP5
CABP7
CACHD1
CACNA1A
CACNA1B
CACNA1C
CACNA1D
CACNA1E
CACNA1G
CACNA1H
CACNA1I
CACNA1S
CACNA2D2
CACNA2D3
CACNA2D4
CACNB1
CACNB2
CACNB4
CACNG3
CACNG6
CACNG7
CACNG8
CAD
CADM1
CADM2
CADPS
CADPS2
CALB2
CALCB
CALD1
CALHM3
CALN1
CALY
CAMK1D
CAMK2A
CAMK2B
CAMK2D
CAMK2G
CAMK4
CAMKK2
CAMTA1
CAMTA2
CAND2
CANT1
CAPN1
CAPN12
CAPN2
CAPN5
CAPN8
CAPS
CAPSL
CAPZA3
CAPZB
CARD11
CARD14
CARD8
CARD9
CARHSP1
CARKD
CASC2
CASC3
CASD1
CASK
CASKIN1
CASKIN2
CASP1
CASP4
CASP5
CASP8
CASP9
CASQ1
CASR
CAST
CASZ1
CBFA2T3
CBLC
CBLN1
CBLN2
CBR1
CBR3
CBS
CBX2
CBX4
CBX7
CBX8
CCBP2
CCDC102A
CCDC108
CCDC109A
CCDC110
CCDC12
CCDC120
CCDC122
CCDC13
CCDC141
CCDC149
CCDC15
CCDC155
CCDC159
CCDC17
CCDC19
CCDC21
CCDC22
CCDC28B
CCDC30
CCDC33
CCDC36
CCDC40
CCDC42B
CCDC46
CCDC48
CCDC50
CCDC51
CCDC57
CCDC61
CCDC62
CCDC63
CCDC64B
CCDC77
CCDC78
CCDC80
CCDC81
CCDC83
CCDC84
CCDC85B
CCDC85C
CCDC88B
CCDC88C
CCDC90B
CCDC97
CCKAR
CCL1
CCL17
CCL28
CCL4
CCL5
CCM2
CCND2
CCND3
CCNDBP1
CCNY
CCR5
CCR6
CCR8
CCT6B
CCT8L2
CD109
CD14
CD160
CD164L2
CD19
CD1C
CD1D
CD209
CD22
CD274
CD300A
CD300LB
CD300LD
CD300LG
CD37
CD38
CD44
CD46
CD47
CD48
CD58
CD59
CD5L
CD63
CD7
CD74
CD79A
CD80
CD81
CD82
CD83
CD9
CD97
CD99L2
CDA
CDC14A
CDC25A
CDC37L1
CDC42BPB
CDC42EP1
CDC42EP4
CDC42EP5
CDCA7L
CDCP1
CDCP2
CDGAP
CDH1
CDH11
CDH12
CDH13
CDH15
CDH16
CDH20
CDH23
CDH26
CDH4
CDH5
CDH6
CDH8
CDK10
CDK11B
CDK15
CDK16
CDK18
CDK2
CDK3
CDK4
CDK5
CDK5R1
CDK6
CDK7
CDKAL1
CDKL5
CDKN1A
CDKN1B
CDKN1C
CDKN2D
CDO1
CDRT4
CDX1
CDX2
CDYL
CDYL2
CEACAM1
CEACAM19
CEACAM21
CEACAM5
CECR1
CEL
CELSR1
CELSR2
CELSR3
CEND1
CENPF
CEP135
CEP164
CEP250
CEP68
CES1
CES2
CES7
CETN1
CFDP1
CFLAR
CGB
CGN
CGNL1
CGREF1
CH25H
CHAC2
CHADL
CHAT
CHCHD4
CHCHD6
CHCHD7
CHD3
CHD6
CHD7
CHGA
CHGB
CHI3L1
CHID1
CHIT1
CHL1
CHML
CHMP1A
CHN2
CHODL
CHORDC1
CHP2
CHPF
CHPF2
CHRD
CHRDL1
CHRM1
CHRM2
CHRM4
CHRNA10
CHRNA2
CHRNA3
CHRNA4
CHRNA6
CHRNB1
CHRNB3
CHST1
CHST11
CHST12
CHST13
CHST15
CHST3
CHST6
CHST7
CHST8
CHSY1
CHSY3
CHTF18
CHURC1
CIB3
CIDEA
CIITA
CILP2
CISD3
CITED1
CKAP4
CKB
CKM
CKMT2
CLASP2
CLCC1
CLDN10
CLDN14
CLDN15
CLDN16
CLDN22
CLDN23
CLDN4
CLDN8
CLEC12B
CLEC14A
CLEC16A
CLEC1A
CLEC2B
CLEC2L
CLEC4GP1
CLEC9A
CLIC1
CLIC3
CLIC5
CLIP2
CLIP4
CLK2
CLK3
CLMN
CLN8
CLNK
CLP1
CLPB
CLRN1
CLRN1OS
CLRN2
CLRN3
CLSTN1
CLSTN2
CLUAP1
CLUL1
CLVS2
CLYBL
CMAH
CMBL
CMIP
CMKLR1
CMPK2
CMTM3
CMTM6
CMTM7
CNDP2
CNFN
CNGA2
CNGA3
CNGB1
CNIH
CNKSR1
CNKSR2
CNKSR3
CNN1
CNN2
CNNM3
CNOT10
CNOT6
CNOT6L
CNOT7
CNP
CNPY1
CNPY4
CNR1
CNR2
CNST
CNTD2
CNTFR
CNTLN
CNTN1
CNTN2
CNTN4
CNTN5
CNTN6
CNTNAP1
COG5
COG7
COIL
COL11A2
COL12A1
COL13A1
COL14A1
COL15A1
COL17A1
COL18A1
COL1A2
COL20A1
COL23A1
COL24A1
COL25A1
COL27A1
COL2A1
COL3A1
COL4A1
COL4A2
COL5A1
COL5A3
COL6A1
COL6A2
COL6A3
COL6A4P2
COL8A1
COL8A2
COL9A1
COL9A2
COL9A3
COLEC10
COLEC11
COLQ
COMMD7
COMP
COMT
COPS2
COPS8
COPZ2
COQ5
COQ7
CORIN
CORO1A
CORO2A
CORO2B
CORO6
COX19
COX6A2
COX6B2
COX8C
CPA4
CPA5
CPAMD8
CPD
CPE
CPEB3
CPLX1
CPLX2
CPM
CPN1
CPNE5
CPNE6
CPNE7
CPNE9
CPPED1
CPSF3L
CPT1A
CPT1C
CPXM2
CPZ
CR1L
CRABP1
CRADD
CRAMP1L
CRB2
CRB3
CRCT1
CREB3L1
CREB3L2
CREB5
CREBL2
CREG2
CRELD1
CREM
CRH
CRHR1
CRIM1
CRIP1
CRIP2
CRISPLD2
CRLF1
CRMP1
CROCC
CROCCL1
CROT
CRP
CRTAC1
CRTAM
CRTC1
CRTC3
CRX
CRY1
CRY2
CRYAA
CRYBB2
CRYL1
CRYM
CSDA
CSF1
CSF2RB
CSF3R
CSGALNACT1
CSGALNACT2
CSHL1
CSK
CSMD1
CSN2
CSNK1A1
CSNK1A1P
CSNK1G1
CSNK1G2
CSPG5
CSRP2BP
CST6
CSTA
CSTL1
CT45A6
CT62
CTAGE1
CTBP1
CTBP2
CTDP1
CTDSPL
CTNNA1
CTNNA2
CTNND1
CTNND2
CTNS
CTSB
CTSC
CTSD
CTSF
CTSG
CTSH
CTSO
CTSW
CTXN3
CUBN
CUEDC1
CUGBP1
CUGBP2
CUL5
CUL7
CUX1
CUX2
CUZD1
CX3CR1
CXCL12
CXCL16
CXCR2
CXCR4
CXorf22
CXorf36
CXorf38
CXorf40A
CXorf40B
CXorf41
CXorf58
CXorf67
CYB561
CYB5B
CYB5R2
CYBA
CYBASC3
CYBB
CYBRD1
CYFIP1
CYFIP2
CYGB
CYMP
CYP11B1
CYP11B2
CYP1A1
CYP1B1
CYP21A2
CYP24A1
CYP26A1
CYP26B1
CYP26C1
CYP27A1
CYP27C1
CYP2E1
CYP2F1
CYP2J2
CYP2R1
CYP2W1
CYP39A1
CYP4F22
CYP4F8
CYP4V2
CYP7B1
CYS1
CYTH2
CYTH3
CYTIP
CYTL1
CYTSB
CYorf15A
D2HGDH
DAAM2
DAB1
DAB2IP
DACH1
DACH2
DACT1
DACT2
DACT3
DAG1
DAGLA
DAK
DAP
DAPK1
DAPK3
DAPL1
DAPP1
DBH
DBI
DBNDD1
DBNL
DBP
DBX1
DBX2
DCAF10
DCAF12L2
DCAF16
DCAF4
DCAF5
DCAF8L2
DCBLD1
DCC
DCHS1
DCHS2
DCLK1
DCLK2
DCUN1D1
DCUN1D2
DDA1
DDAH2
DDB1
DDN
DDR1
DDX3X
DDX54
DDX58
DDX60L
DEAF1
DECR1
DECR2
DEDD2
DEFA4
DEFB104A
DEFB104B
DEFB122
DEFB131
DEGS1
DEGS2
DENND1A
DENND1B
DENND1C
DENND2C
DENND2D
DENND3
DFNA5
DFNB31
DGCR10
DGCR9
DGKD
DGKE
DGKG
DGKQ
DGKZ
DGUOK
DHCR24
DHCR7
DHDDS
DHDH
DHDPSL
DHH
DHODH
DHRS13
DHRS2
DHRS3
DHRS7C
DHRS9
DHX15
DHX32
DHX36
DHX37
DHX40
DHX58
DIAPH2
DIAPH3
DIO1
DIO3
DIP2B
DIP2C
DIRAS1
DIRAS3
DIRC3
DIS3L
DIS3L2
DISC1
DIXDC1
DKC1
DKFZP434H168
DKFZp434J0226
DKFZp434L192
DKFZp566F0947
DKFZp686O24166
DKK2
DKK3
DLC1
DLD
DLEU2L
DLG2
DLG4
DLG5
DLGAP1
DLGAP2
DLK1
DLK2
DLL1
DLX1
DLX6AS
DMAP1
DMBT1
DMKN
DMPK
DMRT1
DMRTA2
DMRTB1
DNAH1
DNAH10
DNAH11
DNAH12
DNAH14
DNAH17
DNAH5
DNAH6
DNAH7
DNAI2
DNAJA4
DNAJB5
DNAJB6
DNAJC11
DNAJC15
DNAJC2
DNAJC5B
DNAJC7
DNAJC8
DNAL1
DNAL4
DNASE1
DNASE1L1
DNASE1L2
DNASE2
DND1
DNLZ
DNM1
DNMBP
DNMT1
DNMT3A
DNMT3B
DNMT3L
DNTT
DOC2A
DOCK1
DOCK10
DOCK2
DOCK3
DOCK4
DOCK5
DOCK6
DOCK8
DOCK9
DOK3
DOK6
DOK7
DOT1L
DPCR1
DPEP1
DPF1
DPF3
DPH1
DPH3B
DPM2
DPP10
DPP6
DPP7
DPP8
DPP9
DPPA3
DPT
DPYSL3
DPYSL4
DPYSL5
DQX1
DRD1
DRD2
DRD4
DSC2
DSC3
DSCAM
DSCAML1
DSCR6
DSG1
DST
DTHD1
DTNA
DTNB
DTNBP1
DTX1
DTX3
DTYMK
DUOX1
DUOX2
DUOXA1
DUOXA2
DUPD1
DUSP1
DUSP13
DUSP15
DUSP19
DUSP21
DUSP23
DUSP26
DUSP3
DUSP4
DUSP8
DUSP9
DUXA
DVL1
DVL3
DYDC1
DYDC2
DYNC1H1
DYNC2H1
DYNLL1
DYNLL2
DYNLRB1
DYNLT3
DYRK1B
DYRK3
DYSF
DZIP1
Dec-01
E2F2
E2F4
EBF1
EBF2
EBF3
EBF4
ECE1
ECH1
ECHDC1
ECHDC2
ECHDC3
ECHS1
ECM1
ECSIT
EDA
EDAR
EDARADD
EDC3
EDIL3
EED
EEF1DP3
EEF2K
EEFSEC
EEPD1
EFCAB1
EFCAB10
EFCAB2
EFCAB5
EFCAB7
EFCAB8
EFEMP1
EFEMP2
EFHA1
EFHC2
EFHD1
EFNA1
EFNA2
EFNA3
EFNA4
EFNA5
EFNB1
EFNB2
EFNB3
EFR3A
EGF
EGFL7
EGFL8
EGFLAM
EGFR
EGLN2
EGR2
EGR4
EHBP1
EHD1
EHD2
EHD3
EHHADH
EHMT2
EIF1AX
EIF1AY
EIF2AK2
EIF2C1
EIF2C2
EIF2C4
EIF3D
EIF4E1B
EIF4E3
EIF4G1
EIF5B
ELANE
ELAVL3
ELAVL4
ELF3
ELF5
ELFN1
ELFN2
ELK1
ELK3
ELK4
ELL2
ELMO1
ELMO3
ELMOD1
ELMOD2
ELOVL2
ELOVL3
ELOVL5
ELOVL6
ELP2P
ELSPBP1
EMB
EMD
EME1
EMID2
EMILIN1
EMILIN2
EML1
EML2
EML4
EMP1
EMP2
EMP3
EMR1
EMR2
EMX1
EMX2
EMX2OS
EN2
ENAH
ENC1
ENOSF1
ENPEP
ENPP1
ENPP4
ENPP6
ENSA
ENTPD1
ENTPD2
ENTPD3
ENTPD4
ENTPD8
EPAS1
EPB41
EPB41L1
EPB41L3
EPB41L4A
EPB41L4B
EPDR1
EPGN
EPHA1
EPHA10
EPHA2
EPHA3
EPHA4
EPHA6
EPHA7
EPHA8
EPHB2
EPHB4
EPHB6
EPHX1
EPHX2
EPHX3
EPN2
EPN3
EPOR
EPS15L1
EPS8L2
EPSTI1
EPX
ERBB2
ERBB4
ERC1
ERC2
ERCC2
ERF
ERG
ERGIC1
ERGIC2
ERI1
ERI3
ERICH1
ERN1
ERO1LB
ERP29
ERRFI1
ESAM
ESD
ESPNL
ESPNP
ESR1
ESR2
ESRRA
ESRRG
ESX1
ESYT1
ESYT2
ESYT3
ETHE1
ETS1
ETS2
ETV2
ETV6
ETV7
EVC
EVI5L
EVL
EVPL
EVX1
EVX2
[truncated: 5,151 more rows]

## Sheet: Mole >0.5
Gene symbol
AGPAT3
AIM1
AMPD3
AP3S2
ATP8B3
BAHCC1
C14orf149
C16orf45
C17orf44
C17orf68
C1orf168
C6orf136
C6orf145
C6orf203
C6orf47
CAPZB
CCDC86
CLDN23
CMTM3
COL4A1
CPT1A
CTTNBP2
CYBA
CYP2U1
DACT2
DCAF10
DDX11
DYNC1H1
ERGIC1
FAM115A
FAM120A
FAM120B
FAM13A
FAM149A
FAM193B
FBLN2
FEZ2
FLJ36031
FOXN3
FRAS1
GAA
GALNS
GDF1
GLI3
GLIS3
GNAS
GPR133
GSR
H19
HEXIM1
HLA-DPA1
HLA-G
HOXB1
IGF2
INS-IGF2
IRF7
JMJD1C
KCNS3
KIF24
KIF25
KNDC1
L3MBTL3
LASS1
LCN8
LIME1
LINGO3
LOC440839
LOC84989
LONRF2
LRP5
LTBP2
MATN1
MCCC1
MED13L
MFI2
MGC27382
MR1
MYO1B
MYO1C
N4BP2L1
NAT15
NR2E1
PAX8
PCGF3
PLEC1
PMS2L11
POLR3E
PRCP
PRKD3
PTPRN2
PURA
PVT1
RAB11B
RGS12
RNF38
RPH3AL
SDK1
SEC1
SERPINB13
SERPINB5
SETD3
SFRS8
SLC16A11
SLC16A4
SLC24A3
SLC6A19
SOS1
STX18
TCF7L2
THAP3
TIAL1
TLK1
TMEM165
TNIP3
TNXB
TP53I11
TRAPPC9
TTC39A
WDR27
WDR59
WDR81
ZC3H12C
ZFPM1
ZNF396
ZNF469
ZNF597

## Sheet: Chorioc. 0.125-0.25
Gene symbol
A1BG
A1CF
A2BP1
A2LD1
A2M
A2ML1
A4GALT
AAA1
AAAS
AACS
AADACL2
AADACL3
AAK1
AANAT
AARS
AARS2
AARSD1
AASDH
AASDHPPT
AASS
AATK
ABAT
ABCA1
ABCA11P
ABCA12
ABCA13
ABCA17P
ABCA2
ABCA3
ABCA4
ABCA5
ABCA6
ABCA7
ABCA8
ABCA9
ABCB1
ABCB11
ABCB4
ABCB5
ABCB8
ABCC1
ABCC11
ABCC12
ABCC2
ABCC3
ABCC4
ABCC5
ABCC6
ABCC6P1
ABCC8
ABCC9
ABCD1
ABCD2
ABCD3
ABCF1
ABCF2
ABCF3
ABCG1
ABCG2
ABCG4
ABCG5
ABCG8
ABHD1
ABHD12
ABHD12B
ABHD14A
ABHD14B
ABHD2
ABHD3
ABHD4
ABHD6
ABHD8
ABI1
ABI2
ABI3
ABI3BP
ABL1
ABLIM1
ABLIM2
ABLIM3
ABO
ABP1
ABR
ABT1
ABTB1
ABTB2
ACAA1
ACAA2
ACACA
ACACB
ACAD10
ACAD8
ACAD9
ACADM
ACADS
ACADSB
ACADVL
ACAN
ACAP1
ACAP2
ACAP3
ACAT1
ACAT2
ACBD4
ACBD5
ACBD7
ACCN1
ACCN2
ACCN3
ACCN4
ACCN5
ACCS
ACCSL
ACD
ACE
ACE2
ACER1
ACER2
ACER3
ACHE
ACIN1
ACMSD
ACO1
ACOT1
ACOT11
ACOT13
ACOT4
ACOT7
ACOT9
ACOX1
ACOX2
ACOX3
ACOXL
ACP1
ACPL2
ACPP
ACR
ACRBP
ACRV1
ACSBG1
ACSBG2
ACSF2
ACSF3
ACSL1
ACSL3
ACSL4
ACSL5
ACSL6
ACSM1
ACSM2A
ACSM4
ACSM5
ACSS1
ACSS3
ACTA1
ACTA2
ACTB
ACTBL2
ACTC1
ACTG1
ACTG2
ACTL6B
ACTL7B
ACTL8
ACTL9
ACTN1
ACTN2
ACTN3
ACTN4
ACTR10
ACTR1A
ACTR3B
ACTR3C
ACTR8
ACTRT2
ACVR1
ACVR1B
ACVR1C
ACVR2A
ACVR2B
ACVRL1
ACY3
ACYP1
ACYP2
ADAD1
ADAD2
ADAL
ADAM10
ADAM11
ADAM12
ADAM15
ADAM19
ADAM2
ADAM21
ADAM21P1
ADAM22
ADAM23
ADAM28
ADAM29
ADAM30
ADAM32
ADAM33
ADAM3A
ADAM5P
ADAM6
ADAM7
ADAM8
ADAM9
ADAMDEC1
ADAMTS1
ADAMTS10
ADAMTS12
ADAMTS13
ADAMTS14
ADAMTS15
ADAMTS16
ADAMTS17
ADAMTS18
ADAMTS19
ADAMTS2
ADAMTS20
ADAMTS3
ADAMTS4
ADAMTS5
ADAMTS6
ADAMTS7
ADAMTS8
ADAMTS9
ADAMTSL1
ADAMTSL2
ADAMTSL3
ADAMTSL4
ADAMTSL5
ADAP1
ADAP2
ADAR
ADARB1
ADARB2
ADAT3
ADC
ADCK4
ADCY1
ADCY10
ADCY2
ADCY3
ADCY4
ADCY5
ADCY6
ADCY7
ADCY8
ADCY9
ADCYAP1
ADCYAP1R1
ADD1
ADD2
ADD3
ADH1A
ADH1B
ADHFE1
ADI1
ADIG
ADIPOQ
ADIPOR1
ADK
ADM2
ADO
ADORA1
ADORA2A
ADORA3
ADPGK
ADPRH
ADPRHL1
ADRA1A
ADRA1B
ADRA1D
ADRA2A
ADRA2B
ADRB3
ADRBK1
ADRBK2
ADRM1
ADSL
ADSSL1
AEBP1
AEBP2
AEN
AES
AFAP1
AFAP1L2
AFARP1
AFF1
AFF2
AFF3
AFF4
AFG3L1
AFG3L2
AGA
AGAP1
AGAP11
AGAP2
AGAP3
AGAP7
AGBL1
AGBL2
AGBL3
AGBL4
AGER
AGFG1
AGFG2
AGGF1
AGK
AGMAT
AGPAT1
AGPAT2
AGPAT3
AGPAT4
AGPAT6
AGPAT9
AGPHD1
AGR3
AGRN
AGRP
AGT
AGTPBP1
AGTR1
AGTRAP
AGXT
AGXT2
AGXT2L1
AGXT2L2
AHCTF1
AHCY
AHCYL1
AHCYL2
AHDC1
AHI1
AHNAK
AHNAK2
AHRR
AHSA1
AHSA2
AHSG
AICDA
AIF1
AIF1L
AIFM1
AIFM2
AIFM3
AIG1
AIM1
AIM2
AIMP2
AIPL1
AIRE
AJAP1
AK1
AK3
AK3L1
AK5
AKAP1
AKAP10
AKAP11
AKAP12
AKAP13
AKAP14
AKAP2
AKAP3
AKAP5
AKAP6
AKAP7
AKAP8
AKAP8L
AKD1
AKIRIN1
AKNA
AKNAD1
AKR1B1
AKR1B10
AKR1B15
AKR1C1
AKR1C2
AKR1C4
AKR1D1
AKR1E2
AKR7A3
AKR7L
AKT1
AKT1S1
AKT2
AKT3
AKTIP
ALAS1
ALB
ALCAM
ALDH16A1
ALDH18A1
ALDH1A2
ALDH1A3
ALDH1L1
ALDH1L2
ALDH2
ALDH3A1
ALDH3A2
ALDH3B1
ALDH3B2
ALDH4A1
ALDH5A1
ALDH6A1
ALDH7A1
ALDH8A1
ALDH9A1
ALDOA
ALDOB
ALDOC
ALG1
ALG12
ALG13
ALG1L
ALG1L2
ALG6
ALG9
ALK
ALKBH3
ALKBH4
ALKBH5
ALKBH8
ALLC
ALMS1P
ALOX12B
ALOX12P2
ALOX15
ALOX5
ALOX5AP
ALPI
ALPK1
ALPK2
ALPL
ALPP
ALPPL2
ALS2
ALS2CL
ALS2CR11
ALS2CR12
ALS2CR4
ALS2CR8
ALX1
ALX3
ALX4
AMAC1
AMAC1L3
AMACR
AMBN
AMBP
AMBRA1
AMD1
AMDHD1
AMDHD2
AMELX
AMH
AMICA1
AMIGO1
AMIGO2
AMMECR1
AMN
AMN1
AMOT
AMOTL1
AMOTL2
AMPD1
AMPD2
AMPD3
AMPH
AMZ1
ANAPC13
ANAPC2
ANAPC4
ANAPC5
ANG
ANGEL1
ANGEL2
ANGPT1
ANGPT2
ANGPT4
ANGPTL2
ANGPTL5
ANK1
ANK2
ANK3
ANKDD1A
ANKFN1
ANKFY1
ANKH
ANKHD1-EIF4EBP3
ANKIB1
ANKK1
ANKLE1
ANKLE2
ANKMY1
ANKMY2
ANKRD1
ANKRD11
ANKRD12
ANKRD13B
ANKRD13C
ANKRD13D
ANKRD17
ANKRD18A
ANKRD2
ANKRD20A1
ANKRD20A2
ANKRD20A3
ANKRD20B
ANKRD22
ANKRD23
ANKRD24
ANKRD26P1
ANKRD29
ANKRD30A
ANKRD30B
ANKRD31
ANKRD32
ANKRD33
ANKRD33B
ANKRD34A
ANKRD34B
ANKRD34C
ANKRD35
ANKRD36B
ANKRD39
ANKRD40
ANKRD43
ANKRD44
ANKRD45
ANKRD46
ANKRD50
ANKRD52
ANKRD53
ANKRD55
ANKRD56
ANKRD57
ANKRD6
ANKRD7
ANKRD9
ANKS1A
ANKS1B
ANKS4B
ANKS6
ANLN
ANO1
ANO10
ANO2
ANO3
ANO4
ANO5
ANO6
ANO7
ANO8
ANO9
ANP32A
ANP32C
ANP32E
ANPEP
ANTXR1
ANTXR2
ANTXRL
ANUBL1
ANXA11
ANXA13
ANXA2P2
ANXA2P3
ANXA3
ANXA4
ANXA5
ANXA6
ANXA9
AOAH
AOC2
AOC3
AOX1
AOX2P
AP1B1
AP1G2
AP1M1
AP1M2
AP2A1
AP2A2
AP2B1
AP2M1
AP3B2
AP3D1
AP3M1
AP3M2
AP3S1
AP4B1
AP4E1
AP4M1
AP4S1
APBA1
APBA2
APBA3
APBB1
APBB1IP
APBB2
APC
APC2
APCDD1
APCDD1L
APEH
APEX1
APEX2
APH1A
APH1B
APIP
APITD1
APLN
APLNR
APLP1
APLP2
APOA1
APOA1BP
APOA4
APOA5
APOB
APOBEC1
APOBEC3A
APOBEC3C
APOBEC3D
APOBEC3F
APOBEC3G
APOBEC3H
APOBEC4
APOC1P1
APOC2
APOC3
APOC4
APOD
APOE
APOF
APOL1
APOL2
APOL3
APOL4
APOL5
APOL6
APOLD1
APOM
APOO
APOOL
APP
AQP1
AQP10
AQP11
AQP12A
AQP12B
AQP2
AQP3
AQP4
AQP5
AQP6
AQP9
AQR
AR
ARAP1
ARAP2
ARAP3
ARC
ARF1
ARF4
ARFGAP2
ARFGAP3
ARFGEF2
ARFIP1
ARFIP2
ARFRP1
ARGFX
ARGLU1
ARHGAP10
ARHGAP12
ARHGAP15
ARHGAP17
ARHGAP18
ARHGAP19
ARHGAP20
ARHGAP21
ARHGAP22
ARHGAP23
ARHGAP24
ARHGAP25
ARHGAP26
ARHGAP27
ARHGAP30
ARHGAP4
ARHGAP5
ARHGAP6
ARHGAP8
ARHGAP9
ARHGDIG
ARHGEF1
ARHGEF10
ARHGEF10L
ARHGEF11
ARHGEF12
ARHGEF15
ARHGEF16
ARHGEF17
ARHGEF18
ARHGEF19
ARHGEF2
ARHGEF3
ARHGEF4
ARHGEF6
ARHGEF7
ARHGEF9
ARID1A
ARID1B
ARID2
ARID3A
ARID3B
ARID3C
ARID4B
ARID5A
ARID5B
ARIH2
ARL13A
ARL13B
ARL15
ARL16
ARL3
ARL4C
ARL5C
ARL6IP4
ARL6IP5
ARL8A
ARL8B
ARL9
ARMC2
ARMC3
ARMC4
ARMC5
ARMC7
ARMC8
ARMC9
ARMCX1
ARMCX2
ARMCX3
ARMCX4
ARMCX5
ARNT
ARNT2
ARNTL
ARNTL2
ARPC1A
ARPC1B
ARPC4
ARPC5
ARPP-21
ARPP19
ARR3
ARRB1
ARRB2
ARRDC1
ARRDC2
ARRDC4
ARRDC5
ARSB
ARSD
ARSF
ARSG
ARSH
ARSI
ARSJ
ARSK
ART1
ART3
ART4
ARTN
ARV1
ARVCF
ARX
ASAH2
ASAM
ASAP1
ASAP1IT1
ASAP2
ASAP3
ASB10
ASB11
ASB13
ASB16
ASB17
ASB18
ASB2
ASB3
ASB4
ASB5
ASB7
ASB8
ASB9
ASCL1
ASCL2
ASCL3
ASCL4
ASFMR1
ASGR1
ASH1L
ASIP
ASNS
ASPA
ASPDH
ASPG
ASPH
ASPHD1
ASPHD2
ASPN
ASPRV1
ASPSCR1
ASRGL1
ASS1
ASTN1
ASTN2
ASXL1
ASXL2
ASZ1
ATAD1
ATAD3A
ATAD3B
ATAD3C
ATAD5
ATCAY
ATE1
ATF3
ATF4
ATF6
ATF6B
ATF7IP
ATG10
ATG12
ATG16L1
ATG16L2
ATG2A
ATG2B
ATG4B
ATG5
ATG7
ATG9B
ATHL1
ATIC
ATL1
ATL3
ATM
ATN1
ATOH7
ATOH8
ATOX1
ATP10A
ATP10B
ATP11A
ATP11B
ATP11C
ATP12A
ATP13A2
ATP13A3
ATP13A5
ATP1A1
ATP1A2
ATP1A3
ATP1A4
ATP1B1
ATP1B2
ATP1B3
ATP1B4
ATP2A1
ATP2A2
ATP2A3
ATP2B2
ATP2B3
ATP2B4
ATP2C1
ATP2C2
ATP4A
ATP4B
ATP5D
ATP5E
ATP5EP2
ATP5G1
ATP5G2
ATP5G3
ATP5H
ATP5J
ATP5J2
ATP5S
ATP6AP1
ATP6AP2
ATP6V0A1
ATP6V0A4
ATP6V0B
ATP6V0C
ATP6V0D1
ATP6V0E1
ATP6V0E2
ATP6V1B1
ATP6V1C1
ATP6V1C2
ATP6V1E2
ATP6V1G2
ATP7A
ATP8A1
ATP8A2
ATP8B2
ATP8B3
ATP8B4
ATP9A
ATP9B
ATPAF1
ATPGD1
ATR
ATRNL1
ATRX
ATXN1
ATXN10
ATXN1L
ATXN2
ATXN3
ATXN3L
ATXN7
ATXN7L1
ATXN7L2
ATXN8OS
AUH
AURKA
AURKAIP1
AURKB
AURKC
AUTS2
AVEN
AVIL
AVPR1A
AVPR1B
AVPR2
AWAT1
AWAT2
AXIN1
AXIN2
AZGP1
AZI1
AZIN1
AZU1
B3GALNT2
B3GALT2
B3GALT4
B3GALT5
B3GALTL
B3GAT1
B3GAT2
B3GNT1
B3GNT2
B3GNT3
B3GNT5
B3GNT6
B3GNT7
B3GNT8
B3GNT9
B3GNTL1
B4GALNT1
B4GALNT2
B4GALNT3
B4GALNT4
B4GALT2
B4GALT6
B4GALT7
B9D1
B9D2
BAALC
BACE1
BACE2
BACH1
BACH2
BAD
BAG2
BAGE
BAGE2
BAGE3
BAGE4
BAGE5
BAHCC1
BAHD1
BAI1
BAI2
BAI3
BAIAP2
BAIAP2L1
BAIAP2L2
BAIAP3
BAK1
BANF1
BANF2
BANK1
BANP
BARD1
BARHL1
BARHL2
BARX1
BARX2
BASE
BASP1
BAT1
BAT2
BAT2L1
BAT2L2
BAT3
BAT4
BAT5
BATF
BATF2
BATF3
BAX
BAZ2A
BAZ2B
BBC3
BBOX1
BBS1
BBS12
BBS2
BBS4
BBS5
BBS7
BBS9
BBX
BCAN
BCAP31
BCAR1
BCAR3
BCAS1
BCAS3
BCAS4
BCAT1
BCCIP
BCDIN3D
BCHE
BCKDHB
BCKDK
BCL10
BCL11A
BCL11B
BCL2
BCL2A1
BCL2L10
BCL2L11
BCL2L12
BCL2L13
BCL2L14
BCL2L15
BCL2L2
BCL3
BCL6
BCL6B
BCL7A
BCL7C
BCL8
BCL9
BCL9L
BCLAF1
BCMO1
BCO2
BCOR
BCORL1
BCORL2
BCR
BCYRN1
BDH1
BDH2
BDKRB1
BDNF
BDNFOS
BDP1
BEAN
BEGAIN
BEND2
BEND4
BEND5
BEND6
BEND7
BEST1
BEST2
BEST3
BEST4
BET3L
BEX1
BEX2
BEX4
BEX5
BEYLA
BFAR
BFSP1
BFSP2
BGLAP
BGN
BHLHA15
BHLHA9
BHLHB9
BHLHE22
BHLHE40
BHLHE41
BHMT
BICC1
BICD1
BICD2
BID
BIK
BIN1
BIN3
BIRC3
BIRC5
BIRC6
BIRC7
BIRC8
BIVM
BLCAP
BLID
BLK
BLMH
BLNK
BLOC1S1
BLOC1S3
BLVRA
BMF
BMP1
BMP10
BMP2
BMP3
BMP6
BMP7
BMP8A
BMP8B
BMPER
BMPR1A
BMPR1B
BMPR2
BMS1
BMS1P4
BMX
BNC1
BNC2
BNIP2
BNIP3
BNIP3L
BNIPL
BOC
BOK
BOLA2
BOLA2B
BOLA3
BOLL
BOP1
BPESC1
BPGM
BPHL
BPI
BPIL1
BPIL2
BPIL3
BPNT1
BPTF
BRAF
BRCA1
BRD1
BRD2
BRD3
BRD4
BRD7P3
BRD8
BRD9
BRDT
BRE
BREA2
BRF1
BRF2
BRI3
BRI3BP
BRIX1
BRMS1
BRP44
BRPF1
BRPF3
BRS3
BRSK1
BRSK2
BRUNOL4
BRUNOL5
BRUNOL6
BRWD1
BSCL2
BSDC1
BSG
BSN
BSND
BSPRY
BST2
BSX
BTAF1
BTBD11
BTBD12
BTBD16
BTBD17
BTBD18
BTBD19
BTBD2
BTBD3
BTBD6
BTBD8
BTBD9
BTF3L1
BTG2
BTG3
BTG4
BTK
BTN2A1
BTN2A2
BTN2A3
BTN3A1
BTN3A2
BTN3A3
BTNL2
BTNL8
BTNL9
BTRC
BUB1
BUB1B
BUD31
BYSL
BZRAP1
BZW1
BZW2
C10orf10
C10orf105
C10orf107
C10orf11
C10orf110
C10orf111
C10orf113
C10orf114
C10orf116
C10orf118
C10orf119
C10orf120
C10orf122
C10orf125
C10orf128
C10orf129
C10orf140
C10orf18
C10orf25
C10orf26
C10orf27
C10orf28
C10orf32
C10orf35
C10orf4
C10orf40
C10orf41
C10orf46
C10orf47
C10orf50
C10orf53
C10orf54
C10orf55
C10orf57
C10orf58
C10orf67
C10orf68
C10orf72
C10orf76
C10orf79
C10orf81
C10orf82
C10orf84
C10orf88
C10orf90
C10orf91
C10orf93
C10orf95
C10orf96
C10orf99
C11orf1
C11orf10
C11orf16
C11orf17
C11orf2
C11orf20
C11orf21
C11orf30
C11orf31
C11orf34
C11orf35
C11orf36
C11orf41
C11orf45
C11orf46
C11orf49
C11orf52
C11orf53
C11orf54
C11orf58
C11orf60
C11orf63
C11orf64
C11orf66
C11orf67
C11orf68
C11orf74
C11orf75
C11orf80
C11orf82
C11orf84
C11orf85
C11orf86
C11orf87
C11orf88
C11orf9
C11orf90
C11orf91
C11orf93
C11orf94
C11orf95
C12orf12
C12orf23
C12orf26
C12orf27
C12orf29
C12orf34
C12orf35
C12orf36
C12orf4
C12orf40
C12orf42
C12orf43
C12orf44
C12orf50
C12orf51
C12orf53
C12orf54
C12orf56
C12orf57
C12orf59
C12orf60
C12orf61
C12orf62
C12orf63
C12orf67
C12orf68
C12orf69
C12orf70
C12orf71
C12orf72
C12orf74
C12orf75
C12orf76
C12orf77
C13orf15
C13orf16
C13orf18
C13orf23
C13orf26
C13orf28
C13orf29
C13orf33
C13orf35
C13orf36
C13orf38
C13orf39
C14orf101
C14orf102
C14orf105
C14orf109
C14orf115
C14orf118
C14orf126
C14orf128
C14orf132
C14orf133
C14orf135
C14orf138
C14orf139
C14orf143
C14orf145
C14orf159
C14orf162
C14orf165
C14orf166B
C14orf167
C14orf176
C14orf177
C14orf179
C14orf180
C14orf181
C14orf182
C14orf184
C14orf19
C14orf23
C14orf28
C14orf34
C14orf37
C14orf38
C14orf4
C14orf43
C14orf45
C14orf48
C14orf49
C14orf53
C14orf64
C14orf68
C14orf70
C14orf72
C14orf73
C14orf79
C14orf80
C14orf86
C15orf2
C15orf21
C15orf23
C15orf26
C15orf27
C15orf29
C15orf32
C15orf33
C15orf38
C15orf39
C15orf41
C15orf42
C15orf43
C15orf48
C15orf5
C15orf50
C15orf51
C15orf52
C15orf53
C15orf55
C15orf58
C15orf59
C15orf60
C15orf62
C15orf63
C16orf11
C16orf13
C16orf38
C16orf45
C16orf46
C16orf5
C16orf52
C16orf53
C16orf54
C16orf55
C16orf57
C16orf62
C16orf65
C16orf68
C16orf7
C16orf70
C16orf72
C16orf73
C16orf75
C16orf79
C16orf80
C16orf81
C16orf82
C16orf87
C16orf88
C16orf89
C16orf91
C16orf93
C17orf101
C17orf102
C17orf104
C17orf105
C17orf106
C17orf107
C17orf28
C17orf37
C17orf44
C17orf46
C17orf47
C17orf48
C17orf49
C17orf50
C17orf51
C17orf53
C17orf54
C17orf55
C17orf58
C17orf59
C17orf60
C17orf61
C17orf63
C17orf64
C17orf65
C17orf66
C17orf67
C17orf68
C17orf69
C17orf70
C17orf71
C17orf72
C17orf73
C17orf74
C17orf75
C17orf76
C17orf77
C17orf81
C17orf85
C17orf90
C17orf91
C17orf93
C17orf95
C17orf96
C17orf97
C17orf98
C18orf1
C18orf16
C18orf18
C18orf20
C18orf22
C18orf34
C18orf45
C18orf62
C19orf10
C19orf12
C19orf20
C19orf21
C19orf22
C19orf23
C19orf24
C19orf26
C19orf28
C19orf29
C19orf30
C19orf33
C19orf35
C19orf38
C19orf39
C19orf40
C19orf41
C19orf43
C19orf44
C19orf45
C19orf47
C19orf51
C19orf52
C19orf53
C19orf54
C19orf55
C19orf57
C19orf59
C19orf6
C19orf60
C19orf61
C19orf63
C19orf66
C19orf69
C19orf71
C19orf76
C19orf77
C1GALT1
C1GALT1C1
C1QA
C1QB
C1QBP
C1QC
C1QL1
C1QL2
C1QL3
C1QL4
C1QTNF1
C1QTNF2
C1QTNF3
C1QTNF4
C1QTNF5
C1QTNF6
C1QTNF7
C1QTNF8
C1QTNF9
C1QTNF9B
C1R
C1RL
C1S
C1orf100
C1orf101
C1orf104
C1orf105
C1orf106
C1orf107
C1orf109
C1orf111
C1orf112
C1orf114
C1orf115
C1orf116
C1orf123
C1orf124
C1orf125
C1orf126
C1orf127
C1orf133
C1orf14
C1orf141
C1orf144
C1orf150
C1orf151
C1orf156
C1orf157
C1orf158
C1orf159
C1orf161
C1orf168
C1orf170
C1orf172
C1orf173
C1orf174
C1orf175
C1orf177
C1orf183
C1orf185
C1orf186
C1orf187
C1orf189
C1orf194
C1orf198
C1orf200
C1orf201
C1orf203
C1orf204
C1orf21
C1orf210
C1orf220
C1orf223
C1orf226
C1orf227
C1orf228
C1orf229
C1orf230
C1orf26
C1orf38
C1orf43
C1orf51
C1orf52
C1orf54
C1orf55
C1orf56
C1orf57
C1orf59
C1orf61
C1orf64
C1orf65
C1orf66
C1orf69
C1orf70
C1orf74
C1orf77
C1orf84
C1orf85
C1orf86
C1orf87
C1orf9
C1orf92
C1orf93
C1orf94
C1orf95
C1orf96
C1orf97
C2
C20orf103
C20orf106
C20orf107
C20orf11
C20orf111
C20orf112
C20orf114
C20orf117
C20orf118
C20orf12
C20orf123
C20orf132
C20orf134
C20orf135
C20orf141
C20orf151
C20orf152
C20orf160
C20orf165
C20orf166
C20orf173
C20orf185
C20orf186
C20orf195
C20orf197
C20orf199
C20orf200
C20orf202
C20orf24
C20orf26
C20orf27
C20orf3
C20orf46
C20orf54
C20orf56
C20orf7
C20orf70
C20orf72
C20orf79
C20orf85
C20orf94
C20orf95
C21orf121
C21orf122
C21orf128
C21orf129
C21orf130
C21orf131
C21orf15
C21orf2
C21orf29
C21orf33
C21orf34
C21orf49
C21orf56
C21orf57
C21orf58
C21orf62
C21orf63
C21orf66
C21orf67
C21orf7
C21orf70
C21orf81
C21orf82
C21orf99
C22orf15
C22orf23
C22orf24
C22orf25
C22orf26
C22orf28
C22orf29
C22orf31
C22orf33
C22orf34
C22orf36
C22orf41
C22orf42
C22orf43
C22orf9
C2CD2
C2CD2L
C2CD3
C2CD4A
C2CD4B
C2CD4C
C2CD4D
C2orf14
C2orf16
C2orf18
C2orf27A
C2orf27B
C2orf29
C2orf34
C2orf39
C2orf40
C2orf42
C2orf48
C2orf50
C2orf52
C2orf53
C2orf54
C2orf55
C2orf56
C2orf57
C2orf61
C2orf62
C2orf63
C2orf64
C2orf65
C2orf66
C2orf67
C2orf68
C2orf70
C2orf71
C2orf73
C2orf76
C2orf77
C2orf78
C2orf81
C2orf83
C2orf84
C2orf85
C2orf86
C2orf90
C3
C3AR1
C3P1
C3orf16
C3orf18
C3orf20
C3orf21
C3orf22
C3orf23
C3orf24
C3orf25
C3orf26
C3orf27
C3orf30
C3orf32
C3orf35
C3orf36
C3orf39
C3orf43
C3orf45
C3orf50
C3orf51
C3orf54
C3orf55
C3orf57
C3orf58
C3orf59
C3orf62
C3orf63
C3orf64
C3orf65
C3orf66
C3orf67
C3orf70
C3orf71
C3orf72
C3orf74
C3orf75
C3orf77
C4A
C4B
C4BPB
C4orf10
C4orf11
C4orf17
C4orf19
C4orf21
C4orf22
C4orf23
C4orf27
C4orf29
C4orf31
C4orf32
C4orf33
C4orf34
C4orf36
C4orf37
C4orf38
C4orf41
C4orf44
C4orf45
C4orf47
C4orf48
C4orf49
C4orf50
C4orf51
C4orf6
C5
C5AR1
C5orf13
C5orf15
C5orf20
C5orf23
C5orf24
C5orf25
C5orf27
C5orf30
C5orf32
C5orf33
C5orf36
C5orf37
C5orf38
C5orf39
C5orf40
C5orf41
C5orf42
C5orf45
C5orf47
C5orf48
C5orf49
C5orf52
C5orf55
C5orf56
C5orf58
C6orf10
C6orf103
C6orf105
C6orf108
C6orf114
C6orf118
C6orf122
C6orf123
C6orf124
C6orf126
C6orf127
C6orf129
C6orf130
C6orf132
C6orf134
C6orf136
C6orf138
C6orf141
C6orf142
C6orf145
C6orf146
C6orf147
C6orf15
C6orf153
C6orf154
C6orf155
C6orf162
C6orf163
C6orf168
C6orf173
C6orf174
C6orf176
C6orf186
C6orf191
C6orf195
C6orf201
C6orf203
C6orf204
C6orf208
C6orf221
C6orf222
C6orf225
C6orf227
C6orf25
C6orf26
C6orf27
C6orf35
C6orf41
C6orf47
C6orf48
C6orf52
C6orf58
C6orf64
C6orf81
C6orf89
C6orf97
C7orf10
C7orf13
C7orf16
C7orf20
C7orf23
C7orf27
C7orf28B
C7orf30
C7orf31
C7orf33
C7orf34
C7orf36
C7orf4
C7orf40
C7orf45
C7orf47
C7orf49
C7orf50
C7orf51
C7orf52
C7orf53
C7orf57
C7orf58
C7orf61
C7orf63
C7orf65
C7orf68
C7orf71
C7orf72
C8A
C8G
C8ORFK29
C8orf12
C8orf22
C8orf31
C8orf33
C8orf34
C8orf39
C8orf4
C8orf41
C8orf42
C8orf44
C8orf45
C8orf47
C8orf48
C8orf51
C8orf55
C8orf56
C8orf59
C8orf71
C8orf73
C8orf74
C8orf75
C8orf77
[truncated: 13,413 more rows]

## Sheet: Chorioc. 0.25-0.5
Gene symbol
A1BG
A1CF
A2BP1
A2M
AAA1
AACS
AADACL3
AADACL4
AADAT
AANAT
AARS
AARS2
AARSD1
AASDH
AASS
AATK
ABAT
ABCA1
ABCA11P
ABCA13
ABCA17P
ABCA2
ABCA3
ABCA4
ABCA5
ABCA7
ABCA9
ABCB1
ABCB4
ABCB5
ABCB7
ABCB8
ABCB9
ABCC1
ABCC11
ABCC12
ABCC13
ABCC2
ABCC3
ABCC4
ABCC5
ABCC6
ABCC8
ABCD1
ABCD4
ABCE1
ABCG1
ABCG2
ABCG4
ABCG5
ABCG8
ABHD1
ABHD11
ABHD12B
ABHD14A
ABHD14B
ABHD15
ABHD2
ABHD3
ABHD4
ABHD8
ABI2
ABI3
ABI3BP
ABL1
ABLIM1
ABLIM2
ABLIM3
ABO
ABR
ABRA
ABT1
ABTB2
ACAA1
ACACA
ACACB
ACAD11
ACADL
ACADS
ACADSB
ACADVL
ACAN
ACAP1
ACAP2
ACAP3
ACAT2
ACBD3
ACBD4
ACBD6
ACCN1
ACCN2
ACCN3
ACCN4
ACCS
ACD
ACE
ACE2
ACER1
ACER2
ACER3
ACHE
ACMSD
ACOT1
ACOT11
ACOT12
ACOT2
ACOT4
ACOT7
ACOT8
ACOX1
ACOX3
ACOXL
ACP1
ACP5
ACPL2
ACPT
ACR
ACRBP
ACRC
ACRV1
ACSBG2
ACSF2
ACSF3
ACSL1
ACSL3
ACSL4
ACSL5
ACSM1
ACSM5
ACSS1
ACSS2
ACSS3
ACTA1
ACTA2
ACTB
ACTBL2
ACTC1
ACTG1
ACTG2
ACTL6B
ACTL8
ACTL9
ACTN1
ACTN2
ACTN3
ACTR3C
ACTR6
ACTR8
ACVR1
ACVR1B
ACVR1C
ACVR2B
ACVRL1
ACY3
ACYP2
ADAD2
ADAL
ADAM10
ADAM11
ADAM12
ADAM15
ADAM19
ADAM21
ADAM21P1
ADAM22
ADAM23
ADAM28
ADAM30
ADAM32
ADAM33
ADAM3A
ADAM5P
ADAM6
ADAM8
ADAM9
ADAMTS1
ADAMTS10
ADAMTS12
ADAMTS13
ADAMTS14
ADAMTS15
ADAMTS16
ADAMTS17
ADAMTS18
ADAMTS19
ADAMTS2
ADAMTS20
ADAMTS3
ADAMTS4
ADAMTS5
ADAMTS6
ADAMTS7
ADAMTS8
ADAMTS9
ADAMTSL1
ADAMTSL2
ADAMTSL3
ADAMTSL4
ADAP1
ADAP2
ADAR
ADARB1
ADARB2
ADAT1
ADAT3
ADC
ADCK1
ADCK2
ADCK4
ADCK5
ADCY1
ADCY2
ADCY3
ADCY4
ADCY5
ADCY6
ADCY7
ADCY8
ADCY9
ADCYAP1
ADCYAP1R1
ADD2
ADD3
ADH4
ADH6
ADHFE1
ADIG
ADIPOQ
ADIPOR2
ADM2
ADNP
ADORA1
ADORA2B
ADORA3
ADPGK
ADPRH
ADPRHL1
ADPRHL2
ADRA1A
ADRA1B
ADRA1D
ADRA2A
ADRA2B
ADRA2C
ADRB2
ADRB3
ADRBK1
ADRBK2
ADRM1
ADSS
ADSSL1
AEBP1
AEBP2
AEN
AES
AFAP1
AFAP1L2
AFF1
AFF2
AFF3
AFF4
AFG3L1
AGA
AGAP1
AGAP11
AGAP2
AGAP3
AGBL1
AGBL2
AGBL3
AGBL4
AGFG1
AGK
AGL
AGMAT
AGPAT1
AGPAT2
AGPAT3
AGPAT4
AGPAT6
AGPAT9
AGPS
AGRN
AGT
AGTR1
AGTRAP
AGXT2L1
AHCTF1
AHCY
AHCYL1
AHDC1
AHNAK
AHNAK2
AHR
AHRR
AHSG
AHSP
AIF1
AIFM1
AIFM2
AIFM3
AIG1
AIM1
AIM2
AIPL1
AIRE
AJAP1
AK1
AK3L1
AK5
AK7
AKAP1
AKAP11
AKAP12
AKAP13
AKAP14
AKAP2
AKAP3
AKAP5
AKAP6
AKAP7
AKAP8
AKAP8L
AKD1
AKIRIN1
AKIRIN2
AKNA
AKR1A1
AKR1B1
AKR1C2
AKR1CL1
AKR1E2
AKR7A2
AKR7A3
AKR7L
AKT1
AKT2
AKT3
ALAD
ALAS1
ALCAM
ALDH18A1
ALDH1A1
ALDH1A2
ALDH1A3
ALDH1L1
ALDH1L2
ALDH2
ALDH3A1
ALDH3A2
ALDH3B1
ALDH3B2
ALDH4A1
ALDH5A1
ALDH6A1
ALDH8A1
ALDH9A1
ALDOA
ALDOB
ALDOC
ALG9
ALK
ALKBH2
ALKBH3
ALKBH4
ALKBH5
ALKBH6
ALKBH7
ALLC
ALMS1P
ALOX12
ALOX12B
ALOX12P2
ALOX15
ALOX15B
ALOX5
ALOX5AP
ALOXE3
ALPI
ALPK1
ALPK2
ALPK3
ALPL
ALPP
ALS2CL
ALS2CR11
ALX1
ALX3
ALX4
AMAC1L3
AMACR
AMD1
AMDHD1
AMDHD2
AMELY
AMFR
AMH
AMICA1
AMIGO2
AMIGO3
AMMECR1
AMMECR1L
AMN
AMN1
AMOT
AMOTL1
AMOTL2
AMPD1
AMPD2
AMPD3
AMPH
AMT
AMZ1
ANAPC1
ANAPC11
ANAPC13
ANAPC7
ANG
ANGEL2
ANGPT1
ANGPT2
ANGPT4
ANGPTL5
ANGPTL6
ANK1
ANK2
ANK3
ANKDD1A
ANKFN1
ANKFY1
ANKH
ANKK1
ANKLE1
ANKLE2
ANKMY1
ANKMY2
ANKRD1
ANKRD10
ANKRD11
ANKRD13B
ANKRD13D
ANKRD18A
ANKRD19
ANKRD2
ANKRD20A4
ANKRD20B
ANKRD24
ANKRD26
ANKRD27
ANKRD28
ANKRD29
ANKRD30A
ANKRD30B
ANKRD31
ANKRD32
ANKRD33
ANKRD33B
ANKRD34A
ANKRD34B
ANKRD34C
ANKRD35
ANKRD37
ANKRD39
ANKRD40
ANKRD44
ANKRD45
ANKRD46
ANKRD5
ANKRD52
ANKRD53
ANKRD55
ANKRD56
ANKRD57
ANKRD58
ANKRD6
ANKS1A
ANKS1B
ANKS6
ANO1
ANO10
ANO2
ANO3
ANO4
ANO5
ANO6
ANO7
ANO8
ANO9
ANP32A
ANP32B
ANP32C
ANP32E
ANPEP
ANTXR1
ANTXR2
ANUBL1
ANXA1
ANXA11
ANXA13
ANXA2
ANXA3
ANXA4
ANXA5
ANXA6
ANXA9
AOC2
AOC3
AOX1
AP1B1
AP1G1
AP1G2
AP1M2
AP1S3
AP2A1
AP2A2
AP2S1
AP3B2
AP3M2
AP4E1
AP4S1
APAF1
APBA2
APBB1
APBB1IP
APBB2
APBB3
APC
APC2
APCDD1
APCDD1L
APEH
APH1B
API5
APITD1
APLN
APLNR
APLP1
APOA1
APOA1BP
APOA2
APOA5
APOB
APOBEC2
APOBEC3B
APOBEC3C
APOBEC3D
APOBEC3F
APOBEC3G
APOBEC3H
APOBEC4
APOC3
APOD
APOE
APOL1
APOL3
APOL4
APOL6
APOLD1
APOO
APP
APPL2
APRT
APTX
AQP1
AQP10
AQP12B
AQP2
AQP3
AQP4
AQP5
AQP6
AQP8
AQR
AR
ARAP1
ARAP2
ARAP3
ARC
AREG
ARF4
ARF5
ARF6
ARFGAP1
ARFGAP3
ARFGEF1
ARFIP1
ARFIP2
ARG2
ARHGAP1
ARHGAP10
ARHGAP11A
ARHGAP11B
ARHGAP12
ARHGAP15
ARHGAP17
ARHGAP18
ARHGAP19
ARHGAP20
ARHGAP22
ARHGAP23
ARHGAP24
ARHGAP25
ARHGAP26
ARHGAP27
ARHGAP30
ARHGAP4
ARHGAP5
ARHGAP6
ARHGAP8
ARHGAP9
ARHGDIA
ARHGDIB
ARHGDIG
ARHGEF1
ARHGEF10
ARHGEF10L
ARHGEF12
ARHGEF15
ARHGEF16
ARHGEF17
ARHGEF18
ARHGEF19
ARHGEF2
ARHGEF3
ARHGEF4
ARHGEF6
ARHGEF7
ARHGEF9
ARID1A
ARID1B
ARID3A
ARID3B
ARID3C
ARID4B
ARID5A
ARID5B
ARIH1
ARIH2
ARL10
ARL13B
ARL15
ARL4A
ARL4C
ARL4D
ARL5C
ARL6IP4
ARL8A
ARL8B
ARL9
ARMC3
ARMC5
ARMC7
ARMC9
ARMCX1
ARMCX2
ARMCX3
ARMCX4
ARMCX5
ARMCX6
ARMS2
ARNT
ARNT2
ARNTL
ARNTL2
ARPM1
ARPP-21
ARR3
ARRB1
ARRDC1
ARRDC2
ARRDC4
ARRDC5
ARSB
ARSD
ARSF
ARSG
ARSH
ARSI
ARSJ
ARSK
ART1
ART3
ART4
ARTN
ARVCF
ARX
AS3MT
ASAH1
ASAM
ASAP1
ASAP2
ASAP3
ASB1
ASB10
ASB11
ASB13
ASB14
ASB16
ASB18
ASB2
ASB3
ASB4
ASB5
ASB6
ASB9
ASCC1
ASCC2
ASCL1
ASCL2
ASCL4
ASFMR1
ASGR1
ASGR2
ASH1L
ASL
ASNS
ASPA
ASPDH
ASPG
ASPH
ASPHD1
ASPHD2
ASPRV1
ASPSCR1
ASRGL1
ASS1
ASTN1
ASTN2
ASXL1
ASXL2
ASXL3
ATAD2B
ATAD3A
ATAD3C
ATAD5
ATCAY
ATF1
ATF3
ATF5
ATF6B
ATF7
ATF7IP2
ATG10
ATG16L1
ATG2B
ATG4B
ATG4D
ATG5
ATG7
ATG9B
ATIC
ATL1
ATL3
ATMIN
ATN1
ATOH1
ATOH8
ATOX1
ATP10A
ATP10B
ATP10D
ATP11A
ATP11B
ATP11C
ATP12A
ATP13A1
ATP13A2
ATP13A3
ATP13A4
ATP13A5
ATP1A2
ATP1A3
ATP1B1
ATP1B2
ATP2A1
ATP2A2
ATP2A3
ATP2B2
ATP2B4
ATP2C1
ATP2C2
ATP4A
ATP4B
ATP5A1
ATP5G2
ATP5G3
ATP5J
ATP5J2
ATP6AP1
ATP6V0A1
ATP6V0A2
ATP6V0A4
ATP6V0C
ATP6V0D1
ATP6V0E1
ATP6V0E2
ATP6V1B1
ATP6V1B2
ATP6V1C1
ATP6V1C2
ATP6V1E1
ATP6V1E2
ATP6V1G1
ATP6V1G2
ATP8A2
ATP8B2
ATP8B3
ATP8B4
ATP9A
ATP9B
ATPAF1
ATPGD1
ATRIP
ATRNL1
ATRX
ATXN1
ATXN10
ATXN7
ATXN7L1
ATXN7L2
ATXN8OS
AUP1
AURKC
AUTS2
AVL9
AVP
AVPR1A
AVPR1B
AVPR2
AXIN2
AXL
AZI1
AZU1
B3GALNT1
B3GALT2
B3GALT4
B3GALT5
B3GALT6
B3GALTL
B3GAT1
B3GAT2
B3GNT1
B3GNT3
B3GNT4
B3GNT5
B3GNT6
B3GNT7
B3GNT8
B3GNT9
B3GNTL1
B4GALNT1
B4GALNT2
B4GALNT3
B4GALNT4
B4GALT1
B4GALT5
B4GALT6
B4GALT7
B9D1
BAALC
BACE1
BACE2
BACH2
BAD
BAG3
BAG4
BAG5
BAHCC1
BAHD1
BAI1
BAI2
BAI3
BAIAP2
BAIAP2L1
BAIAP2L2
BAIAP3
BANF2
BANK1
BANP
BARHL1
BARHL2
BARX1
BARX2
BASE
BASP1
BAT1
BAT2
BAT2L1
BAT3
BAT5
BATF
BATF3
BAZ1A
BAZ1B
BAZ2A
BAZ2B
BBC3
BBOX1
BBS1
BBS10
BBS12
BBS2
BBS5
BBS9
BBX
BCAM
BCAN
BCAP29
BCAP31
BCAR1
BCAR3
BCAR4
BCAS1
BCAS3
BCAS4
BCAT1
BCKDK
BCL10
BCL11A
BCL11B
BCL2
BCL2L1
BCL2L10
BCL2L11
BCL2L12
BCL2L13
BCL2L14
BCL2L15
BCL3
BCL6
BCL7A
BCL7B
BCL7C
BCL9
BCLAF1
BCO2
BCOR
BCORL1
BCORL2
BCR
BCYRN1
BDH1
BDKRB1
BDKRB2
BDNF
BDNFOS
BDP1
BEAN
BEGAIN
BEND2
BEND3
BEND4
BEND5
BEND6
BEND7
BEST1
BEST2
BEST4
BET1
BET3L
BEX1
BEX2
BEX5
BFAR
BFSP1
BFSP2
BGLAP
BGN
BHLHA15
BHLHA9
BHLHB9
BHLHE22
BHLHE23
BHLHE40
BHLHE41
BHMT
BHMT2
BICC1
BICD1
BICD2
BID
BIK
BIN1
BIN3
BIRC3
BIRC6
BIRC7
BIVM
BLCAP
BLK
BLNK
BLOC1S1
BLVRA
BLVRB
BMI1
BMP1
BMP10
BMP15
BMP2
BMP3
BMP4
BMP5
BMP6
BMP7
BMP8A
BMP8B
BMPER
BMPR1B
BMS1
BMX
BNC1
BNC2
BNIP2
BNIP3
BNIP3L
BNIPL
BOC
BOK
BOLA2
BOLA2B
BOLA3
BOLL
BOP1
BPESC1
BPGM
BPHL
BPI
BPIL2
BPTF
BRAF
BRCA1
BRCA2
BRD2
BRD4
BRD7
BRD7P3
BRD9
BRDT
BRE
BRF1
BRI3
BRI3BP
BRIX1
BRP44
BRPF3
BRS3
BRSK1
BRSK2
BRUNOL4
BRUNOL5
BRUNOL6
BRWD1
BSCL2
BSDC1
BSG
BSN
BSND
BST1
BSX
BTAF1
BTBD1
BTBD11
BTBD12
BTBD16
BTBD17
BTBD18
BTBD19
BTBD2
BTBD6
BTBD7
BTBD9
BTC
BTD
BTF3L1
BTG1
BTG3
BTG4
BTN1A1
BTN2A1
BTN2A2
BTN2A3
BTN3A1
BTN3A2
BTN3A3
BTNL2
BTNL8
BTNL9
BTRC
BUB1
BUB1B
BUB3
BVES
BZRAP1
C10orf10
C10orf104
C10orf107
C10orf108
C10orf11
C10orf110
C10orf113
C10orf114
C10orf116
C10orf118
C10orf119
C10orf120
C10orf125
C10orf128
C10orf18
C10orf2
C10orf26
C10orf28
C10orf32
C10orf35
C10orf4
C10orf41
C10orf50
C10orf53
C10orf54
C10orf55
C10orf58
C10orf62
C10orf68
C10orf72
C10orf76
C10orf81
C10orf82
C10orf88
C10orf90
C10orf91
C10orf93
C11orf1
C11orf16
C11orf2
C11orf20
C11orf21
C11orf24
C11orf30
C11orf31
C11orf34
C11orf36
C11orf40
C11orf41
C11orf42
C11orf45
C11orf46
C11orf48
C11orf49
C11orf53
C11orf54
C11orf58
C11orf60
C11orf63
C11orf64
C11orf67
C11orf68
C11orf70
C11orf74
C11orf75
C11orf80
C11orf82
C11orf86
C11orf87
C11orf88
C11orf9
C11orf90
C11orf91
C11orf92
C11orf93
C11orf95
C12orf10
C12orf12
C12orf23
C12orf24
C12orf27
C12orf34
C12orf39
C12orf40
C12orf42
C12orf49
C12orf5
C12orf53
C12orf54
C12orf56
C12orf57
C12orf62
C12orf66
C12orf67
C12orf68
C12orf71
C12orf72
C12orf74
C12orf75
C13orf15
C13orf16
C13orf18
C13orf26
C13orf29
C13orf30
C13orf31
C13orf33
C13orf35
C13orf36
C13orf39
C14orf106
C14orf128
C14orf132
C14orf138
C14orf139
C14orf143
C14orf147
C14orf153
C14orf162
C14orf166B
C14orf167
C14orf179
C14orf180
C14orf181
C14orf182
C14orf184
C14orf23
C14orf33
C14orf37
C14orf39
C14orf43
C14orf45
C14orf48
C14orf49
C14orf53
C14orf64
C14orf68
C14orf70
C14orf73
C14orf80
C14orf86
C15orf17
C15orf2
C15orf21
C15orf26
C15orf27
C15orf28
C15orf29
C15orf33
C15orf38
C15orf40
C15orf41
C15orf48
C15orf51
C15orf52
C15orf53
C15orf55
C15orf56
C15orf59
C15orf60
C15orf62
C16orf11
C16orf13
C16orf35
C16orf42
C16orf45
C16orf46
C16orf48
C16orf5
C16orf53
C16orf57
C16orf59
C16orf65
C16orf68
C16orf7
C16orf71
C16orf72
C16orf73
C16orf74
C16orf79
C16orf80
C16orf81
C16orf86
C16orf88
C16orf89
C16orf91
C17orf101
C17orf102
C17orf104
C17orf105
C17orf106
C17orf107
C17orf108
C17orf28
C17orf37
C17orf42
C17orf44
C17orf46
C17orf49
C17orf50
C17orf53
C17orf54
C17orf55
C17orf56
C17orf57
C17orf61
C17orf62
C17orf64
C17orf65
C17orf66
C17orf67
C17orf70
C17orf72
C17orf73
C17orf75
C17orf76
C17orf77
C17orf85
C17orf88
C17orf91
C17orf93
C17orf96
C17orf97
C17orf98
C18orf1
C18orf10
C18orf16
C18orf18
C18orf21
C18orf25
C18orf34
C19orf10
C19orf20
C19orf21
C19orf22
C19orf23
C19orf24
C19orf25
C19orf26
C19orf28
C19orf29
C19orf30
C19orf33
C19orf35
C19orf36
C19orf38
C19orf39
C19orf41
C19orf42
C19orf44
C19orf45
C19orf46
C19orf47
C19orf48
C19orf51
C19orf54
C19orf55
C19orf57
C19orf59
C19orf6
C19orf60
C19orf61
C19orf62
C19orf63
C19orf66
C19orf69
C19orf71
C19orf73
C19orf75
C19orf76
C19orf77
C1QA
C1QC
C1QL1
C1QL2
C1QL3
C1QL4
C1QTNF1
C1QTNF2
C1QTNF4
C1QTNF5
C1QTNF6
C1QTNF7
C1QTNF8
C1QTNF9
C1R
C1RL
C1S
C1orf100
C1orf104
C1orf105
C1orf106
C1orf111
C1orf113
C1orf114
C1orf115
C1orf116
C1orf122
C1orf125
C1orf126
C1orf127
C1orf130
C1orf133
C1orf14
C1orf144
C1orf150
C1orf158
C1orf159
C1orf161
C1orf162
C1orf168
C1orf170
C1orf173
C1orf174
C1orf175
C1orf177
C1orf182
C1orf183
C1orf185
C1orf187
C1orf190
C1orf192
C1orf194
C1orf198
C1orf200
C1orf204
C1orf21
C1orf226
C1orf228
C1orf229
C1orf230
C1orf25
C1orf26
C1orf35
C1orf38
C1orf49
C1orf50
C1orf51
C1orf52
C1orf54
C1orf55
C1orf56
C1orf57
C1orf59
C1orf61
C1orf65
C1orf69
C1orf70
C1orf74
C1orf77
C1orf83
C1orf85
C1orf86
C1orf87
C1orf88
C1orf89
C1orf92
C1orf94
C1orf95
C1orf96
C1orf97
C2
C20orf103
C20orf108
C20orf112
C20orf117
C20orf12
C20orf123
C20orf134
C20orf135
C20orf151
C20orf160
C20orf166
C20orf173
C20orf177
C20orf186
C20orf195
C20orf196
C20orf199
C20orf200
C20orf201
C20orf202
C20orf26
C20orf30
C20orf46
C20orf54
C20orf56
C20orf70
C20orf85
C20orf95
C21orf122
C21orf125
C21orf129
C21orf130
C21orf2
C21orf29
C21orf33
C21orf34
C21orf49
C21orf54
C21orf56
C21orf57
C21orf62
C21orf63
C21orf66
C21orf7
C21orf70
C21orf81
C21orf82
C21orf84
C21orf88
C21orf90
C21orf96
C22orf23
C22orf24
C22orf26
C22orf27
C22orf28
C22orf30
C22orf33
C22orf34
C22orf36
C22orf39
C22orf42
C22orf43
C22orf45
C22orf9
C2CD2
C2CD4A
C2CD4B
C2CD4C
C2CD4D
C2orf27A
C2orf29
C2orf34
C2orf39
C2orf40
C2orf48
C2orf50
C2orf52
C2orf54
C2orf55
C2orf58
C2orf61
C2orf62
C2orf64
C2orf66
C2orf67
C2orf68
C2orf69
C2orf70
C2orf71
C2orf73
C2orf77
C2orf79
C2orf82
C2orf84
C2orf85
C2orf86
C2orf88
C2orf89
C2orf90
C3
C3AR1
C3P1
C3orf14
C3orf15
C3orf16
C3orf17
C3orf18
C3orf19
C3orf20
C3orf21
C3orf23
C3orf26
C3orf27
C3orf30
C3orf32
C3orf35
C3orf37
C3orf38
C3orf45
C3orf50
C3orf51
C3orf52
C3orf54
C3orf57
C3orf58
C3orf59
C3orf62
C3orf63
C3orf64
C3orf67
C3orf70
C3orf72
C3orf77
C4A
C4B
C4BPA
C4BPB
C4orf10
C4orf14
C4orf19
C4orf21
C4orf22
C4orf26
C4orf3
C4orf31
C4orf32
C4orf33
C4orf37
C4orf39
C4orf43
C4orf44
C4orf45
C4orf47
C4orf48
C4orf49
C4orf51
C5AR1
C5orf13
C5orf15
C5orf20
C5orf22
C5orf24
C5orf25
C5orf28
C5orf30
C5orf32
C5orf33
C5orf38
C5orf39
C5orf42
C5orf43
C5orf45
C5orf46
C5orf47
C5orf48
C5orf49
C5orf55
C5orf56
C5orf58
C5orf62
C6
C6orf1
C6orf10
C6orf103
C6orf106
C6orf114
C6orf115
C6orf118
C6orf122
C6orf123
C6orf124
C6orf125
C6orf127
C6orf129
C6orf132
C6orf134
C6orf136
C6orf138
C6orf145
C6orf147
C6orf15
C6orf150
C6orf153
C6orf154
C6orf162
C6orf163
C6orf164
C6orf168
C6orf170
C6orf174
C6orf176
C6orf186
C6orf191
C6orf195
C6orf201
C6orf204
C6orf208
C6orf217
C6orf218
C6orf221
C6orf222
C6orf223
C6orf226
C6orf227
C6orf25
C6orf27
C6orf35
C6orf41
C6orf47
C6orf48
C6orf62
C6orf81
C6orf89
C6orf94
C6orf97
C7orf10
C7orf13
C7orf20
C7orf23
C7orf27
C7orf28A
C7orf28B
C7orf31
C7orf34
C7orf41
C7orf43
C7orf46
C7orf50
C7orf51
C7orf52
C7orf53
C7orf57
C7orf58
C7orf59
C7orf60
C7orf63
C7orf68
C7orf69
C7orf70
C7orf72
C8ORFK29
C8orf12
C8orf33
C8orf34
C8orf38
C8orf39
C8orf40
C8orf41
C8orf42
C8orf45
C8orf46
C8orf47
C8orf48
C8orf51
C8orf56
C8orf71
C8orf73
C8orf74
C8orf75
C8orf77
C8orf79
C8orf83
C8orf84
C8orf85
C8orf86
C9
C9orf102
C9orf103
C9orf106
C9orf116
C9orf117
C9orf122
C9orf125
C9orf129
C9orf130
C9orf135
C9orf139
C9orf140
C9orf150
C9orf152
C9orf153
C9orf156
C9orf16
C9orf167
C9orf170
C9orf171
C9orf172
C9orf24
C9orf25
C9orf3
C9orf4
C9orf43
C9orf44
C9orf45
C9orf46
C9orf50
C9orf6
C9orf68
C9orf7
C9orf75
C9orf78
C9orf86
C9orf89
C9orf9
C9orf91
C9orf95
C9orf98
CA1
CA10
CA11
CA12
CA13
CA14
CA2
CA3
CA4
CA5A
CA5B
CA5BP
CA7
CA8
CA9
CAB39
CAB39L
CABC1
CABIN1
CABLES1
CABLES2
CABP1
CABP2
CABP4
CABP5
CABP7
CABYR
CACHD1
CACNA1A
CACNA1B
CACNA1C
CACNA1D
CACNA1E
CACNA1F
CACNA1G
CACNA1H
CACNA1I
CACNA1S
CACNA2D1
CACNA2D2
CACNA2D3
CACNA2D4
CACNB1
CACNB2
CACNB3
CACNB4
CACNG1
CACNG2
CACNG3
CACNG4
CACNG6
CACNG7
CACNG8
CADM1
CADM2
CADM3
CADM4
CADPS
CADPS2
CAGE1
CALB1
CALB2
CALCA
CALCB
CALCOCO2
CALCR
CALD1
CALHM2
CALHM3
CALM1
CALM2
CALM3
CALML4
CALN1
CALR
CALR3
CALY
CAMK1
CAMK1D
CAMK1G
CAMK2A
CAMK2B
CAMK2D
CAMK2G
CAMK2N1
CAMK2N2
CAMK4
CAMKK1
CAMKK2
CAMKV
CAMP
CAMSAP1
CAMSAP1L1
CAMTA1
CAMTA2
CAND2
CANT1
CANX
CAP1
CAP2
CAPN10
CAPN11
CAPN12
CAPN14
CAPN2
CAPN5
CAPN8
CAPN9
CAPNS2
CAPS
CAPSL
CAPZA1
CAPZA3
CAPZB
CARD10
CARD11
CARD14
CARD16
CARD17
CARD18
CARD9
CARHSP1
CARKD
CARM1
CARS2
CARTPT
CASC2
CASC4
CASC5
CASD1
CASK
CASKIN1
CASKIN2
CASP1
CASP2
CASP4
CASP5
CASP8
CASQ1
CASQ2
CASR
CAST
CASZ1
CATSPER1
CATSPERG
CAV1
CAV2
CAV3
CBARA1
CBFA2T3
CBFB
CBL
CBLC
CBLL1
CBLN1
CBLN2
CBLN4
CBR1
CBR3
CBR4
CBS
CBX2
CBX4
CBX5
CBX6
CBX7
CC2D2A
CCBE1
CCBL2
CCBP2
CCDC101
CCDC102A
CCDC105
CCDC106
CCDC108
CCDC109A
CCDC109B
CCDC11
CCDC110
CCDC112
CCDC115
CCDC117
CCDC12
CCDC122
CCDC129
CCDC13
CCDC135
CCDC136
CCDC140
CCDC142
CCDC144A
CCDC144C
CCDC144NL
CCDC146
CCDC147
CCDC148
CCDC149
CCDC15
CCDC150
CCDC151
CCDC154
CCDC155
CCDC160
CCDC17
CCDC22
CCDC24
CCDC25
CCDC27
CCDC28B
CCDC3
CCDC30
CCDC33
CCDC36
CCDC37
CCDC38
CCDC40
[truncated: 10,861 more rows]

## Sheet: Chorioc. >0.5
Gene symbol
A2BP1
AACS
AADACL3
AADAT
AATK
ABCA13
ABCA4
ABCA7
ABCB1
ABCB4
ABCB9
ABCC1
ABCC13
ABCC2
ABCC3
ABCC8
ABCD1
ABCD2
ABCF1
ABCG1
ABCG4
ABCG5
ABHD1
ABHD12B
ABHD15
ABHD3
ABI3
ABL1
ABL2
ABLIM1
ABLIM2
ABLIM3
ABR
ACACA
ACADL
ACADSB
ACADVL
ACAN
ACAP1
ACAP3
ACBD3
ACBD4
ACBD7
ACCN1
ACCN3
ACCN4
ACD
ACE
ACE2
ACER1
ACOT12
ACOT2
ACOT4
ACOT7
ACOX3
ACOXL
ACP1
ACP5
ACPL2
ACPP
ACRBP
ACSBG2
ACSF2
ACSL5
ACSL6
ACSS1
ACSS2
ACTA1
ACTA2
ACTC1
ACTL6B
ACTN2
ACTN3
ACTR3B
ACTR6
ACTR8
ACVR1B
ACVR1C
ACVRL1
ACY3
ACYP2
ADAM11
ADAM12
ADAM15
ADAM19
ADAM23
ADAM32
ADAM33
ADAM5P
ADAMTS1
ADAMTS10
ADAMTS12
ADAMTS13
ADAMTS14
ADAMTS15
ADAMTS16
ADAMTS17
ADAMTS18
ADAMTS19
ADAMTS2
ADAMTS20
ADAMTS5
ADAMTS7
ADAMTS8
ADAMTS9
ADAMTSL3
ADAMTSL5
ADAP1
ADAP2
ADARB2
ADAT3
ADCY1
ADCY10
ADCY2
ADCY3
ADCY4
ADCY5
ADCY8
ADCY9
ADCYAP1
ADCYAP1R1
ADD2
ADHFE1
ADIPOR2
ADM2
ADNP
ADNP2
ADORA1
ADORA2B
ADPRH
ADPRHL1
ADRA1A
ADRA1B
ADRA1D
ADRA2A
ADRA2C
ADRB1
ADRB2
ADRB3
ADRBK1
ADSSL1
AEBP1
AFAP1
AFAP1L2
AFF1
AFF2
AFF3
AFG3L1
AGAP1
AGAP11
AGAP2
AGAP3
AGBL2
AGBL4
AGMAT
AGPAT3
AGPAT4
AGPAT6
AGPAT9
AGR2
AGRN
AGTR1
AGXT2L1
AHCY
AHCYL1
AHCYL2
AHNAK
AHNAK2
AHR
AHRR
AIFM2
AIM1L
AIRE
AJAP1
AK2
AK3
AK3L1
AK5
AKAP10
AKAP12
AKAP2
AKAP5
AKAP6
AKAP8L
AKR1B1
AKR1D1
AKR1E2
AKR7A3
ALAS1
ALCAM
ALDH1A2
ALDH1A3
ALDH1L1
ALDH1L2
ALDH2
ALDH3A1
ALDOA
ALG1L
ALKBH3
ALKBH6
ALOX12
ALOX12B
ALOX15
ALOX5
ALOXE3
ALPK1
ALPK3
ALPL
ALS2CL
ALS2CR11
ALX3
ALX4
AMDHD1
AMH
AMIGO2
AMIGO3
AMMECR1
AMN
AMOT
AMPD3
AMPH
AMZ1
ANAPC11
ANAPC2
ANGPT2
ANGPT4
ANGPTL4
ANK1
ANK2
ANKAR
ANKDD1A
ANKH
ANKHD1-EIF4EBP3
ANKK1
ANKLE1
ANKLE2
ANKMY1
ANKRD11
ANKRD13A
ANKRD13B
ANKRD18A
ANKRD19
ANKRD24
ANKRD26P1
ANKRD27
ANKRD29
ANKRD33
ANKRD33B
ANKRD34A
ANKRD34B
ANKRD34C
ANKRD43
ANKRD53
ANKRD56
ANKRD58
ANKS1B
ANKS3
ANO1
ANO5
ANO6
ANO9
ANP32A
ANPEP
ANTXR1
ANTXR2
ANXA2
ANXA3
ANXA4
AOX1
AP1B1
AP1S1
AP2A2
AP3B1
AP3B2
AP3M2
AP3S2
APBA1
APBB1
APBB1IP
APBB2
APC2
APCDD1
APCDD1L
APOA1
APOBEC2
APOBEC3B
APOBEC4
APOE
APOLD1
AQP10
AQP2
AQP4
AQP5
AQP7
AR
ARAP1
ARC
ARHGAP12
ARHGAP20
ARHGAP22
ARHGAP23
ARHGAP25
ARHGAP27
ARHGAP6
ARHGDIA
ARHGDIB
ARHGDIG
ARHGEF10
ARHGEF10L
ARHGEF16
ARHGEF17
ARHGEF18
ARHGEF3
ARHGEF4
ARHGEF7
ARID1A
ARID1B
ARID3A
ARID3C
ARID5A
ARID5B
ARL10
ARL15
ARL3
ARL4A
ARL4D
ARL5C
ARL6IP5
ARL9
ARMC3
ARMC4
ARMC7
ARMCX3
ARMCX4
ARMCX5
ARMCX6
ARNT2
ARNTL
ARPC1A
ARPC1B
ARPM1
ARPP-21
ARRDC1
ARRDC2
ARRDC4
ARSD
ARSG
ARSI
ARSJ
ARTN
ARVCF
ARX
AS3MT
ASAM
ASAP1
ASAP2
ASAP3
ASB18
ASB2
ASCC1
ASCL1
ASCL2
ASCL4
ASFMR1
ASPG
ASPSCR1
ASRGL1
ASTN1
ASTN2
ASXL2
ASXL3
ASZ1
ATCAY
ATF6
ATF6B
ATF7
ATG4C
ATG4D
ATG7
ATHL1
ATIC
ATL1
ATL3
ATN1
ATOH1
ATOH8
ATP10A
ATP11A
ATP11B
ATP12A
ATP13A2
ATP13A4
ATP1A3
ATP1B2
ATP2A1
ATP2A3
ATP2B2
ATP2C2
ATP4A
ATP4B
ATP5G2
ATP6V0A1
ATP6V0A2
ATP6V1B1
ATP6V1F
ATP8A2
ATP8B2
ATP8B3
ATP9A
ATPAF1
ATRNL1
ATXN1
ATXN10
ATXN7
ATXN7L1
AUTS2
AVP
AVPI1
AVPR1B
AXL
AZIN1
B3GALNT1
B3GALNT2
B3GALT4
B3GALT6
B3GAT1
B3GAT2
B3GNT4
B3GNT5
B3GNT6
B3GNT7
B3GNT9
B3GNTL1
B4GALNT1
B4GALNT2
B4GALNT3
B4GALNT4
B4GALT3
BAALC
BACE1
BACE2
BACH2
BAG2
BAHCC1
BAI1
BAI2
BAI3
BAIAP3
BAMBI
BANP
BARHL1
BARHL2
BARX1
BARX2
BASP1
BAT1
BATF
BBOX1
BBS10
BBS5
BBS7
BBX
BCAN
BCAP31
BCAS3
BCAT1
BCKDK
BCL11A
BCL11B
BCL2
BCL2L10
BCL2L11
BCL6
BCL7A
BCLAF1
BCOR
BCORL1
BCR
BCYRN1
BDH1
BDKRB2
BDNF
BEGAIN
BEND4
BEND5
BEND7
BEST2
BEST4
BEX1
BFSP1
BFSP2
BGN
BHLHA15
BHLHE22
BHLHE23
BHLHE41
BHMT
BHMT2
BICC1
BICD1
BID
BIK
BIRC2
BIVM
BLMH
BLNK
BLVRA
BLVRB
BMF
BMP1
BMP2
BMP3
BMP4
BMP5
BMP6
BMP7
BMP8A
BMP8B
BMPER
BMPR1B
BNC1
BNC2
BNIP3L
BOC
BOK
BOLA1
BOLL
BOP1
BRAP
BRD2
BRD4
BRDT
BRI3BP
BRSK1
BRSK2
BRUNOL4
BRUNOL5
BSCL2
BST1
BSX
BTBD10
BTBD11
BTBD17
BTBD18
BTBD2
BTC
BTF3
BTG3
BTG4
BTN1A1
BTN2A3
BTNL9
BVES
BZRAP1
BZW2
C10orf104
C10orf107
C10orf11
C10orf110
C10orf114
C10orf116
C10orf119
C10orf120
C10orf125
C10orf18
C10orf25
C10orf26
C10orf41
C10orf50
C10orf53
C10orf55
C10orf67
C10orf72
C10orf82
C10orf88
C10orf93
C11orf20
C11orf21
C11orf35
C11orf41
C11orf46
C11orf49
C11orf58
C11orf63
C11orf70
C11orf74
C11orf75
C11orf88
C11orf9
C11orf90
C11orf91
C11orf92
C11orf93
C11orf95
C12orf34
C12orf39
C12orf53
C12orf56
C12orf65
C12orf68
C12orf71
C12orf75
C13orf15
C13orf16
C13orf18
C13orf26
C13orf27
C13orf31
C13orf33
C13orf36
C14orf105
C14orf132
C14orf143
C14orf149
C14orf159
C14orf162
C14orf180
C14orf23
C14orf37
C14orf38
C14orf39
C14orf49
C14orf50
C14orf64
C14orf73
C14orf79
C14orf80
C14orf86
C15orf21
C15orf26
C15orf28
C15orf40
C15orf56
C15orf59
C15orf60
C16orf11
C16orf35
C16orf5
C16orf52
C16orf61
C16orf7
C16orf72
C16orf73
C17orf101
C17orf102
C17orf103
C17orf104
C17orf107
C17orf28
C17orf46
C17orf49
C17orf57
C17orf64
C17orf70
C17orf72
C17orf82
C17orf85
C17orf96
C17orf98
C18orf1
C18orf34
C18orf45
C19orf25
C19orf26
C19orf30
C19orf35
C19orf36
C19orf38
C19orf41
C19orf42
C19orf45
C19orf46
C19orf59
C19orf6
C19orf63
C19orf66
C19orf76
C19orf77
C1QL1
C1QL2
C1QL3
C1QL4
C1QTNF1
C1QTNF2
C1QTNF4
C1QTNF5
C1QTNF9
C1R
C1orf101
C1orf104
C1orf114
C1orf115
C1orf124
C1orf126
C1orf130
C1orf14
C1orf144
C1orf159
C1orf170
C1orf180
C1orf183
C1orf187
C1orf192
C1orf194
C1orf204
C1orf21
C1orf229
C1orf56
C1orf65
C1orf69
C1orf70
C1orf74
C1orf86
C1orf87
C1orf92
C1orf95
C2
C20orf103
C20orf112
C20orf123
C20orf134
C20orf160
C20orf166
C20orf177
C20orf195
C20orf200
C20orf201
C20orf43
C20orf46
C20orf56
C20orf7
C20orf95
C20orf96
C21orf56
C21orf63
C21orf67
C21orf70
C21orf81
C21orf84
C21orf88
C21orf96
C22orf26
C22orf27
C22orf36
C22orf45
C22orf9
C2CD2
C2CD2L
C2CD3
C2CD4A
C2CD4B
C2CD4C
C2orf27A
C2orf34
C2orf39
C2orf55
C2orf61
C2orf63
C2orf65
C2orf68
C2orf70
C2orf72
C2orf76
C2orf82
C2orf84
C2orf85
C2orf88
C3
C3P1
C3orf15
C3orf16
C3orf21
C3orf25
C3orf26
C3orf33
C3orf50
C3orf52
C3orf55
C3orf57
C3orf59
C3orf62
C3orf67
C3orf70
C3orf72
C4orf19
C4orf31
C4orf34
C4orf37
C4orf38
C4orf39
C4orf44
C4orf48
C4orf49
C4orf51
C5orf13
C5orf30
C5orf33
C5orf4
C5orf47
C5orf49
C5orf52
C5orf58
C6orf106
C6orf114
C6orf115
C6orf118
C6orf122
C6orf123
C6orf127
C6orf132
C6orf134
C6orf136
C6orf138
C6orf142
C6orf145
C6orf147
C6orf150
C6orf154
C6orf155
C6orf162
C6orf174
C6orf176
C6orf186
C6orf191
C6orf192
C6orf203
C6orf208
C6orf218
C6orf227
C6orf27
C6orf48
C6orf62
C6orf97
C7
C7orf13
C7orf20
C7orf41
C7orf50
C7orf51
C7orf52
C7orf57
C7orf58
C8orf40
C8orf41
C8orf42
C8orf45
C8orf47
C8orf48
C8orf51
C8orf56
C8orf73
C8orf84
C8orf85
C8orf86
C9orf109
C9orf110
C9orf122
C9orf150
C9orf167
C9orf170
C9orf171
C9orf3
C9orf4
C9orf46
C9orf47
C9orf50
C9orf68
C9orf75
C9orf80
C9orf9
C9orf98
CA10
CA12
CA13
CA3
CA4
CA5A
CA5B
CA7
CA8
CA9
CAB39
CAB39L
CABIN1
CABLES1
CABP7
CABYR
CACHD1
CACNA1B
CACNA1C
CACNA1D
CACNA1E
CACNA1G
CACNA1H
CACNA1I
CACNA2D1
CACNA2D2
CACNA2D3
CACNA2D4
CACNB1
CACNB2
CACNB3
CACNB4
CACNG1
CACNG2
CACNG3
CACNG4
CACNG6
CACNG7
CACNG8
CADM1
CADM3
CADPS
CADPS2
CALB1
CALCA
CALCB
CALCR
CALHM2
CALHM3
CALM3
CALY
CAMK1D
CAMK1G
CAMK2B
CAMK2D
CAMK2N1
CAMK2N2
CAMK4
CAMKK2
CAMKV
CAMTA1
CAMTA2
CAND2
CANT1
CAPN1
CAPN2
CAPN8
CAPS
CAPZB
CARD10
CARD11
CARD14
CARD16
CARD6
CARD8
CARM1
CARTPT
CASKIN1
CASP1
CASP7
CASP8
CASR
CAST
CASZ1
CAV2
CBFA2T3
CBLN1
CBLN2
CBLN4
CBR1
CBR3
CBS
CBX4
CBX6
CBX8
CC2D2A
CCBP2
CCDC102A
CCDC105
CCDC106
CCDC108
CCDC11
CCDC110
CCDC116
CCDC122
CCDC13
CCDC135
CCDC136
CCDC140
CCDC147
CCDC149
CCDC15
CCDC150
CCDC154
CCDC155
CCDC159
CCDC160
CCDC17
CCDC21
CCDC25
CCDC28B
CCDC3
CCDC33
CCDC36
CCDC37
CCDC38
CCDC40
CCDC42
CCDC42B
CCDC48
CCDC49
CCDC50
CCDC57
CCDC60
CCDC61
CCDC62
CCDC63
CCDC64B
CCDC67
CCDC68
CCDC74A
CCDC74B
CCDC78
CCDC80
CCDC83
CCDC84
CCDC85A
CCDC88C
CCK
CCKBR
CCL28
CCM2
CCNA1
CCND2
CCND3
CCNH
CCNI2
CCNJ
CCNJL
CCNO
CCR10
CCR5
CD109
CD14
CD163L1
CD164L2
CD19
CD1D
CD200
CD247
CD248
CD274
CD302
CD34
CD37
CD38
CD40
CD44
CD46
CD47
CD6
CD70
CD72
CD82
CD8A
CDC25A
CDC37
CDC42BPB
CDC42EP1
CDC42EP3
CDC42EP5
CDC42SE1
CDCA7L
CDCP1
CDGAP
CDH1
CDH10
CDH11
CDH12
CDH13
CDH15
CDH18
CDH2
CDH22
CDH23
CDH3
CDH4
CDH5
CDH6
CDH7
CDH8
CDK14
CDK15
CDK18
CDK20
CDK2AP1
CDK4
CDK5R1
CDK5R2
CDK6
CDKAL1
CDKL5
CDKN1B
CDKN1C
CDKN2A
CDO1
CDRT4
CDT1
CDX1
CDX2
CDYL
CDYL2
CEBPD
CECR2
CECR6
CELSR1
CELSR3
CEND1
CENPB
CENPBD1
CENPM
CENPV
CEP135
CERCAM
CERK
CERKL
CES2
CES8
CETN1
CFD
CFDP1
CFHR4
CFLAR
CFTR
CGNL1
CGREF1
CH25H
CHAC1
CHADL
CHAT
CHCHD6
CHD5
CHD6
CHDH
CHGA
CHGB
CHKB-CPT1B
CHL1
CHMP4A
CHN1
CHN2
CHODL
CHORDC1
CHP2
CHRD
CHRDL1
CHRDL2
CHRM2
CHRNA10
CHRNA2
CHRNA3
CHRNA6
CHRNA7
CHRNB2
CHRNB4
CHRNE
CHST1
CHST11
CHST13
CHST2
CHST3
CHST6
CHST7
CHST8
CHST9
CHSY1
CHSY3
CHUK
CIDEA
CILP2
CISD3
CITED1
CITED4
CKAP4
CKB
CKM
CKMT2
CLCF1
CLCN4
CLCN5
CLCN7
CLDN1
CLDN10
CLDN11
CLDN14
CLDN16
CLDN22
CLDN23
CLDN25
CLDN3
CLDN5
CLEC16A
CLEC2B
CLEC2L
CLEC3B
CLEC4G
CLEC4GP1
CLGN
CLIC2
CLIC5
CLIC6
CLIP2
CLIP3
CLIP4
CLK2
CLK4
CLMN
CLNK
CLPB
CLRN1
CLRN1OS
CLSTN2
CLSTN3
CLUAP1
CLVS2
CLYBL
CMAH
CMIP
CMPK2
CMTM3
CMTM6
CMTM7
CNGA3
CNGB1
CNIH2
CNIH3
CNKSR2
CNKSR3
CNN1
CNNM1
CNNM2
CNOT6
CNPY1
CNR1
CNR2
CNRIP1
CNTD2
CNTFR
CNTLN
CNTN1
CNTN2
CNTN4
CNTN5
CNTNAP1
CNTNAP2
CNTNAP3
CNTNAP5
COCH
COL11A1
COL11A2
COL12A1
COL13A1
COL14A1
COL15A1
COL17A1
COL18A1
COL19A1
COL1A1
COL20A1
COL21A1
COL22A1
COL23A1
COL24A1
COL25A1
COL27A1
COL29A1
COL2A1
COL4A1
COL4A2
COL4A3
COL4A4
COL4A5
COL4A6
COL5A1
COL5A2
COL6A1
COL6A2
COL8A1
COL9A1
COL9A2
COL9A3
COMP
COPZ2
COQ2
COQ9
CORIN
CORO1B
CORO2B
CORO6
COTL1
COX17
COX6B2
COX8A
COX8C
CPA2
CPAMD8
CPE
CPEB1
CPEB3
CPLX1
CPLX2
CPLX3
CPM
CPN1
CPNE5
CPNE7
CPNE9
CPT1A
CPT1B
CPT1C
CPXM1
CPZ
CR1
CR1L
CR2
CRABP1
CRABP2
CRB2
CRCT1
CREB3L1
CREB3L2
CREB5
CREBBP
CREG2
CRH
CRHBP
CRHR1
CRHR2
CRIM1
CRIP2
CRISP2
CRISPLD2
CRLF1
CRMP1
CROCC
CROT
CRTAC1
CRTC1
CRY1
CRYGA
CRYM
CSAG1
CSDAP1
CSF1
CSF1R
CSF2RB
CSF3
CSGALNACT1
CSGALNACT2
CSMD1
CSMD2
CSMD3
CSNK1D
CSNK1G2
CSPG4
CSPG5
CSRNP1
CSRNP3
CSTA
CT62
CTAGE1
CTBP1
CTBP2
CTDP1
CTF1
CTGF
CTHRC1
CTLA4
CTNNA2
CTNNA3
CTNNB1
CTNND1
CTNND2
CTPS
CTSA
CTSB
CTSC
CTSF
CTSL3
CTSO
CTSW
CTXN2
CUBN
CUEDC1
CUGBP2
CUX1
CUX2
CX3CL1
CX3CR1
CXCL1
CXCL12
CXCL14
CXCL16
CXCL2
CXCL3
CXCL5
CXCL6
CXCR4
CXCR5
CXCR7
CXXC1
CXXC4
CXXC5
CXorf22
CYB5A
CYB5B
CYB5R1
CYBASC3
CYBRD1
CYFIP1
CYGB
CYP1A1
CYP1A2
CYP1B1
CYP26A1
CYP26B1
CYP26C1
CYP27A1
CYP27B1
CYP2A13
CYP2A6
CYP2A7
CYP2E1
CYP2F1
CYP2J2
CYP2R1
CYP2U1
CYP3A43
CYP4F22
CYP4V2
CYP4X1
CYP7B1
CYS1
CYTH1
CYTH2
CYTH4
CYTIP
CYYR1
CYorf15A
D2HGDH
D4S234E
DAAM2
DAB1
DAB2IP
DACH1
DACT1
DACT2
DAGLA
DAK
DAPK2
DAPK3
DBC1
DBN1
DBNDD2
DBP
DBX1
DBX2
DCAF12L1
DCAF12L2
DCAF5
DCBLD1
DCC
DCDC2
DCHS1
DCHS2
DCLK1
DCLK2
DCP1B
DCTPP1
DCUN1D2
DCX
DDA1
DDAH1
DDAH2
DDHD1
DDN
DDX19B
DDX25
DDX26B
DDX31
DDX6
DDX60
DECR1
DEF6
DEGS1
DEGS2
DENND1C
DENND2A
DENND2C
DENND2D
DENND3
DEPDC7
DERL3
DES
DFNA5
DFNB31
DGCR5
DGKA
DGKE
DGKG
DGKI
DGKK
DGKQ
DGKZ
DHCR24
DHDDS
DHH
DHODH
DHRS11
DHRS3
DHRS4L1
DHRS4L2
DHRS7C
DHRS9
DHX15
DHX58
DIAPH2
DIDO1
DIO3
DIP2B
DIP2C
DIRAS1
DIRAS2
DIRAS3
DIRC3
DIXDC1
DKFZP434H168
DKFZP434L187
DKFZp686O24166
DKK1
DKK2
DKK3
DLC1
DLEC1
DLEU2
DLEU7
DLG4
DLG5
DLGAP1
DLGAP2
DLGAP3
DLK1
DLK2
DLL1
DLL3
DLX1
DLX2
DLX5
DLX6AS
DMBT1
DMD
DMGDH
DMKN
DMPK
DMRT1
DMRT2
DMRT3
DMRTA2
DMRTB1
DMRTC2
DNAH1
DNAH10
DNAH11
DNAH12
DNAH5
DNAH6
DNAH9
DNAJA4
DNAJB6
DNAJC11
DNAJC15
DNAJC22
DNAJC4
DNAJC5G
DNAJC6
DNALI1
DNASE1
DNASE1L1
DNASE1L2
DNASE1L3
DNER
DNHD1
DNM3
DNMBP
DNMT3A
DOC2A
DOC2B
DOCK1
DOCK11
DOCK2
DOCK3
DOCK4
DOCK5
DOCK6
DOK1
DOK3
DOK5
DOK6
DOK7
DOM3Z
DOPEY2
DPEP3
DPF1
DPF3
DPP10
DPP6
DPP7
DPPA3
DPPA5
DPY19L2
DPY19L2P2
DPY19L2P4
DPYS
DPYSL2
DPYSL3
DPYSL4
DPYSL5
DQX1
DRD1
DRD2
DRD4
DRD5
DSC2
DSC3
DSCAML1
DSCR6
DSG1
DST
DTNA
DTX1
DTX3
DTX3L
DUOX1
DUOX2
DUOXA1
DUOXA2
DUPD1
DUSP1
DUSP14
DUSP15
DUSP19
DUSP21
DUSP23
DUSP26
DUSP27
DUSP4
DUSP5
DUSP6
DUSP8
DUSP9
DYDC1
DYDC2
DYNC1H1
DYNC1I1
DYNLL1
DYRK1B
DYRK2
DYRK3
DYSF
DYX1C1
DZIP1L
E2F2
E2F5
E2F8
EBF1
EBF2
EBF3
EBF4
EBPL
ECE1
ECE2
ECEL1
ECEL1P2
ECH1
ECHDC3
EDA
EDARADD
EDIL3
EDN1
EDN3
EDNRA
EDNRB
EEF1A2
EEF1DP3
EEFSEC
EFCAB1
EFCAB4B
EFCAB6
EFEMP1
EFEMP2
EFHC2
EFHD1
EFNA2
EFNA3
EFNA4
EFNA5
EFNB3
EFR3B
EGFL6
EGFL7
EGFLAM
EGFR
EGLN3
EGR2
EGR3
EGR4
EHBP1
EHBP1L1
EHD1
EHD2
EHD3
EHHADH
EHMT1
EID3
EIF2AK4
EIF2C1
EIF2C2
EIF3D
EIF3G
EIF4E
EIF4E1B
EIF4E3
EIF4EBP1
EIF4EBP3
EIF4G3
EIF5A2
ELANE
ELAVL2
ELAVL3
ELAVL4
ELF1
ELFN1
ELFN2
ELL
ELMOD1
ELOVL2
ELOVL4
ELOVL5
ELOVL7
ELP2P
ELTD1
EMB
EMID1
EMID2
EMILIN2
EMILIN3
EML1
EML3
EML4
EML6
EMP2
EMX1
EMX2
EMX2OS
EN1
EN2
ENDOG
ENO2
ENOSF1
ENOX1
ENPEP
ENPP1
ENPP2
ENPP4
ENPP5
ENPP6
ENPP7
ENTPD2
ENTPD3
ENTPD4
EOMES
EP400
EPAS1
EPB41
EPB41L1
EPB41L3
EPB41L4A
EPB41L4B
EPB49
EPDR1
EPHA10
EPHA2
EPHA3
EPHA4
EPHA5
EPHA6
EPHA7
EPHA8
EPHB1
EPHB2
EPHB3
EPHB4
EPHB6
EPHX1
EPHX2
EPHX3
EPHX4
EPS15L1
EPS8L1
EPS8L2
EPSTI1
ERAL1
ERBB4
ERC1
ERC2
ERCC4
EREG
ERG
ERGIC1
ERI3
ERICH1
ERLIN2
ERN2
ERO1LB
ESAM
ESPN
ESPNL
ESPNP
ESR1
ESR2
ESRRA
ESRRB
ESRRG
ESX1
ESYT1
ESYT3
ETNK2
ETS1
ETV2
ETV4
ETV5
ETV7
EVC
EVC2
EVI2A
EVI5L
EVPL
EVPLL
EVX1
EVX2
EXD3
EXOC1
EXOC2
EXOC3L2
EXOC4
EXOSC10
EXT1
EXT2
EYA2
EYA4
EZR
F10
F2
F2R
F7
F8
F8A1
F8A2
F8A3
FA2H
FABP3
FABP5
FABP7
FADS2
FADS6
FAF1
FAHD2B
FAIM2
FAIM3
FAM100B
FAM101A
FAM108C1
FAM109B
FAM110A
FAM110B
FAM110C
FAM111A
FAM113A
FAM114A1
FAM115A
FAM117A
FAM120A
FAM123A
FAM123C
FAM124A
FAM124B
FAM125B
FAM126A
FAM127C
FAM129A
FAM129C
FAM131B
FAM131C
FAM132A
FAM133A
FAM134B
FAM13A
FAM13C
FAM150A
FAM150B
FAM155A
FAM155B
FAM159A
FAM159B
FAM160A1
FAM162B
FAM163A
FAM164C
FAM167A
FAM170B
FAM171A1
FAM171A2
FAM171B
FAM176A
FAM181A
FAM181B
FAM183A
FAM184A
FAM184B
FAM189A1
FAM189A2
FAM189B
FAM18B2
FAM190B
FAM194A
FAM196A
FAM198A
FAM19A1
FAM19A2
FAM19A4
FAM19A5
FAM20B
FAM20C
FAM21C
FAM24B
FAM26F
FAM38A
FAM38B
FAM3B
FAM41C
FAM43A
FAM43B
FAM45A
FAM45B
FAM46A
FAM46D
FAM47C
FAM49A
FAM50B
FAM53B
FAM57B
FAM59B
FAM5B
FAM5C
FAM60A
FAM65B
FAM69B
FAM69C
FAM70A
FAM71D
FAM71E1
FAM78A
FAM78B
FAM7A1
FAM7A2
FAM7A3
FAM81A
FAM83G
FAM84A
FAM84B
FAM89A
FANCC
FANCI
FAR2
FARP1
FAS
FASTK
FAT1
FAT4
FBLIM1
FBLL1
FBLN2
FBLN5
FBLN7
FBN1
FBN2
FBP1
FBRSL1
FBXL13
FBXL14
FBXL16
FBXL18
FBXL19
FBXL20
FBXL21
FBXL22
FBXL7
FBXL8
[truncated: 4,515 more rows]
