# Supplementary material for: Epigenetic Dysregulation of Trophoblastic Gene Expression in Gestational Trophoblastic Disease
Source: Biomedicines. 2021 Dec 17;9(12):1935. doi: 10.3390/biomedicines9121935 (PMC8698431; doi:10.3390/biomedicines9121935)
Supplement: Supplementary file 1 [file biomedicines-09-01935-s001.zip › Table S4_mole_cc_dm_de_subsets.xlsx]

## Sheet: mp_dm_ur & cv_dm_ur
Gene symbol	FC term minus 1st tr	FC term minus 2nd tr	Imprinted	PPE gene	TBDE
SOX15	-	-	-	-	-

## Sheet: mp_um_dr & cv_um_dr
Gene symbol	FC term minus 1st tr	FC term minus 2nd tr	Imprinted	PPE gene	TBDE
EGFR	4.07336	2.55753	-	YES	YES
FBN2	3.81315	4.89292	-	YES	YES
PAPPA	8.91621	4.34427	-	YES	YES
SLC16A4	3.80308	2.53623	-	YES	-
DUSP9	-	-	-	-	YES
MORC4	-	-	-	YES	YES
SVEP1	-	-	-	YES	-
VAV3	-	-	-	YES	-
ANXA3	-	-	-	-	YES
CFDP1	-	-	-	-	-
CSF3R	2.33209	2.17073	-	-	-
DOCK9	2.15729	-	-	-	-
EFEMP1	-	-2.09237	-	-	YES
ENPEP	-	-2.09623	-	-	YES
FAM13A	-	-	-	-	YES
FXYD3	-	-	-	-	YES
GLRX	2.43069	2.10426	-	-	YES
GSTA3	-	-	-	-	YES
IRF6	-	-	-	-	YES
ITGB4	-	-	-	-	-
KANK1	-	-	-	-	YES
KCNJ2	3.05775	-	-	-	-
L1TD1	-	-	-	-	-
MAGED1	-	-	-	-	YES
MET	-	-	-	-	-
MME	-2.02342	-	-	-	-
NEDD9	2.49658	-	-	-	YES
OLR1	-	-	-	-	-
RND3	-	-	-	-	YES
SLC26A2	-	-	-	-	-
SLC6A4	-	-	-	-	YES
STOM	-	-	-	-	YES
TPST2	-	-	-	-	YES
TRIM44	-	-	-	-	-

## Sheet: mp_dm_ur - cv_dm_ur
Gene symbol	FC term minus 1st tr	FC term minus 2nd tr	Imprinted	PPE gene	TBDE
DIRAS3	-	-	YES	-	-
GPR1	-	-	YES	-	-
NLRP2	-	-	YES	-	YES
APBA1	-	-	YES	-	-
SERPINA1	-	-	-	-	-
SERPINE3	-	-	-	-	-
CGB2	-	-	-	YES	-
A2ML1	-	-	-	-	-
ABCA10	-	-	-	-	-
ABCA8	-	-	-	-	-
ABCC11	-	-	-	-	-
ABI2	-	-	-	-	-
ABTB1	-	-	-	-	-
ACMSD	-	-	-	-	-
ACOT11	-	-	-	-	-
ACSBG1	-	-	-	-	-
ADAMTS4	-	-	-	-	-
AGBL3	-	-	-	-	-
AIM2	-	-	-	-	-
AKT3	2.01264	-	-	-	-
ALAS2	-	-	-	-	-
ALDOC	-	-	-	-	-
ALG12	-	-	-	-	-
ALS2CR12	-	-	-	-	-
APCDD1	-	-	-	-	-
APOBEC2	-	-	-	-	YES
ARHGAP11A	-	-	-	-	-
ARHGEF16	-	-	-	-	-
ARL4D	-	-	-	-	-
ASB14	-	-	-	-	-
ASPRV1	-	-	-	-	-
ATOH8	-	-	-	-	-
ATP13A4	-	-	-	-	-
ATP1A2	-	-	-	-	-
ATP2B3	-	-	-	-	-
ATP2C2	-	-	-	-	-
ATP8A1	-	-	-	-	-
ATP9A	-	-	-	-	YES
B3GALT5	-	-	-	-	-
BANK1	-	-	-	-	-
BFAR	-	-	-	-	-
BHLHE40	-	-	-	-	YES
BHMT2	-	-	-	-	-
BIRC3	-	-	-	-	-
BNIP3L	-	-	-	-	-
BSN	-	-	-	-	-
BTBD16	-	-	-	-	-
C10orf90	-	-	-	-	-
C12orf57	-	-	-	-	-
C12orf60	-	-	-	-	-
C17orf107	-	-	-	-	-
C17orf49	-	-	-	-	-
C17orf67	-	-	-	-	-
C1QTNF6	-	-	-	-	YES
C1QTNF7	2.01277	-	-	-	-
C1orf111	-	-	-	-	-
C1orf186	-	-	-	-	-
C2orf16	-	-	-	-	-
C3orf67	-	-	-	-	-
C4BPB	2.80461	-	-	-	-
C5	-	-	-	-	-
CA13	-	-	-	-	-
CABP4	-	-	-	-	-
CACNA1A	-	-	-	-	-
CACNB3	-	-	-	-	-
CAMKK1	-	-	-	-	-
CAPN3	-	-	-	-	-
CAPN8	-	-	-	-	-
CBR1	-	-	-	-	-
CC2D2B	-	-	-	-	-
CCDC114	-	-	-	-	-
CCDC116	-	-	-	-	-
CCDC154	-	-	-	-	-
CCDC18	-	-	-	-	-
CCDC33	-	-	-	-	-
CCDC62	-	-	-	-	-
CCDC7	-	-	-	-	YES
CCDC92	-	-	-	-	-
CCRL2	-	-	-	-	-
CD48	-	-	-	-	-
CD69	-	-	-	-	YES
CD72	-	-	-	-	-
CDADC1	-	-	-	-	-
CDNF	-	-	-	-	-
CENPP	-	-	-	-	-
CETP	10.8592	5.45575	-	-	-
CFI	-	-	-	-	-
CGN	-	-	-	-	YES
CHAC1	-	-	-	-	-
CHRNA9	-	-	-	-	-
CIITA	-	-	-	-	-
CILP	-	-	-	-	-
CLCNKB	-	-	-	-	-
CLEC1B	-	-	-	-	-
CLNK	-	-	-	-	-
CLU	-5.32686	-	-	-	-
CMTM3	-	-	-	-	YES
CNN1	-	-	-	-	-
COLQ	-	-	-	-	-
CORO2A	-2.25486	-	-	-	YES
CRB2	-	-	-	-	-
CRELD2	-	-	-	-	-
CRYZ	-	-	-	-	-
CTDP1	-	-	-	-	-
CTU1	-	-	-	-	-
CUBN	-	-	-	-	-
CX3CR1	-	-	-	-	-
CXCR2	-	-	-	-	-
CYP24A1	-	-2.07976	-	-	-
CYP27B1	-	-	-	-	-
CYP2C9	-	-	-	-	-
CYP4B1	-	-	-	-	-
CYTIP	-	-	-	-	-
DAGLA	-	-	-	-	-
DAPK2	-	-	-	-	-
DCDC2	-	-	-	-	-
DCLK3	-	-	-	-	-
DDIT4	-	-	-	-	YES
DEPDC7	-	-	-	-	-
DLEC1	-	-	-	-	-
DLGAP1	-	-	-	-	-
DNAH17	-	-	-	-	-
DNAH8	-	-	-	-	-
DNHD1	-	-	-	-	-
DOCK10	-	-	-	-	-
DOCK3	-	-	-	-	-
DOCK6	-	-	-	-	-
DUSP18	-	-	-	-	-
DUSP5	-	-	-	-	YES
DZIP1L	-	-	-	-	-
EEPD1	-	-	-	-	-
EGF	-	-	-	-	-
EIF5AL1	-	-	-	-	-
EMG1	-	-	-	-	-
EMID1	-	-	-	-	-
EMILIN2	-2.58191	-2.74421	-	-	-
EML6	-	-	-	-	-
EPB42	-	-	-	-	-
EPM2A	-	-	-	-	-
EPPK1	-	-	-	-	-
ERRFI1	-	-	-	-	-
ESPNL	-	-	-	-	-
EYA1	-	-	-	-	-
F2RL1	-5.40771	-	-	-	YES
FA2H	-	-	-	-	-
FADS6	-	-	-	-	-
FAM107A	-	-	-	-	-
FAM107B	-	-	-	-	-
FAM110A	-	-	-	-	-
FAM117A	-	-	-	-	-
FAM129A	-	-	-	-	YES
FAM149A	-	-	-	-	-
FAM174B	-	-	-	-	-
FAM188B	-	-	-	-	-
FAM46C	-	-	-	-	YES
FAM60A	-	-	-	-	-
FAM71F2	-	-	-	-	-
FAM83E	-	-	-	-	-
FAT3	-	-	-	-	-
FBXL13	-	-	-	-	-
FBXL6	-	-	-	-	-
FBXO41	-	-	-	-	-
FBXO44	-	-	-	-	-
FCGR3B	-	-	-	-	-
FCRLB	-	-	-	-	-
FGF7	-	-	-	-	-
FGFR4	-	-	-	-	-
FLRT1	-	-	-	-	-
FOXN1	-	-	-	-	-
FOXP3	-	-	-	-	-
FPR2	-	-	-	-	-
FRMD5	-	-	-	-	-
FSD2	-	-	-	-	-
FSIP1	-	-	-	-	-
G0S2	-	-	-	-	-
GADL1	-	-	-	-	-
GALNT2	-	-	-	-	-
GALNT3	-3.85615	-	-	-	-
GGT1	-2.90309	-	-	-	-
GLIS2	-	-	-	-	-
GLTSCR1	-	-	-	-	-
GMIP	-	-	-	-	-
GPR132	-	-	-	-	-
GPR137C	-	-	-	-	-
GPR17	-	-	-	-	-
GPR52	-	-	-	-	-
GPR61	-	-	-	-	-
GPR84	-	-	-	-	-
GPRC5A	-	-	-	-	YES
GPRIN3	-	-	-	-	-
GRIK4	-	-	-	-	-
GSG1	-	-	-	-	-
GSTO2	-3.23297	-	-	-	-
GUCY2F	-	-	-	-	-
HBB	2.80924	-	-	-	-
HIST1H2AJ	-	-	-	-	-
HIST2H2AC	-	-	-	-	YES
HPX	-	-	-	-	-
HRNR	-	-	-	-	-
HTRA4	-	-	-	-	YES
ID3	-	-	-	-	YES
IFI27	-	-	-	-	-
IGSF9	-	-	-	-	-
IKZF3	-	-	-	-	-
IL17RE	-	-	-	-	-
IL20RB	-	-	-	-	-
IMPG2	-	-	-	-	-
IQCH	-	-	-	-	-
IQCK	-	-	-	-	-
IRAK2	-	-	-	-	-
IRF7	-	-	-	-	-
ITGA2	-	-	-	-	YES
ITGA7	-	-	-	-	-
ITGB7	-	-	-	-	-
KCNAB1	-	-	-	-	-
KCNAB3	-	-	-	-	-
KCNIP2	-	-	-	-	-
KCNMB2	-	-	-	-	-
KDM4C	-	-	-	-	-
KEL	-	-	-	-	-
KHDRBS3	-2.89033	-	-	-	-
KHK	-	-	-	-	-
KIAA1257	-	-	-	-	-
KIF13B	-	-	-	-	-
KIF17	-	-	-	-	-
KIF9	-	-	-	-	-
KLF13	-	-	-	-	-
KLF15	-	-	-	-	-
KLF6	-	-	-	-	YES
KLRG1	-	-	-	-	-
KRT19	-	-	-	-	YES
LIMD1	-	-	-	-	-
LRFN4	-	-	-	-	-
LRGUK	-	-	-	-	-
MACC1	-	-	-	-	-
MAMLD1	-	-	-	-	-
MAP2	-	-	-	-	-
MAPK10	-	-	-	-	-
MATN1	-	-	-	-	-
MDC1	-	-	-	-	YES
MIIP	-	-	-	-	-
MITF	-4.16839	-2.0365	-	-	-
MMP7	-	-	-	-	-
MOXD1	-	-	-	-	-
MPZ	-	-	-	-	-
MRO	-	-	-	-	-
MRPL30	-	-	-	-	-
MRPS2	-2.29572	-	-	-	-
MTUS2	-	-	-	-	-
MUC16	-	-	-	-	-
MUM1L1	-	-	-	-	-
MUSK	-	-	-	-	-
MXI1	-	-	-	-	-
MYH7B	-	-	-	-	-
MYO16	-	-	-	-	-
MYO7B	-	-	-	-	-
MYOT	-	-	-	-	-
NAV3	-	-	-	-	-
NCOA7	-	-	-	-	-
NDRG1	-	-	-	-	-
NDST3	-	-	-	-	-
NEU1	-	-	-	-	-
NFAM1	-	-	-	-	-
NFE2	-	-	-	-	-
NKD2	-	-	-	-	-
NLGN2	-	-	-	-	-
NLRP12	-	-	-	-	-
NMNAT3	-	-	-	-	-
NPAS3	-	-	-	-	-
NPHP1	-	-	-	-	-
NR4A3	-	-	-	-	-
NRAP	-	-	-	-	-
NRG4	-	-	-	-	-
NRL	-	-	-	-	-
NUDT6	-	-	-	-	-
NUPR1	-	-	-	-	YES
OGFOD2	-	-	-	-	-
OR8D1	-	-	-	-	-
OSBPL6	-	-	-	-	-
OSBPL7	-	-	-	-	-
OTUB2	-	-	-	-	-
PADI1	-	-	-	-	-
PAQR5	-	-	-	-	-
PASK	-	-	-	-	-
PBLD	-	-	-	-	-
PCK2	-	-	-	-	YES
PELI2	-	-	-	-	-
PFKFB1	-	-	-	-	-
PGBD5	-	-	-	-	-
PGC	-	-	-	-	-
PHGDH	-2.26415	-2.16025	-	-	YES
PIK3R6	-	-	-	-	-
PKMYT1	-	-	-	-	-
PLA1A	-	2.5212	-	-	-
PLAC8	-	-	-	-	YES
PLCB4	-	-	-	-	-
PLCH1	-	-	-	-	-
PLEKHM1	-	-	-	-	-
PLIN2	-	-	-	-	-
PLXNA4	-	-	-	-	-
PPEF1	-	-	-	-	-
PPIL6	-	-	-	-	-
PPP1R1C	-	-	-	-	-
PRF1	-	-	-	-	-
PROM1	-	-	-	-	YES
PROX2	-	-	-	-	-
PRRG3	-	-	-	-	-
PRSS23	-	-	-	-	YES
PTCH1	-	-	-	-	-
PTPN22	-	-	-	-	-
PYGM	-	-	-	-	-
RAB26	-	-	-	-	-
RAG1	-	-	-	-	-
RBKS	-	-	-	-	-
RELB	-	-	-	-	-
RFK	-	-	-	-	-
RGS16	-	-	-	-	-
RGS9	-	-	-	-	-
RMI1	-	-	-	-	-
RNF112	-	-	-	-	-
RNF150	-	-	-	-	-
RORC	-	-	-	-	-
RPS6KL1	-	-	-	-	-
RTN4R	-	-	-	-	-
RYR3	-	-	-	-	-
SATB1	-	-	-	-	-
SCARA5	-	-	-	-	-
SCN8A	-	-	-	-	-
SCRG1	-	-	-	-	-
SDCBP2	-	-	-	-	-
SEMA3E	-	-	-	-	YES
SGPP2	-	-	-	-	-
SH3BP5	-	-	-	-	-
SHF	-	-	-	-	-
SHROOM3	-	-	-	-	-
SLAMF7	-	-	-	-	-
SLC1A1	-	-	-	-	-
SLC23A3	-	-	-	-	-
SLC25A37	-	-	-	-	-
SLC27A5	-	-	-	-	-
SLC2A3	-	-	-	-	-
SLC4A1	-	-	-	-	-
SLC4A8	-	-	-	-	-
SMAD9	-	-	-	-	-
SNPH	-	-	-	-	-
SNX20	-	-	-	-	-
SORL1	-	-	-	-	-
SP140	-	-	-	-	-
SPARCL1	-	-	-	-	-
SPDYC	-	-	-	-	-
SPN	-	-	-	-	-
SPTBN2	-	-	-	-	-
ST8SIA1	-	-	-	-	-
STXBP4	-	-	-	-	-
SULT1C2	-	-	-	-	-
SUSD4	-	-	-	-	-
SVOPL	-	-	-	-	-
TAGAP	-	-	-	-	-
TBX19	-	-	-	-	-
TC2N	-	-	-	-	-
TCF19	-	-	-	-	-
TECTA	-	-	-	-	-
TEDDM1	-	-	-	-	-
TFPT	-	-	-	-	-
TG	-	-	-	-	-
THAP3	-	-	-	-	-
THRSP	-	-	-	-	-
TLCD2	-	-	-	-	-
TLN2	-	-	-	-	-
TMEM163	-	-	-	-	-
TMEM200A	-	-	-	-	-
TMEM63C	-	-	-	-	-
TMPRSS3	-	-	-	-	-
TMPRSS4	-	-	-	-	-
TNNI1	-	-	-	-	-
TNR	-	-	-	-	-
TPH1	-	-	-	-	-
TPRG1	-	-	-	-	-
TRAF3IP3	-	-	-	-	-
TREM1	-	-	-	-	-
TRIM27	-	-	-	-	-
TRIM58	-	-	-	-	-
TRIM71	-	-	-	-	-
TRPC5	-	-	-	-	-
TSPAN8	-	-	-	-	YES
TTC39C	-	-	-	-	-
UBXN10	-	-	-	-	-
USH2A	-	-	-	-	-
USP6	-	-	-	-	-
VARS	-	-	-	-	-
VIL1	-	-	-	-	-
VWCE	-	-	-	-	-
WDFY4	-	-	-	-	-
WSCD2	-	-	-	-	-
WTIP	-	-	-	-	-
ZEB1	-	-	-	-	-
ZFP42	-3.65421	-	-	-	-
ZFP92	-	-	-	-	-
ZNF213	-	-	-	-	-
ZNF233	-	-	-	-	-
ZNF396	-	-	-	-	-
ZNF492	-	-	-	-	-
ZNF587	-	-	-	-	-
ZNF593	-	-	-	-	-
ZNF618	-	-	-	-	-

## Sheet: cv_dm_ur - mp_dm_ur
Gene symbol	FC term minus 1st tr	FC term minus 2nd tr	Imprinted	PPE gene	TBDE
ALDH3A2	-	-	-	-	-
ATP7B	-2.20122	-	-	-	YES
AURKB	-	-	-	-	YES
CDCA8	-	-	-	-	-
DCTD	-	-	-	-	YES
KIF4A	-2.37908	-	-	-	-
MYL6B	-	-	-	-	YES
NCAPG	-	-	-	-	YES
NDUFAF4	-	-	-	-	-
NQO1	-	-	-	-	YES
S100A10	-	-	-	-	-
SCD	-	-	-	-	YES
SOX13	-	-	-	-	YES
TIMM9	-	-	-	-	-
TUBA1B	-	-	-	-	YES
YWHAH	-	-	-	-	-
ZDHHC4	-	-	-	-	-

## Sheet: mp_um_dr - cv_um_dr
Gene symbol	FC term minus 1st tr	FC term minus 2nd tr	Imprinted	PPE gene	TBDE
EGFL6	-	-	-	YES	-
GABRE	2.7932	2.90674	-	YES	YES
DLK1	-	-	YES	-	-
FOXF1	-	-	YES	-	-
PHLDA2	-	-	YES	-	YES
TMEM88	-	-	YES	-	-
ELF5	-3.67971	-2.55763	-	-	YES
SERPINF1	-	-	-	-	YES
AGTR1	2.36052	-	-	YES	-
ATP10D	-	-	-	YES	-
B3GNT3	-	-	-	YES	-
F13A1	-	-	-	YES	-
FRZB	-	-	-	YES	YES
ITIH5	-	-	-	YES	YES
LAMC3	-	-	-	YES	-
SMAGP	-	-	-	YES	YES
ACADL	-	-	-	-	-
ACSS1	-	-	-	-	YES
ACSS2	-	-	-	-	-
ADAMTS18	-	-	-	-	-
ADORA2B	-	-2.39606	-	-	YES
ADRB1	2.73461	-	-	-	-
AGL	-	-	-	-	YES
AK3	-	-	-	-	-
ALDH4A1	-	-	-	-	-
ANKH	-2.74569	-2.1628	-	-	-
ANP32A	-	-	-	-	-
ANXA6	-	-	-	-	-
APOBEC3D	-	-	-	-	-
APOLD1	-	-	-	-	-
ARHGAP18	-	-	-	-	-
ARL4A	-	-	-	-	YES
ARPC1B	-	-	-	-	-
ASNS	-3.25506	-	-	-	YES
ASPG	-	-	-	-	-
ASS1	-	-	-	-	YES
ATP6V1B1	-	-	-	-	-
AVPI1	-	-	-	-	YES
BAMBI	-	-	-	-	YES
BCAM	-	-	-	-	-
BHLHE41	-	-	-	-	YES
BMP2	-	-	-	-	-
BMP7	-	-	-	-	YES
BUB1B	-2.16068	-	-	-	-
C10orf128	-	-	-	-	-
C3AR1	2.52022	-	-	-	-
C3orf58	-	-	-	-	-
C3orf70	-	-	-	-	YES
CADM3	-	-	-	-	-
CAMK2G	-	-	-	-	-
CAPN1	-	-	-	-	-
CAPRIN2	-	-	-	-	-
CAT	-	-	-	-	YES
CAV1	2.65374	-	-	-	YES
CCDC25	-	-	-	-	-
CCDC3	-	-	-	-	-
CCDC80	-	-	-	-	-
CCND2	-	-	-	-	YES
CCND3	-	-	-	-	YES
CD14	-	-	-	-	-
CD163L1	-	-	-	-	-
CD200R1	-	-	-	-	-
CD47	-	-	-	-	-
CDH11	-	-2.57293	-	-	-
CDK6	-	-	-	-	YES
CDKAL1	-	-	-	-	-
CDKL5	-	-	-	-	-
CHAT	-	-	-	-	-
CHCHD3	-	-	-	-	-
CHURC1	-	-	-	-	-
CMKLR1	-	-	-	-	-
CNTFR	-	-	-	-	-
CNTN5	-	-	-	-	-
COL5A3	-	-	-	-	-
COL6A2	-2.4098	-2.38503	-	-	-
COL8A2	-	-	-	-	-
COMT	-	-	-	-	YES
COPS8	-	-	-	-	-
CPPED1	-	-	-	-	-
CRABP2	-	-	-	-	-
CRISPLD1	-	-	-	-	-
CROT	-	-	-	-	YES
CSRP2	-	-	-	-	YES
CTDSPL	-	-	-	-	YES
CTHRC1	-	-	-	-	-
CTNNAL1	-	-	-	-	YES
CTNNBIP1	-	-	-	-	YES
CXorf57	-	-	-	-	YES
CYB5B	-	-	-	-	-
CYTL1	-	-	-	-	-
DDB1	-	-	-	-	-
DES	-	-	-	-	-
DLG3	-	-	-	-	-
DNAJC8	-	-	-	-	-
DOCK11	-	-	-	-	YES
DPY19L1	-	-	-	-	YES
DSN1	-	-	-	-	YES
EAPP	-	-	-	-	-
EGFLAM	-	-	-	-	-
ELOVL2	-	-	-	-	-
EML4	-	-	-	-	-
EMP2	4.88715	3.29692	-	-	-
ENC1	-	-	-	-	YES
EPHA3	2.56473	-	-	-	-
EPN3	-	-	-	-	YES
ESD	-	-	-	-	-
ETV5	-	-	-	-	YES
ETV7	-	-	-	-	-
EXOC2	-	-	-	-	-
F3	-	-	-	-	-
F5	-	-	-	-	YES
F8A1	-	-	-	-	-
FADS2	-	-2.1705	-	-	-
FAM118A	-	-	-	-	-
FAM127A	-	-	-	-	-
FAM127C	-	-	-	-	-
FAM162B	-	-	-	-	-
FAM89B	-	-	-	-	-
FBLN5	-	-	-	-	YES
FBXO27	-	-	-	-	-
FCER1G	-	-	-	-	-
FCGRT	-	-	-	-	-
FERMT1	-	-	-	-	-
FHL1	4.24525	-	-	-	YES
FIBIN	-	-	-	-	-
FMNL2	-	-	-	-	-
FMOD	-	-	-	-	-
FOXC1	-	-	-	-	YES
FOXF2	2.61645	-	-	-	-
FOXO4	-	-	-	-	-
FRAS1	-2.10281	-2.46849	-	-	YES
FZD7	-	-	-	-	-
GALNT11	-	-	-	-	YES
GATM	-	-	-	-	-
GCNT4	-	-	-	-	-
GDF6	-	-	-	-	-
GLUD2	-	-	-	-	-
GNA14	-	-	-	-	-
GNG11	3.51539	-	-	-	YES
GNG12	-	-	-	-	YES
GPR137B	-	-	-	-	-
GPR171	-	-	-	-	-
GPX7	-	-	-	-	-
GSR	-2.0029	-2.21806	-	-	-
GSTA4	-	-	-	-	YES
GSTK1	-	-	-	-	-
GTSF1	-	-	-	-	-
HACE1	2.35237	-	-	-	-
HADHA	-	-	-	-	-
HDAC11	-	-	-	-	-
HEYL	-	-	-	-	-
HFE	-	-	-	-	-
HGF	-	-2.43423	-	-	-
HIGD1B	-	-	-	-	-
HNRNPH2	-	-	-	-	-
HOXA13	3.04125	-	-	-	-
HPS5	-	-	-	-	-
HSD17B4	-	-	-	-	-
HSPA8	-	-	-	-	-
IDE	-	-	-	-	-
IL1RAPL2	-	-	-	-	-
INMT	2.54101	-	-	-	-
ITGB5	-	-	-	-	YES
ITM2C	-	-	-	-	YES
JAM2	-	-	-	-	-
KANK4	-	-	-	-	YES
KCNJ8	-	-	-	-	-
KCNK3	-	-	-	-	-
KCNK5	-	-	-	-	YES
KDR	2.09332	-	-	-	-
KIAA0040	-	-	-	-	-
KIRREL	-	-	-	-	-
KL	-	-	-	-	-
LAMB4	-	-	-	-	-
LDLRAP1	-	-	-	-	-
LGR5	-	-	-	-	YES
LIPA	-	-	-	-	YES
LMO7	-2.04899	-2.32329	-	-	-
LRCH2	-	-2.334	-	-	-
LRP4	-	-	-	-	-
LYAR	-	-	-	-	-
MAEL	-	-	-	-	-
MAGI3	-	-	-	-	-
MAPK4	-	-	-	-	-
MCM2	-	-	-	-	YES
MED12L	-	-	-	-	-
MEOX2	-	-	-	-	-
METTL7B	-	-	-	-	-
MLLT1	-	-	-	-	YES
MMRN2	4.26362	-	-	-	-
MOV10	-	-	-	-	-
MRPL16	-	-	-	-	-
MSI2	-	-	-	-	YES
MTX2	-	-	-	-	-
MYO1D	-2.16415	-	-	-	-
NBPF3	-	-	-	-	-
NDUFC2	-	-	-	-	-
NEDD4	-	-	-	-	-
NFE2L3	-	-	-	-	YES
NID2	-	-	-	-	-
NIN	2.04014	-	-	-	-
NINJ1	-	-	-	-	YES
NME4	-	-	-	-	YES
NR2F1	2.09723	-	-	-	-
NRK	2.278	-	-	-	-
NRP2	-	-2.59131	-	-	-
NUDT19	-	-	-	-	-
OLFML2B	2.35448	-	-	-	-
OXCT1	-	-	-	-	-
PABPC4L	-	-	-	-	-
PAMR1	-	-	-	-	YES
PARL	-	-	-	-	-
PARP1	-	-	-	-	YES
PBK	-	-	-	-	YES
PCDH18	-	-	-	-	-
PCDHAC2	-	-	-	-	-
PCOLCE2	-	-	-	-	YES
PDPN	-	-	-	-	-
PDZRN4	-	-	-	-	-
PEX19	-	-	-	-	-
PHF8	-	-	-	-	-
PHYH	-2.33407	-	-	-	-
PIGU	-	-	-	-	-
PITX2	-	-2.57515	-	-	-
PKIB	2.42896	-	-	-	YES
PLAC9	-	-2.36097	-	-	-
PLVAP	3.4718	-	-	-	-
PLXNA1	-2.43257	-	-	-	YES
PMAIP1	-	-	-	-	YES
PPM1H	-2.75387	-2.08486	-	-	YES
PSMA1	-	-	-	-	-
PSMB4	-	-	-	-	-
PTDSS1	-	-	-	-	YES
PTGDS	-	-	-	-	-
PTGFR	2.16285	-	-	-	-
PTPN9	-	-	-	-	-
QPRT	-	-	-	-	-
RAB42	-	-	-	-	-
RAMP2	2.38611	-	-	-	-
RARRES2	-	-	-	-	-
RASGEF1B	-	-	-	-	-
RASL12	-	-	-	-	-
RASSF6	-	-	-	-	YES
RBBP7	-	-	-	-	YES
RBP7	-3.44506	-5.24733	-	-	-
RBPJ	-	-	-	-	-
REEP6	-	-	-	-	YES
RERG	-	-	-	-	-
RGPD1	-	-	-	-	YES
RPL36AL	-	-	-	-	-
RPP25	-	-2.03263	-	-	-
RSPO2	-	-	-	-	-
RSPO3	-	-	-	-	-
S1PR1	-	-	-	-	-
S1PR2	-	-	-	-	-
SCO2	-	-	-	-	-
SEPT8	-	-	-	-	-
SLC13A4	-	-	-	-	YES
SLC16A12	-	-	-	-	-
SLC18A3	-	-	-	-	-
SLC1A3	-	-	-	-	YES
SLC22A11	-2.24029	-	-	-	YES
SLC22A3	-	-	-	-	-
SLC25A1	-	-	-	-	-
SLC25A5	-	-	-	-	-
SLC27A2	-	-2.3625	-	-	YES
SLC29A3	-	-	-	-	-
SLC40A1	-	-	-	-	YES
SLIT2	-	-2.30572	-	-	-
SMARCA1	-	-	-	-	YES
SMARCD2	-	-	-	-	-
SND1	-	-	-	-	YES
SOD1	-	-	-	-	-
SPESP1	-	-	-	-	-
STARD4	-	-	-	-	-
SUCLG1	-	-	-	-	-
TAF9B	-	-	-	-	-
TBCA	-	-	-	-	-
TBX2	-	-	-	-	-
TBX5	2.88438	-	-	-	-
TCF21	2.49362	-	-	-	-
TFEB	-	-	-	-	-
TGFB3	-	-2.40344	-	-	-
TGFBI	-	-	-	-	-
THSD1	-	-	-	-	-
TM7SF2	-	-	-	-	YES
TMCC3	-	-	-	-	-
TMEM185A	-	-	-	-	-
TMEM64	-	-	-	-	-
TP63	-	-	-	-	YES
TPK1	-2.64432	-	-	-	YES
TRIML2	-	-	-	-	-
TTPA	-	-	-	-	-
UBE2L3	-	-	-	-	YES
UBE4B	-	-	-	-	YES
UROD	-	-	-	-	YES
USP27X	-	-	-	-	-
USP46	-	-	-	-	-
UVRAG	-	-	-	-	YES
VDAC1	-	-	-	-	-
VDAC3	-	-	-	-	YES
VTN	-	-4.43153	-	-	-
WDFY1	-	-	-	-	-
WDR70	-	-	-	-	-
ZEB2	-	-	-	-	-
ZNF117	-	-	-	-	-
ZNRF3	-	-	-	-	YES

## Sheet: cv_um_dr - mp_um_dr
Gene symbol	FC term minus 1st tr	FC term minus 2nd tr	Imprinted	PPE gene	TBDE
FN1	-	-	-	YES	YES
TFPI2	4.50904	2.42209	YES	-	YES
SERPINB6	-	-	-	-	-
SERPINE1	-	-	-	-	YES
SERPINE2	-	-	-	-	YES
SERPING1	-	-	-	-	YES
SERPINH1	-	-	-	-	YES
ADAM19	-	-	-	-	YES
DUSP5	-	-	-	-	YES
ERBB3	-	-	-	-	YES
FLT1	2.80409	-	-	-	-
FSTL3	-	-	-	-	YES
CDKN1C	-	-	YES	YES	YES
GATA3	-	-	YES	YES	YES
MEST	-	-	YES	YES	YES
PLAGL1	-	-	YES	YES	-
AFF1	-	-	-	YES	YES
AIM1L	3.12775	4.97087	-	YES	YES
BZW2	-	-	-	YES	YES
C4orf19	-	-	-	YES	YES
CAPN6	4.43528	5.9645	-	YES	YES
CD46	-	-	-	YES	-
CD59	2.1202	-	-	YES	-
CHSY1	2.1037	-	-	YES	YES
COL4A2	-	-	-	YES	-
CREB3L2	2.18832	-	-	YES	YES
CRH	20.6184	24.2187	-	YES	YES
CSH1	-	-	-	YES	YES
CSHL1	-	-	-	YES	YES
CYP19A1	9.5141	12.3288	-	YES	YES
DAB2	3.90084	-	-	YES	YES
DUSP4	7.33432	5.61085	-	YES	-
EBI3	8.97644	5.00177	-	YES	YES
EFHD1	3.27765	4.29764	-	YES	YES
EPS8L1	4.39427	4.69884	-	YES	-
ESRRG	2.39005	2.07265	-	YES	YES
EXPH5	-	-	-	YES	-
FAM46A	3.68123	4.06887	-	YES	-
FBLN1	2.30539	2.66088	-	YES	YES
GCM1	-	2.20931	-	YES	-
GDPD5	-	-	-	YES	YES
GH2	-	-	-	YES	YES
GPC3	-	-	-	YES	-
GULP1	5.3941	4.08509	-	YES	YES
HPGD	-	-	-	YES	-
HSD11B2	8.21581	8.71775	-	YES	-
HSD17B1	3.91518	2.70583	-	YES	YES
IGFBP3	-	-	-	YES	YES
LGALS14	8.37783	9.17268	-	YES	YES
MAFF	4.18639	4.15607	-	YES	YES
PAGE4	-	-	-	YES	YES
PAPPA2	7.49871	4.9822	-	YES	-
PDE4DIP	2.04288	-	-	YES	-
PRG2	-	-	-	YES	-
PSG4	20.9289	22.0246	-	YES	YES
PSG6	18.7344	17.1315	-	YES	YES
RASA1	3.13007	2.32925	-	YES	-
RHOBTB3	6.97919	3.87128	-	YES	YES
RYBP	2.63766	2.57707	-	YES	-
SDC1	11.0677	12.7972	-	YES	YES
SH3TC2	-	-	-	YES	-
SLC6A2	3.51529	-	-	YES	YES
ST3GAL4	-	-	-	YES	-
SYDE1	-	-	-	YES	YES
TACC2	2.70107	2.15095	-	YES	YES
TFAP2A	-	2.18615	-	YES	-
TIMP3	-	-	-	YES	YES
TNS3	-	-	-	YES	-
UBE2A	2.50972	-	-	YES	-
VGLL1	-	-	-	YES	-
AIM1	-	-	YES	-	-
CHMP2A	-	-	YES	-	YES
CYP1B1	-	-	YES	-	YES
FERMT2	-	-	YES	-	-
FUCA1	-	-	YES	-	YES
GRB10	-	-	YES	-	-
IFITM1	-	-	YES	-	-
ABHD5	2.1075	2.47073	-	-	YES
ACADVL	-	-	-	-	YES
ACAP2	-	-	-	-	-
ACBD3	-	-	-	-	-
ACE2	-	-	-	-	YES
ACSL3	-	-	-	-	YES
ACSL4	-	-	-	-	YES
ACTG2	-	-	-	-	YES
ADAM10	-	-	-	-	-
ADAM9	-	-	-	-	-
ADAMTS5	-	-2.75354	-	-	-
ADIPOR2	-	-	-	-	-
AKIRIN1	-	-	-	-	-
ALAS1	-	-	-	-	YES
ALDH2	-2.66671	-	-	-	-
AMIGO2	-	-2.33461	-	-	-
ANGPT2	-	-	-	-	YES
ANKLE2	-	-	-	-	-
ANKRD10	-	-	-	-	-
ANKS1A	-	-	-	-	-
ANXA4	-	2.1366	-	-	YES
APOL1	-	-	-	-	-
ARG2	-4.34663	-2.9656	-	-	YES
ARHGEF3	-	-	-	-	-
ARID4B	-	-	-	-	-
ARID5B	-	-	-	-	-
ARIH1	2.01877	-	-	-	YES
ARL8B	-	-	-	-	YES
ARMCX6	-	-	-	-	-
ARPC2	-	-	-	-	-
ASAH1	-	-	-	-	-
ASAP3	-	-	-	-	YES
ASPSCR1	-	-	-	-	-
ATF3	3.40081	-	-	-	YES
ATP13A2	-	-	-	-	-
ATP6V1C1	2.04938	-	-	-	-
AVL9	-	-	-	-	-
BACE2	-	-	-	-	-
BACH1	-	-	-	-	-
BAZ1A	-	-	-	-	-
BBX	-	-	-	-	-
BCAP29	-	-	-	-	YES
BGN	2.5913	-	-	-	-
BHLHE40	-	-	-	-	YES
BIN2	-3.07451	-3.18396	-	-	-
BNIP2	-	-	-	-	-
BNIP3L	-	-	-	-	-
BRWD1	-	-	-	-	YES
BTAF1	-	-	-	-	-
BTBD3	-	-	-	-	-
BTG3	-	-	-	-	YES
C10orf10	3.66298	3.05333	-	-	YES
C18orf8	-	-	-	-	-
C1orf115	-	-	-	-	YES
C2orf42	-	-	-	-	-
C5orf30	-	-	-	-	-
C8orf4	-	-	-	-	YES
CA2	-	-	-	-	YES
CAB39	2.84572	-	-	-	YES
CANT1	-	-	-	-	-
CAP1	-	-	-	-	-
CASP4	2.37299	-	-	-	-
CASP7	-	-	-	-	-
CAV2	3.28455	-	-	-	YES
CBLB	-	-	-	-	YES
CCNG2	-	-	-	-	-
CCNL1	-	-	-	-	YES
CCR1	-	-2.02203	-	-	-
CD200	17.5836	8.49427	-	-	YES
CDC34	-	-	-	-	-
CDC37L1	-	-	-	-	-
CDC42EP3	-	-	-	-	-
CDK13	-	-	-	-	-
CDK17	-	-	-	-	-
CDK19	-	-	-	-	YES
CDO1	-	-	-	-	YES
CEP350	-	-	-	-	-
CFB	-	-	-	-	YES
CFLAR	2.6401	-	-	-	-
CGA	-	2.53415	-	-	YES
CHIC2	-	-	-	-	-
CHMP2B	-	-	-	-	-
CHN2	-	-	-	-	-
CHPF2	-	-	-	-	-
CIRBP	-	-	-	-	-
CLIC4	2.07313	-	-	-	YES
CLN5	-	-	-	-	-
CLTB	-	-	-	-	YES
CMTM6	-	-	-	-	-
COL4A1	-	-	-	-	-
COQ10B	-	-	-	-	-
CPD	3.64474	2.1964	-	-	-
CPM	2.13326	-	-	-	-
CPT1A	-	-	-	-	-
CRK	-	-	-	-	-
CRYAB	-	-	-	-	YES
CSF2RB	-	-	-	-	-
CSGALNACT1	-	-	-	-	-
CSRNP2	-	-	-	-	-
CSRP1	-	-	-	-	YES
CSTA	-3.0885	-2.39174	-	-	-
CTBP2	-	-	-	-	-
CTDP1	-	-	-	-	-
CTGF	-	-	-	-	YES
CTR9	-	-	-	-	-
CTSB	-	-	-	-	YES
CTTN	-	-	-	-	-
CUL5	-	-	-	-	-
CYP11A1	3.20324	4.5353	-	-	YES
CYP1A1	-	-	-	-	YES
CYP26A1	-	-	-	-	-
DACT1	-	-	-	-	YES
DAPP1	-	-	-	-	YES
DAZAP2	-	-	-	-	YES
DDAH1	-2.48289	-	-	-	-
DDX58	-	-	-	-	-
DEGS1	-	-	-	-	YES
DENND1A	-	-	-	-	-
DENND2D	-	-	-	-	YES
DERA	-	-	-	-	-
DFNA5	-	-	-	-	YES
DIAPH2	-	-	-	-	-
DIO2	-7.34784	-	-	-	-
DMXL1	-	-	-	-	-
DNAJB1	-	-	-	-	-
DNAJB14	-	-	-	-	-
DNAJB9	-	-	-	-	YES
DNAJC15	-	-	-	-	-
DPP4	-	-	-	-	-
DPYSL2	-	-	-	-	-
DSC2	-	-	-	-	-
DST	-3.00919	-	-	-	-
DYNLT1	-	-	-	-	-
DYNLT3	-	-	-	-	YES
DYRK1A	-	-	-	-	-
EDEM1	-	-	-	-	YES
EDNRB	2.43603	-	-	-	-
EFNA1	-	-	-	-	YES
EFR3A	-	-	-	-	-
EHD1	-	-	-	-	-
EIF1AX	-	-	-	-	-
EIF2AK3	-	-	-	-	-
EIF4EBP1	-	-	-	-	-
ELF1	-	-	-	-	-
ENTPD1	6.39254	4.56472	-	-	YES
EPAS1	-	-	-	-	YES
EPHB2	-	-	-	-	-
EPS8L2	-	-	-	-	-
ERC1	-	-	-	-	-
ETFA	-	-	-	-	-
EXOC1	-	-	-	-	-
EXT2	-	-	-	-	-
EZR	-	-	-	-	-
FAM114A1	-	-	-	-	-
FAM129A	-	-	-	-	YES
FAM134B	-	-	-	-	-
FAM134C	-	-	-	-	-
FAM65B	-	-	-	-	YES
FAM69A	-	-	-	-	YES
FAR2	-	-	-	-	YES
FBN1	-	-	-	-	-
FBXO28	-	-	-	-	-
FBXO38	-	-	-	-	-
FDX1	2.90618	2.61808	-	-	-
FECH	-	-	-	-	-
FKBP1B	-	-	-	-	-
FLNC	-	-	-	-	-
FMR1	-	-	-	-	-
FNBP1L	-	-	-	-	-
FNDC3A	-	-	-	-	YES
FOSB	-	-	-	-	YES
FOXJ3	-	-	-	-	-
FRMD4A	-	-	-	-	-
FRMD4B	-	-	-	-	-
FSTL1	-	-	-	-	-
FYN	-	-	-	-	-
GAB2	-	-	-	-	YES
GADD45G	3.4021	2.68664	-	-	-
GAL	-	-	-	-	-
GALC	-	-	-	-	-
GALNT1	-	-	-	-	-
GALNT2	-	-	-	-	-
GALNT3	-3.85615	-	-	-	-
GBE1	-	-	-	-	YES
GCLM	-	-	-	-	-
GFOD1	-	-	-	-	YES
GH1	-	-	-	-	YES
GJA1	-	-	-	-	YES
GJA5	-	-	-	-	-
GKN1	-	-	-	-	-
GLG1	-	-	-	-	-
GLIPR1	-	-	-	-	YES
GLUL	-	-	-	-	-
GMFB	-	-	-	-	-
GNA11	-	-	-	-	-
GNAI1	-	-	-	-	-
GNS	3.7184	-	-	-	-
GOLGA2	-	-	-	-	-
GOLGA4	-	-	-	-	-
GPC4	-	-	-	-	-
GPNMB	-	-	-	-	-
GPR87	-	-	-	-	-
GPRC5A	-	-	-	-	YES
GPX3	-	-	-	-	YES
GRAMD3	-	-	-	-	YES
GRB7	-	2.01387	-	-	-
GRHL2	-	-	-	-	YES
GRK5	-	-	-	-	-
GSDMD	-	-	-	-	-
GSK3B	-	-	-	-	-
GTF2E2	-	-	-	-	-
H2AFY	-	-	-	-	-
HBP1	2.01307	-	-	-	-
HBS1L	-	-	-	-	-
HBZ	-11.238	-2.31639	-	-	-
HCLS1	-	-	-	-	-
HDAC5	2.32553	2.63961	-	-	-
HEBP1	-	-	-	-	-
HECA	-	-	-	-	-
HEG1	-	-	-	-	-
HERC1	-	-	-	-	-
HIST1H2AC	-	2.35698	-	-	-
HLA-G	-	-2.33652	-	-	-
HLTF	-	-	-	-	-
HMG20B	-	-	-	-	-
HMGB3	-	2.13874	-	-	YES
HMOX1	-	-	-	-	YES
HN1	-	-	-	-	-
HOPX	-	-	-	-	YES
HS3ST1	-	-	-	-	-
HSF1	-	-	-	-	-
HSPA2	-	-	-	-	-
HSPG2	-	-	-	-	-
ID4	-	-	-	-	-
IER2	-	-	-	-	YES
IFI27	-	-	-	-	-
IFI6	-	-	-	-	YES
IFIT3	2.65133	-	-	-	-
IFITM2	-	-	-	-	YES
IFITM3	-	-	-	-	-
IFT20	-	-	-	-	-
IL2RB	-	-	-	-	-
IL6ST	-	-	-	-	-
INHA	-	2.79397	-	-	YES
INHBA	15.3922	22.704	-	-	-
INPP5B	-	-	-	-	-
INPP5F	-	-	-	-	-
INSIG1	2.38815	-	-	-	-
INSR	2.98269	4.18936	-	-	-
INTS6	-	-	-	-	YES
IRF2	-	-	-	-	-
IRF7	-	-	-	-	-
IRF9	-	-	-	-	YES
IRS2	-	-	-	-	-
ISG20	-	-	-	-	-
ITCH	-	-	-	-	-
ITGAV	-	-	-	-	YES
ITGB1	-	-	-	-	-
ITPR3	-	-	-	-	-
JAK1	-	-	-	-	-
KCNJ15	-	-	-	-	-
KCTD12	-	-	-	-	-
KDM2A	-	-	-	-	-
KDM3A	-	-	-	-	-
KDM4B	-	-	-	-	-
KDM5A	-	-	-	-	-
KIAA0355	2.03227	-	-	-	-
KIAA0430	-	-	-	-	-
KIAA1033	-	-	-	-	-
KLC1	-	-	-	-	-
KLF10	-	-	-	-	YES
KLF4	-	-	-	-	YES
KLF5	-	-	-	-	-
KLHDC10	-	-	-	-	-
KLHL21	-	-	-	-	YES
KMO	2.18519	2.24977	-	-	-
KPNA1	2.59016	-	-	-	-
KRAS	-	-	-	-	-
KRCC1	-	-	-	-	-
KRT14	-	-	-	-	-
KRT23	-	2.03834	-	-	YES
KYNU	2.55672	2.49922	-	-	YES
LAIR2	-	-	-	-	YES
LAMC2	-	-	-	-	YES
LAMP2	-	-	-	-	YES
LAMP3	-2.48764	-	-	-	YES
LARP4	-	-	-	-	-
LBH	-	-	-	-	YES
LDLR	-2.21615	-	-	-	YES
LEMD3	-	-	-	-	-
LGALS3	-	-	-	-	-
LGALS3BP	-	-	-	-	YES
LGALS8	-	-	-	-	-
LGMN	-	-	-	-	-
LIFR	3.95057	2.98288	-	-	YES
LIPG	2.18248	-	-	-	YES
LMBRD1	-	-	-	-	-
LONP1	-	-	-	-	YES
LOXL1	-	-	-	-	-
LOXL2	-	-	-	-	-
LPIN2	-	-	-	-	-
LRRC32	-	-	-	-	YES
LRRC41	-	-	-	-	-
LYPLA1	-	-	-	-	-
MACF1	-	-	-	-	-
MAGEA4	-	-	-	-	-
MAN1A1	-	-	-	-	-
MAP1LC3B	2.13863	-	-	-	-
MAP2K4	-	-	-	-	-
MAP7D1	-	-	-	-	-
MBD1	-	-	-	-	-
MBD2	-	-	-	-	YES
MBD3	-	-	-	-	-
MBD4	-	-	-	-	-
MBNL2	2.25699	-	-	-	-
MCAM	-	-	-	-	-
MED13	-	-	-	-	-
MED17	-	-	-	-	-
MEIS3P1	-	-	-	-	-
MEX3D	-	-	-	-	-
MFAP3L	3.72399	4.87481	-	-	-
MFAP5	-	-	-	-	YES
MGAT5	-	-	-	-	-
MGEA5	-	-	-	-	YES
MGLL	-	-	-	-	YES
MGST2	-	-	-	-	-
MICAL2	-	-	-	-	-
MKNK2	-	-	-	-	YES
MMD	2.26312	-	-	-	YES
MMP15	-	-	-	-	YES
MMP3	-	-	-	-	-
MOAP1	-	-	-	-	-
MORC3	-	-	-	-	-
MOSPD1	-	-	-	-	-
MREG	-	-	-	-	-
MRPS31	-	-	-	-	-
MSN	-	-	-	-	-
MSRB2	-	-	-	-	-
MT1E	-	-	-	-	YES
MT1X	-5.01317	-	-	-	YES
MT2A	-2.19954	-	-	-	YES
MVP	-	-	-	-	YES
MX1	-	-	-	-	-
MXI1	-	-	-	-	-
MYL9	-	-	-	-	-
MYOF	-	-	-	-	YES
NARS	-	-	-	-	-
NBN	-	-	-	-	-
NBR1	-	-	-	-	-
NCK1	-	-	-	-	-
NCOA2	2.77404	-	-	-	-
NDRG1	-	-	-	-	-
NEDD4L	-	-	-	-	-
NEK7	2.94074	2.25353	-	-	-
NFE2L1	-	-	-	-	-
NFKBIA	-	-	-	-	YES
NFYB	-	-	-	-	-
NOS2	-	-	-	-	-
NOTCH2	-	-	-	-	-
NOTCH2NL	-	-	-	-	-
NPC1	-	-	-	-	-
NR3C1	2.04673	-	-	-	-
NRIP1	-	-	-	-	-
NT5C2	-	-	-	-	YES
NT5E	3.03798	-	-	-	YES
NUAK1	-	-	-	-	YES
NUCB2	-	-	-	-	-
NUPR1	-	-	-	-	YES
NXF1	-	-	-	-	YES
OAS2	-	-	-	-	-
OAS3	-	-	-	-	-
OBSL1	-	-	-	-	-
OPN3	-	-	-	-	-
OPTN	-	-	-	-	-
OSBPL10	-	-	-	-	-
OSBPL8	-	-	-	-	-
OSMR	4.3082	3.82507	-	-	-
OSR2	-5.23794	-	-	-	YES
PAEP	-	-	-	-	-
PAK2	-	-	-	-	-
PANX1	-	-	-	-	-
PCGF3	-	-	-	-	-
PCM1	-	-	-	-	-
PDCD1LG2	-	-	-	-	-
PDLIM5	-	-	-	-	YES
PDS5A	-	-	-	-	-
PDXK	-	-	-	-	-
PDZD2	-	-	-	-	YES
PEA15	-	-	-	-	YES
PHACTR2	-	-	-	-	-
PHF11	-	-	-	-	-
PHLPP1	-	-	-	-	-
PICALM	2.25812	-	-	-	-
PID1	-	-	-	-	-
PIGA	-	-	-	-	YES
PIGG	-	-	-	-	-
PIK3C2A	2.22221	-	-	-	-
PIK3CA	-	-	-	-	-
PIK3CB	-	-	-	-	-
PIK3R1	-	-	-	-	-
PINK1	-	-	-	-	YES
PITPNA	-	-	-	-	-
PKD2	-	-	-	-	-
PKIG	-	-	-	-	-
PKP2	-	-	-	-	YES
PLA2G16	-	-	-	-	-
PLA2G7	-4.37527	-6.2848	-	-	-
PLAC8	-	-	-	-	YES
PLAUR	-	-	-	-	YES
PLCL2	4.01423	3.77623	-	-	YES
PLEKHA5	-	-	-	-	-
PLEKHB2	-	-	-	-	-
PLEKHM2	-	-	-	-	-
PLIN3	-	-	-	-	-
PLK3	-	-	-	-	-
PLOD3	-	-	-	-	-
PLSCR1	-	-	-	-	-
PNRC1	-	-	-	-	-
POLI	-	-	-	-	-
POMZP3	-	-	-	-	YES
POR	-	-	-	-	-
PPARD	-	-	-	-	-
PPFIA1	-	-	-	-	YES
PPM1D	2.90611	-	-	-	-
PPP2CB	-	-	-	-	-
PPP3CA	-	-	-	-	-
PROCR	-	-	-	-	YES
PSEN1	2.15814	-	-	-	-
PSMB8	-	-	-	-	-
PSMF1	-	-	-	-	-
PSTPIP2	-	-	-	-	-
PTK2	2.10182	-	-	-	-
PTPN12	3.07395	-	-	-	-
PTPN21	2.62725	-	-	-	YES
PTPN3	-	-	-	-	YES
PTPRF	-	-	-	-	YES
PTPRK	-	-	-	-	-
PTRF	-	-	-	-	YES
PTTG1IP	-	-	-	-	-
PXDN	-	-	-	-	-
QSOX1	-	-	-	-	YES
RAB11FIP5	-	2.33976	-	-	YES
RAB21	-	-	-	-	-
RAB2A	-	-	-	-	-
RAB31	-	-	-	-	-
RAB9A	-	-	-	-	-
RABGAP1L	2.38436	-	-	-	-
RAI14	2.04935	2.36667	-	-	YES
RALBP1	-	-	-	-	-
RAP1B	-	-	-	-	-
RAPGEF2	2.23002	-	-	-	-
RASAL2	-	2.02719	-	-	YES
RB1CC1	-	-	-	-	-
RCAN1	-	-	-	-	YES
RGS2	-	-	-	-	YES
RHOD	-	2.4896	-	-	YES
RHOF	-	-	-	-	-
RIOK3	-	-	-	-	-
RIPK1	-	-	-	-	-
RIT1	2.25615	-	-	-	YES
RNF11	-	-	-	-	-
RNF111	-	-	-	-	-
RNF14	-	-	-	-	YES
RNF6	-	-	-	-	-
RNMT	-	-	-	-	-
RRAD	2.82534	-	-	-	YES
RRAGC	-	-	-	-	-
RRBP1	-	-	-	-	-
S100A6	-	-	-	-	-
S100A9	2.71653	-	-	-	YES
SASH1	-	-	-	-	-
SCARB1	6.86229	3.42427	-	-	-
SDCBP	-	-	-	-	-
SDF4	-	-	-	-	-
SEC14L1	2.20126	-	-	-	-
SEC22B	-	-	-	-	-
SEC23A	-	-	-	-	-
SEC24A	2.35583	-	-	-	-
SEC24B	-	-	-	-	-
SEC24D	-	-	-	-	-
SEC31A	-	-	-	-	-
SEL1L3	-	-	-	-	YES
SEMA6A	-	-	-	-	YES
SERINC1	-	-	-	-	-
SERTAD2	-	-	-	-	-
SGK1	-	-	-	-	YES
SH2D3A	-	-	-	-	-
SH3BGRL3	-	-	-	-	YES
SH3BP4	-	-	-	-	YES
SH3GLB1	-	-	-	-	-
SH3YL1	-	-	-	-	-
SHOC2	-	-	-	-	-
SIAH2	-	-	-	-	YES
SIDT2	-	-	-	-	YES
SIN3B	-	-	-	-	YES
SKIL	-	-	-	-	-
SLC15A3	-	-	-	-	-
SLC16A2	-	-	-	-	-
SLC16A5	-	-	-	-	YES
SLC19A2	-	-	-	-	-
SLC20A1	2.53531	-	-	-	YES
SLC23A2	3.67035	3.39047	-	-	YES
SLC25A15	-5.51902	-	-	-	-
SLC35A5	-	-	-	-	-
SLC35D2	-	-	-	-	-
SLC38A1	-	2.58189	-	-	-
SLC39A6	-	-	-	-	YES
SLC39A8	-	-	-	-	YES
SLC6A8	-2.87665	-	-	-	-
SLC7A1	-2.55916	-	-	-	YES
SLC7A11	-	-	-	-	-
SLCO2A1	-	2.89274	-	-	YES
SLCO4A1	-	-	-	-	-
SLK	-	-	-	-	-
SMAD2	-	-	-	-	-
SMAD7	2.04308	-	-	-	-
SMS	-	-	-	-	-
SMURF2	-	-	-	-	-
SNN	-	-	-	-	-
SOCS6	-	-	-	-	-
SPAG9	-	-	-	-	-
SPARC	-	-	-	-	-
SPINT1	-	-	-	-	-
SQSTM1	2.11557	-	-	-	-
SRI	-	-	-	-	YES
SRPK2	-	-	-	-	-
ST3GAL6	-	-	-	-	-
STAT3	-	-	-	-	YES
STAT4	-	-	-	-	YES
STK3	2.18453	2.0108	-	-	YES
STX12	-	-	-	-	-
STX16	-	-	-	-	-
STX7	-	-	-	-	YES
SUCLG2	-	-	-	-	-
SWAP70	-	-	-	-	-
SYNGR2	-	-	-	-	-
TANK	-	-	-	-	YES
TAP1	-	-	-	-	YES
TAPBP	-	-	-	-	-
TBC1D9	-	-	-	-	-
TBCB	-	-	-	-	-
TBX3	3.12755	2.18915	-	-	YES
TCEB1	-	-	-	-	-
TCL1B	-	-	-	-	YES
TCP11L1	-	-	-	-	YES
TDG	-	-	-	-	-
TES	-	-	-	-	-
TFRC	-	-	-	-	-
TGFB1	-	-	-	-	-
TGFB2	-	-	-	-	YES
TGFBR2	2.15732	-	-	-	-
TGFBR3	-	-	-	-	YES
TGIF1	-	-	-	-	-
TJP1	-	-	-	-	-
TLE3	-	-	-	-	-
TLK1	-	-	-	-	YES
TLR3	2.85318	2.68023	-	-	-
TM9SF3	-	-	-	-	-
TM9SF4	-	-	-	-	-
TMCC1	-	-	-	-	-
TMEM140	-	-	-	-	YES
TMEM165	-	-	-	-	-
TMEM30B	-	-	-	-	-
TMEM59	-	-	-	-	-
TNFAIP2	-	-	-	-	-
TNFAIP3	2.04227	-	-	-	YES
TNFAIP8	-	-	-	-	-
TNFRSF12A	-	-	-	-	YES
TNFRSF1B	-	-	-	-	YES
TNFRSF21	-	-	-	-	YES
TNFRSF25	-	-	-	-	-
TOB2	-	-	-	-	-
TOR3A	-	-	-	-	-
TPBG	-	-	-	-	-
TPD52	2.29616	2.25726	-	-	-
TPM4	-	-	-	-	YES
TPP1	-	-	-	-	YES
TRADD	-	-	-	-	-
TRAF3	-	-	-	-	-
TRIB1	-	-	-	-	YES
TRIM14	-2.08241	-	-	-	-
TRIM22	-	-	-	-	-
TRIM24	-	-	-	-	-
TSC22D1	-	-	-	-	YES
TSC22D3	-	-	-	-	-
TUBA1A	-	-	-	-	YES
TUBB2A	-	-	-	-	-
TUBB6	-	-	-	-	-
TUFT1	-	-	-	-	-
TXNDC15	-	-	-	-	-
TXNL4A	-	-	-	-	-
TYMP	-	-	-	-	YES
UBE2D1	-	-	-	-	-
UBE2H	-	-	-	-	YES
UBE2K	-	-	-	-	YES
UBE2L6	-	-	-	-	-
UBR4	-	-	-	-	-
UBR5	-	-	-	-	-
UGDH	-	-	-	-	-
ULK1	-	-	-	-	YES
UNC50	-	-	-	-	-
UPK1B	-	-	-	-	YES
UPP1	2.23329	2.60191	-	-	YES
USP25	-	-	-	-	-
USP3	-	-	-	-	-
USP33	-	-	-	-	-
USP4	-	-	-	-	-
VAMP3	2.29332	-	-	-	-
VAMP8	-	-	-	-	-
VIM	-	-	-	-	-
VPS37B	-	-	-	-	-
WDFY3	-	-	-	-	-
WDR26	-	-	-	-	YES
WDR37	-	-	-	-	-
WIPF1	-	-	-	-	-
WIPI1	-	-	-	-	-
WNT5A	-	-	-	-	YES
WWP1	-	-	-	-	-
WWTR1	-	-	-	-	-
XIST	-	-	-	-	-
YIF1A	-	-	-	-	-
YIPF3	-	-	-	-	-
ZBTB38	-	-	-	-	-
ZBTB43	-	-	-	-	YES
ZCCHC6	-	-	-	-	-
ZKSCAN1	-	-	-	-	-
ZNF165	-	-	-	-	YES
ZNF22	-	-	-	-	-
ZNF292	-	2.10394	-	-	-
ZNF468	-	-	-	-	-
ZNF518A	-	-	-	-	-
ZNF702P	-	-	-	-	YES
ZNF706	-	-	-	-	-
ZNF83	-	-	-	-	-
ZNF91	2.85196	2.87618	-	-	-
ZSCAN18	-	-	-	-	-
ZZEF1	-	-	-	-	-
