# Supplementary material for: Epigenetic Dysregulation of Trophoblastic Gene Expression in Gestational Trophoblastic Disease
Source: Biomedicines. 2021 Dec 17;9(12):1935. doi: 10.3390/biomedicines9121935 (PMC8698431; doi:10.3390/biomedicines9121935)
Supplement: Supplementary file 1 [file biomedicines-09-01935-s001.zip › Table S5_pathways-subsets-allgenes.xlsx]

## Sheet: mp_um_dr & cv_um_dr
Category	Term	Count	%	PValue	Genes	List Total	Pop Hits	Pop Total	Fold Enrichment	Bonferroni	Benjamini	FDR
KEGG_PATHWAY	hsa04510:Focal adhesion	4	11.7647	0.00476726	VAV3, ITGB4, MET, EGFR	13	206	6879	10.2748	0.270497	0.314639	0.314639
KEGG_PATHWAY	hsa04151:PI3K-Akt signaling pathway	4	11.7647	0.0196173	CSF3R, ITGB4, MET, EGFR	13	345	6879	6.13512	0.729535	0.647371	0.647371
KEGG_PATHWAY	hsa04614:Renin-angiotensin system	2	5.88235	0.0394234	ENPEP, MME	13	23	6879	46.0134	0.929675	0.825931	0.825931
KEGG_PATHWAY	hsa04810:Regulation of actin cytoskeleton	3	8.82353	0.0500564	VAV3, ITGB4, EGFR	13	210	6879	7.55934	0.966267	0.825931	0.825931

## Sheet: mp_dm_ur - cv_dm_ur
Category	Term	Count	%	PValue	Genes	List Total	Pop Hits	Pop Total	Fold Enrichment	Bonferroni	Benjamini	FDR
KEGG_PATHWAY	hsa04510:Focal adhesion	9	2.22222	0.036351	MAPK10, EGF, ITGA2, AKT3, TNR, ITGA7, ITGB7, TLN2, BIRC3	128	206	6879	2.34796	0.999596	1	1
KEGG_PATHWAY	hsa04920:Adipocytokine signaling pathway	5	1.23457	0.0399118	MAPK10, AKT3, ACSBG1, CAMKK1, PCK2	128	70	6879	3.83873	0.999815	1	1
KEGG_PATHWAY	hsa05150:Staphylococcus aureus infection	4	0.987654	0.0772807	C5, FCGR3B, CFI, FPR2	128	54	6879	3.9809	1	1	1
KEGG_PATHWAY	hsa04010:MAPK signaling pathway	9	2.22222	0.0954146	MAPK10, DUSP5, CACNB3, FGF7, EGF, AKT3, CACNA1A, FGFR4, RELB	128	253	6879	1.91178	1	1	1

## Sheet: cv_dm_ur - mp_dm_ur
Category	Term	Count	%	PValue	Genes	List Total	Pop Hits	Pop Total	Fold Enrichment	Bonferroni	Benjamini	FDR
No enriched pathways found.

## Sheet: mp_um_dr - cv_um_dr
Category	Term	Count	%	PValue	Genes	List Total	Pop Hits	Pop Total	Fold Enrichment	Bonferroni	Benjamini	FDR
KEGG_PATHWAY	hsa04146:Peroxisome	9	2.9316	0.000303498	GSTK1, PHYH, PEX19, CAT, NUDT19, HSD17B4, CROT, SLC27A2, SOD1	144	83	6879	5.17997	0.058617	0.0603961	0.0603961
KEGG_PATHWAY	hsa04512:ECM-receptor interaction	7	2.28013	0.00923457	VTN, ITGB5, LAMC3, COL6A2, COL5A3, LAMB4, CD47	144	87	6879	3.84363	0.842167	0.653154	0.653154
KEGG_PATHWAY	hsa04510:Focal adhesion	11	3.58306	0.0104616	VTN, CCND3, CCND2, ITGB5, LAMC3, CAV1, HGF, COL6A2, COL5A3, LAMB4, KDR	144	206	6879	2.55087	0.876662	0.653154	0.653154
KEGG_PATHWAY	hsa04390:Hippo signaling pathway	9	2.9316	0.0131287	CCND3, BMP2, CCND2, DLG3, TGFB3, FZD7, RASSF6, GDF6, BMP7	144	151	6879	2.84727	0.927916	0.653154	0.653154
KEGG_PATHWAY	hsa00640:Propanoate metabolism	4	1.30293	0.019708	HADHA, ACSS2, SUCLG1, ACSS1	144	28	6879	6.8244	0.980957	0.784014	0.784014
KEGG_PATHWAY	hsa01200:Carbon metabolism	7	2.28013	0.0299028	HADHA, GLUD2, ACSS2, ESD, CAT, SUCLG1, ACSS1	144	113	6879	2.95926	0.997622	0.784014	0.784014
KEGG_PATHWAY	hsa04350:TGF-beta signaling pathway	6	1.9544	0.030141	BMP2, TGFB3, BAMBI, GDF6, PITX2, BMP7	144	84	6879	3.4122	0.997735	0.784014	0.784014
KEGG_PATHWAY	hsa04020:Calcium signaling pathway	9	2.9316	0.032621	PTGFR, GNA14, ADORA2B, AGTR1, VDAC3, VDAC1, ADRB1, SLC25A5, CAMK2G	144	179	6879	2.40189	0.998639	0.784014	0.784014
KEGG_PATHWAY	hsa00250:Alanine, aspartate and glutamate metabolism	4	1.30293	0.0354579	ALDH4A1, GLUD2, ASNS, ASS1	144	35	6879	5.45952	0.999242	0.784014	0.784014
KEGG_PATHWAY	hsa04151:PI3K-Akt signaling pathway	13	4.23453	0.054715	ITGB5, LAMC3, HGF, LAMB4, GNG12, GNG11, VTN, CCND3, CDK6, CCND2, COL6A2, COL5A3, KDR	144	345	6879	1.80006	0.999986	1	1
KEGG_PATHWAY	hsa05203:Viral carcinogenesis	9	2.9316	0.0632676	DDB1, CCND3, CDK6, CCND2, HDAC11, VDAC3, PMAIP1, RBPJ, SND1	144	205	6879	2.09726	0.999998	1	1
KEGG_PATHWAY	hsa05146:Amoebiasis	6	1.9544	0.0693143	GNA14, TGFB3, LAMC3, COL5A3, LAMB4, CD14	144	106	6879	2.70401	0.999999	1	1
KEGG_PATHWAY	hsa01130:Biosynthesis of antibiotics	9	2.9316	0.0738441	HADHA, ACSS2, CAT, AK3, NME4, SUCLG1, ACSS1, ASS1, TM7SF2	144	212	6879	2.02801	1	1	1
KEGG_PATHWAY	hsa01212:Fatty acid metabolism	4	1.30293	0.0773002	HADHA, FADS2, ACADL, ELOVL2	144	48	6879	3.9809	1	1	1
KEGG_PATHWAY	hsa01040:Biosynthesis of unsaturated fatty acids	3	0.977199	0.0817207	HADHA, FADS2, ELOVL2	144	23	6879	6.23098	1	1	1
KEGG_PATHWAY	hsa00480:Glutathione metabolism	4	1.30293	0.0890656	GSTK1, GSTA4, GSR, GPX7	144	51	6879	3.74673	1	1	1

## Sheet: cv_um_dr - mp_um_dr
Category	Term	Count	%	PValue	Genes	List Total	Pop Hits	Pop Total	Fold Enrichment	Bonferroni	Benjamini	FDR
KEGG_PATHWAY	hsa05162:Measles	21	2.94118	5.40073e-06	GSK3B, DDX58, STAT3, MX1, EIF2AK3, TNFAIP3, MSN, HSPA2, PIK3CB, PIK3R1, NFKBIA, PIK3CA, OAS2, OAS3, IL2RB, IRF7, RAB9A, FYN, CD46, IRF9, JAK1	335	133	6879	3.24226	0.00136006	0.000680493	0.000604882
KEGG_PATHWAY	hsa05160:Hepatitis C	21	2.94118	5.40073e-06	GSK3B, SCARB1, DDX58, TRADD, STAT3, EIF2AK3, PIK3CB, PIK3R1, NFKBIA, PPP2CB, PIK3CA, OAS2, TRAF3, OAS3, IRF7, RIPK1, KRAS, LDLR, IRF9, TLR3, JAK1	335	133	6879	3.24226	0.00136006	0.000680493	0.000604882
KEGG_PATHWAY	hsa05205:Proteoglycans in cancer	26	3.64146	1.10866e-05	ITGB1, CBLB, ITPR3, PIK3CB, PIK3R1, ERBB3, GPC3, TIMP3, ITGAV, FLNC, TGFB2, TGFB1, CAV2, WNT5A, STAT3, PLAUR, FN1, MSN, HSPG2, PTK2, CTTN, PIK3CA, SDC1, HCLS1, KRAS, EZR	335	200	6879	2.66946	0.00278994	0.000931273	0.000827798
KEGG_PATHWAY	hsa04144:Endocytosis	28	3.92157	3.69502e-05	TFRC, WIPF1, ASAP3, KIAA1033, CLTB, NEDD4L, CBLB, GRK5, LDLR, RAB11FIP5, SH3GLB1, SMAD2, SMURF2, CAV2, WWP1, VPS37B, HSPA2, HLA-G, TGFBR2, EHD1, DAB2, ITCH, ACAP2, RAB31, ARPC2, IL2RB, CHMP2B, CHMP2A	335	241	6879	2.38573	0.00926841	0.00232786	0.00206921
KEGG_PATHWAY	hsa05100:Bacterial invasion of epithelial cells	13	1.82073	0.000337939	ITGB1, CAV2, CLTB, FN1, CBLB, PIK3CB, PIK3R1, PTK2, CTTN, PIK3CA, ARPC2, HCLS1, CRK	335	78	6879	3.42239	0.0816484	0.0170321	0.0151397
KEGG_PATHWAY	hsa05142:Chagas disease (American trypanosomiasis)	15	2.10084	0.000460399	SMAD2, MAP2K4, TGFB2, TGFB1, NOS2, SERPINE1, CFLAR, PIK3CB, PIK3R1, GNAI1, TGFBR2, NFKBIA, PPP2CB, PIK3CA, GNA11	335	104	6879	2.96168	0.109567	0.0172818	0.0153616
KEGG_PATHWAY	hsa04668:TNF signaling pathway	15	2.10084	0.000617237	MAP2K4, TRADD, MMP3, TNFAIP3, CFLAR, PIK3CB, PIK3R1, TNFRSF1B, NFKBIA, CASP7, ITCH, PIK3CA, TRAF3, CREB3L2, RIPK1	335	107	6879	2.87864	0.144091	0.0172818	0.0153616
KEGG_PATHWAY	hsa05220:Chronic myeloid leukemia	12	1.68067	0.000631877	NFKBIA, TGFB2, TGFB1, CTBP2, PIK3CA, CBLB, KRAS, GAB2, PIK3CB, PIK3R1, CRK, TGFBR2	335	72	6879	3.42239	0.147245	0.0172818	0.0153616
KEGG_PATHWAY	hsa05130:Pathogenic Escherichia coli infection	10	1.40056	0.000670944	ITGB1, TUBB6, TUBB2A, TUBA1A, CTTN, ARPC2, HCLS1, FYN, EZR, NCK1	335	51	6879	4.02634	0.155605	0.0172818	0.0153616
KEGG_PATHWAY	hsa04066:HIF-1 signaling pathway	14	1.96078	0.000689624	FLT1, ANGPT2, NOS2, TFRC, INSR, STAT3, SERPINE1, PIK3CB, PIK3R1, PIK3CA, MKNK2, EIF4EBP1, HMOX1, TCEB1	335	96	6879	2.99459	0.159573	0.0172818	0.0153616
KEGG_PATHWAY	hsa05222:Small cell lung cancer	13	1.82073	0.000754364	ITGB1, NOS2, FN1, LAMC2, PIK3CB, PIK3R1, PTK2, NFKBIA, COL4A2, PIK3CA, COL4A1, TRAF3, ITGAV	335	85	6879	3.14054	0.173183	0.0172818	0.0153616
KEGG_PATHWAY	hsa04012:ErbB signaling pathway	13	1.82073	0.000932115	MAP2K4, GSK3B, CBLB, PIK3CB, PIK3R1, PTK2, PIK3CA, ERBB3, EIF4EBP1, KRAS, PAK2, CRK, NCK1	335	87	6879	3.06835	0.209431	0.0195744	0.0173995
KEGG_PATHWAY	hsa05212:Pancreatic cancer	11	1.54062	0.0010481	SMAD2, RALBP1, TGFB2, TGFB1, PIK3CA, STAT3, KRAS, PIK3CB, PIK3R1, JAK1, TGFBR2	335	65	6879	3.47504	0.232225	0.0198781	0.0176694
KEGG_PATHWAY	hsa04550:Signaling pathways regulating pluripotency of stem cells	17	2.38095	0.00116758	SMAD2, GSK3B, PCGF3, WNT5A, STAT3, LIFR, INHBA, PIK3CB, PIK3R1, KLF4, TBX3, PIK3CA, ID4, KRAS, IL6ST, SKIL, JAK1	335	140	6879	2.49345	0.255023	0.0198781	0.0176694
KEGG_PATHWAY	hsa05211:Renal cell carcinoma	11	1.54062	0.00118322	RAP1B, TGFB2, TGFB1, PIK3CA, EPAS1, KRAS, TCEB1, PIK3CB, PIK3R1, CRK, PAK2	335	66	6879	3.42239	0.257957	0.0198781	0.0176694
KEGG_PATHWAY	hsa04923:Regulation of lipolysis in adipocytes	10	1.40056	0.00134934	PLA2G16, PIK3CA, INSR, IRS2, PIK3CB, ABHD5, PIK3R1, CGA, GNAI1, MGLL	335	56	6879	3.66684	0.288418	0.0212522	0.0188908
KEGG_PATHWAY	hsa05146:Amoebiasis	14	1.96078	0.00175622	ARG2, TGFB2, TGFB1, NOS2, FN1, LAMC2, PIK3CB, PIK3R1, PTK2, SERPINB6, COL4A2, PIK3CA, COL4A1, GNA11	335	106	6879	2.71208	0.357864	0.0260333	0.0231407
KEGG_PATHWAY	hsa05164:Influenza A	19	2.66106	0.00186793	MAP2K4, GSK3B, DDX58, MX1, EIF2AK3, HSPA2, PIK3CB, PIK3R1, NFKBIA, DNAJB1, NXF1, PIK3CA, OAS2, OAS3, IRF7, IRF9, TLR3, JAK1, KPNA1	335	174	6879	2.24225	0.375722	0.0261511	0.0232454
KEGG_PATHWAY	hsa04913:Ovarian steroidogenesis	9	1.2605	0.00223497	SCARB1, CYP11A1, INSR, HSD17B1, CYP1A1, CYP1B1, CGA, CYP19A1, LDLR	335	49	6879	3.77161	0.430982	0.0283257	0.0251784
KEGG_PATHWAY	hsa05169:Epstein-Barr virus infection	15	2.10084	0.00224807	MAP2K4, ENTPD1, DDX58, TRADD, STAT3, TNFAIP3, PIK3CB, PIK3R1, HLA-G, NFKBIA, PIK3CA, TRAF3, RIPK1, VIM, JAK1	335	122	6879	2.52471	0.432861	0.0283257	0.0251784
KEGG_PATHWAY	hsa04960:Aldosterone-regulated sodium reabsorption	8	1.12045	0.00239411	HSD11B2, PIK3CA, INSR, NEDD4L, KRAS, PIK3CB, PIK3R1, SGK1	335	39	6879	4.21217	0.453401	0.0287293	0.0255372
KEGG_PATHWAY	hsa04360:Axon guidance	15	2.10084	0.0032719	ITGB1, GSK3B, SEMA6A, RHOD, GNAI1, PTK2, EFNA1, PPP3CA, RASA1, DPYSL2, KRAS, FYN, EPHB2, PAK2, NCK1	335	127	6879	2.42531	0.562147	0.0374782	0.0333139
KEGG_PATHWAY	hsa05161:Hepatitis B	16	2.2409	0.00436777	MAP2K4, TGFB2, TGFB1, DDX58, STAT3, PIK3CB, PIK3R1, HSPG2, NFKBIA, PIK3CA, CREB3L2, IRF7, STAT4, KRAS, TLR3, JAK1	335	145	6879	2.26586	0.668155	0.0478556	0.0425383
KEGG_PATHWAY	hsa05200:Pathways in cancer	32	4.48179	0.00478678	ITGB1, GSK3B, CTBP2, EPAS1, LAMC2, CBLB, PIK3CB, PIK3R1, GNAI1, EDNRB, GNA11, TCEB1, ITGAV, JAK1, SMAD2, TGFB2, RALBP1, TGFB1, NOS2, WNT5A, STAT3, FN1, PTK2, TGFBR2, NFKBIA, COL4A2, PIK3CA, COL4A1, TRAF3, KRAS, CRK, PPARD	335	393	6879	1.67201	0.701554	0.0502612	0.0446766
KEGG_PATHWAY	hsa04068:FoxO signaling pathway	15	2.10084	0.00531778	SMAD2, PLK3, TGFB2, TGFB1, INSR, STAT3, IRS2, PIK3CB, PIK3R1, GADD45G, TGFBR2, PIK3CA, CCNG2, KRAS, SGK1	335	134	6879	2.29862	0.73911	0.0536032	0.0476473
KEGG_PATHWAY	hsa04120:Ubiquitin mediated proteolysis	15	2.10084	0.00646336	UBE2H, CUL5, SMURF2, WWP1, UBE2D1, NEDD4L, CBLB, UBE2L6, UBE2A, ITCH, CDC34, HERC1, UBR5, TCEB1, UBE2K	335	137	6879	2.24828	0.804863	0.0626449	0.0556843
KEGG_PATHWAY	hsa04151:PI3K-Akt signaling pathway	28	3.92157	0.00911638	ITGB1, GSK3B, PHLPP1, FLT1, CSH1, LAMC2, PIK3CB, PIK3R1, PPP2CB, TCL1B, CREB3L2, EIF4EBP1, ITGAV, JAK1, ANGPT2, INSR, FN1, OSMR, PTK2, GH2, EFNA1, GH1, COL4A2, PIK3CA, COL4A1, IL2RB, KRAS, SGK1	335	345	6879	1.66655	0.900526	0.0815406	0.0724806
KEGG_PATHWAY	hsa04919:Thyroid hormone signaling pathway	13	1.82073	0.00962947	NOTCH2, NCOA2, GSK3B, DIO2, PIK3CB, PIK3R1, MED17, RCAN1, MED13, PIK3CA, ITGAV, KRAS, SLC16A2	335	115	6879	2.32127	0.912698	0.0815406	0.0724806
KEGG_PATHWAY	hsa04210:Apoptosis	9	1.2605	0.00970722	NFKBIA, CASP7, PIK3CA, TRADD, RIPK1, CSF2RB, CFLAR, PIK3CB, PIK3R1	335	62	6879	2.98079	0.914409	0.0815406	0.0724806
KEGG_PATHWAY	hsa05210:Colorectal cancer	9	1.2605	0.00970722	SMAD2, GSK3B, TGFB2, TGFB1, PIK3CA, KRAS, PIK3CB, PIK3R1, TGFBR2	335	62	6879	2.98079	0.914409	0.0815406	0.0724806
KEGG_PATHWAY	hsa04630:Jak-STAT signaling pathway	15	2.10084	0.0105022	CSH1, STAT3, LIFR, CSF2RB, PIK3CB, PIK3R1, OSMR, GH2, GH1, PIK3CA, IL2RB, STAT4, IL6ST, IRF9, JAK1	335	145	6879	2.12424	0.93009	0.0839676	0.0746379
KEGG_PATHWAY	hsa04380:Osteoclast differentiation	14	1.96078	0.0108093	TGFB2, TGFB1, PIK3CB, PIK3R1, GAB2, TGFBR2, NFKBIA, PPP3CA, PIK3CA, FOSB, FYN, SQSTM1, IRF9, JAK1	335	131	6879	2.19451	0.93535	0.0839676	0.0746379
KEGG_PATHWAY	hsa04510:Focal adhesion	19	2.66106	0.0109958	ITGB1, GSK3B, FLT1, CAV2, FN1, LAMC2, PIK3CB, PIK3R1, PTK2, RAP1B, COL4A2, PIK3CA, COL4A1, ITGAV, FYN, FLNC, PAK2, CRK, MYL9	335	206	6879	1.89394	0.93835	0.0839676	0.0746379
KEGG_PATHWAY	hsa04145:Phagosome	15	2.10084	0.0138914	ITGB1, SCARB1, STX12, TFRC, STX7, TAP1, HLA-G, TUBB6, TUBA1A, TUBB2A, LAMP2, ITGAV, SEC22B, ATP6V1C1, VAMP3	335	150	6879	2.05343	0.970554	0.10296	0.09152
KEGG_PATHWAY	hsa04931:Insulin resistance	12	1.68067	0.0152984	NFKBIA, MGEA5, GSK3B, CPT1A, PIK3CA, INSR, STAT3, CREB3L2, IRS2, PIK3CB, PIK3R1, PTPRF	335	108	6879	2.28159	0.979452	0.110149	0.0979099
KEGG_PATHWAY	hsa04920:Adipocytokine signaling pathway	9	1.2605	0.0194191	NFKBIA, CPT1A, TRADD, STAT3, IRS2, ACSL4, ACSL3, TNFRSF1B, ADIPOR2	335	70	6879	2.64013	0.992858	0.135934	0.12083
KEGG_PATHWAY	hsa04350:TGF-beta signaling pathway	10	1.40056	0.0200351	SMAD2, TGIF1, PPP2CB, TGFB2, TGFB1, SMURF2, ID4, INHBA, TGFBR2, SMAD7	335	84	6879	2.44456	0.993904	0.136455	0.121293
KEGG_PATHWAY	hsa04152:AMPK signaling pathway	12	1.68067	0.0360888	RAB2A, PPP2CB, CPT1A, CAB39, PIK3CA, INSR, CREB3L2, EIF4EBP1, IRS2, PIK3CB, PIK3R1, ADIPOR2	335	123	6879	2.00335	0.999905	0.239326	0.212734
KEGG_PATHWAY	hsa05145:Toxoplasmosis	11	1.54062	0.0404308	ITGB1, NFKBIA, TGFB2, TGFB1, NOS2, STAT3, LAMC2, HSPA2, LDLR, GNAI1, JAK1	335	110	6879	2.05343	0.99997	0.255156	0.226805
KEGG_PATHWAY	hsa05203:Viral carcinogenesis	17	2.38095	0.0405009	HDAC5, TRADD, STAT3, UBR4, PIK3CB, PIK3R1, HLA-G, GTF2E2, NFKBIA, PIK3CA, TRAF3, CREB3L2, IRF7, KRAS, IL6ST, IRF9, JAK1	335	205	6879	1.70285	0.99997	0.255156	0.226805
KEGG_PATHWAY	hsa04662:B cell receptor signaling pathway	8	1.12045	0.0489471	NFKBIA, GSK3B, PPP3CA, PIK3CA, DAPP1, KRAS, PIK3CB, PIK3R1	335	69	6879	2.38079	0.999997	0.300846	0.267418
KEGG_PATHWAY	hsa05221:Acute myeloid leukemia	7	0.980392	0.0529022	PIK3CA, STAT3, EIF4EBP1, KRAS, PIK3CB, PIK3R1, PPARD	335	56	6879	2.56679	0.999999	0.311141	0.27657
KEGG_PATHWAY	hsa04660:T cell receptor signaling pathway	10	1.40056	0.0530916	NFKBIA, GSK3B, PPP3CA, PIK3CA, KRAS, FYN, PIK3CB, PIK3R1, PAK2, NCK1	335	100	6879	2.05343	0.999999	0.311141	0.27657
KEGG_PATHWAY	hsa04150:mTOR signaling pathway	7	0.980392	0.0609178	CAB39, RRAGC, PIK3CA, EIF4EBP1, ULK1, PIK3CB, PIK3R1	335	58	6879	2.47828	1	0.348893	0.310127
KEGG_PATHWAY	hsa04540:Gap junction	9	1.2605	0.0629431	TJP1, TUBB6, GJA1, TUBB2A, TUBA1A, GNA11, KRAS, ITPR3, GNAI1	335	88	6879	2.1001	1	0.352481	0.313317
KEGG_PATHWAY	hsa04071:Sphingolipid signaling pathway	11	1.54062	0.065824	PPP2CB, ASAH1, PIK3CA, TRADD, DEGS1, KRAS, FYN, GAB2, PIK3CB, PIK3R1, GNAI1	335	120	6879	1.88231	1	0.360601	0.320534
KEGG_PATHWAY	hsa04142:Lysosome	11	1.54062	0.0688221	GALC, ASAH1, NPC1, LAMP3, LAMP2, CLTB, TPP1, GNS, CLN5, CTSB, LGMN	335	121	6879	1.86676	1	0.369004	0.328003
KEGG_PATHWAY	hsa04910:Insulin signaling pathway	12	1.68067	0.0715237	GSK3B, PIK3CA, INSR, MKNK2, EIF4EBP1, IRS2, CBLB, KRAS, PIK3CB, PIK3R1, CRK, PTPRF	335	138	6879	1.78559	1	0.375499	0.333777
KEGG_PATHWAY	hsa04130:SNARE interactions in vesicular transport	5	0.70028	0.0805924	VAMP8, STX16, STX7, SEC22B, VAMP3	335	34	6879	3.01975	1	0.414475	0.368423
