# Supplementary material for: Epigenetic Dysregulation of Trophoblastic Gene Expression in Gestational Trophoblastic Disease
Source: Biomedicines. 2021 Dec 17;9(12):1935. doi: 10.3390/biomedicines9121935 (PMC8698431; doi:10.3390/biomedicines9121935)
Supplement: Supplementary file 1 [file biomedicines-09-01935-s001.zip › Table S6_pathways_subsets_TBDE.xlsx]

## Sheet: mp_dm_ur & cv_dm_ur
No TBDE genes

## Sheet: mp_um_dr & cv_um_dr
ID	Gene Name	Species	KEGG_PATHWAY
MAGED1	MAGE family member D1(MAGED1)	Homo sapiens	hsa04722:Neurotrophin signaling pathway,
DUSP9	dual specificity phosphatase 9(DUSP9)	Homo sapiens	hsa04010:MAPK signaling pathway,hsa04550:Signaling pathways regulating pluripotency of stem cells,
EGFR	epidermal growth factor receptor(EGFR)	Homo sapiens	hsa04010:MAPK signaling pathway,hsa04012:ErbB signaling pathway,hsa04014:Ras signaling pathway,hsa04015:Rap1 signaling pathway,hsa04020:Calcium signaling pathway,hsa04066:HIF-1 signaling pathway,hsa04068:FoxO signaling pathway,hsa04144:Endocytosis,hsa04151:PI3K-Akt signaling pathway,hsa04320:Dorso-ventral axis formation,hsa04510:Focal adhesion,hsa04520:Adherens junction,hsa04540:Gap junction,hsa0…
ENPEP	glutamyl aminopeptidase(ENPEP)	Homo sapiens	hsa04614:Renin-angiotensin system,
GSTA3	glutathione S-transferase alpha 3(GSTA3)	Homo sapiens	hsa00480:Glutathione metabolism,hsa00980:Metabolism of xenobiotics by cytochrome P450,hsa00982:Drug metabolism - cytochrome P450,hsa05204:Chemical carcinogenesis,
SLC6A4	solute carrier family 6 member 4(SLC6A4)	Homo sapiens	hsa04726:Serotonergic synapse,

## Sheet: mp_dm_ur - cv_dm_ur
ID	Gene Name	Species	KEGG_PATHWAY
DDIT4	DNA damage inducible transcript 4(DDIT4)	Homo sapiens	hsa04150:mTOR signaling pathway,hsa04151:PI3K-Akt signaling pathway,hsa05206:MicroRNAs in cancer,
F2RL1	F2R like trypsin receptor 1(F2RL1)	Homo sapiens	hsa04080:Neuroactive ligand-receptor interaction,hsa04750:Inflammatory mediator regulation of TRP channels,hsa05143:African trypanosomiasis,
BHLHE40	basic helix-loop-helix family member e40(BHLHE40)	Homo sapiens	hsa04710:Circadian rhythm,
CGN	cingulin(CGN)	Homo sapiens	hsa04530:Tight junction,
DUSP5	dual specificity phosphatase 5(DUSP5)	Homo sapiens	hsa04010:MAPK signaling pathway,
HIST2H2AC	histone cluster 2 H2A family member c(HIST2H2AC)	Homo sapiens	hsa05034:Alcoholism,hsa05322:Systemic lupus erythematosus,
ID3	inhibitor of DNA binding 3, HLH protein(ID3)	Homo sapiens	hsa04350:TGF-beta signaling pathway,hsa04550:Signaling pathways regulating pluripotency of stem cells,
ITGA2	integrin subunit alpha 2(ITGA2)	Homo sapiens	hsa04145:Phagosome,hsa04151:PI3K-Akt signaling pathway,hsa04510:Focal adhesion,hsa04512:ECM-receptor interaction,hsa04611:Platelet activation,hsa04640:Hematopoietic cell lineage,hsa04810:Regulation of actin cytoskeleton,hsa05200:Pathways in cancer,hsa05205:Proteoglycans in cancer,hsa05222:Small cell lung cancer,hsa05410:Hypertrophic cardiomyopathy (HCM),hsa05412:Arrhythmogenic right ventricular c…
NUPR1	nuclear protein 1, transcriptional regulator(NUPR1)	Homo sapiens	hsa05202:Transcriptional misregulation in cancer,
PCK2	phosphoenolpyruvate carboxykinase 2, mitochondrial(PCK2)	Homo sapiens	hsa00010:Glycolysis / Gluconeogenesis,hsa00020:Citrate cycle (TCA cycle),hsa00620:Pyruvate metabolism,hsa01100:Metabolic pathways,hsa01130:Biosynthesis of antibiotics,hsa03320:PPAR signaling pathway,hsa04068:FoxO signaling pathway,hsa04151:PI3K-Akt signaling pathway,hsa04152:AMPK signaling pathway,hsa04910:Insulin signaling pathway,hsa04920:Adipocytokine signaling pathway,hsa04922:Glucagon signal…
PHGDH	phosphoglycerate dehydrogenase(PHGDH)	Homo sapiens	hsa00260:Glycine, serine and threonine metabolism,hsa01100:Metabolic pathways,hsa01130:Biosynthesis of antibiotics,hsa01200:Carbon metabolism,hsa01230:Biosynthesis of amino acids,
PROM1	prominin 1(PROM1)	Homo sapiens	hsa05202:Transcriptional misregulation in cancer,
SEMA3E	semaphorin 3E(SEMA3E)	Homo sapiens	hsa04360:Axon guidance,

## Sheet: cv_dm_ur - mp_dm_ur
ID	Gene Name	Species	KEGG_PATHWAY
NQO1	NAD(P)H quinone dehydrogenase 1(NQO1)	Homo sapiens	hsa00130:Ubiquinone and other terpenoid-quinone biosynthesis,
DCTD	dCMP deaminase(DCTD)	Homo sapiens	hsa00240:Pyrimidine metabolism,hsa01100:Metabolic pathways,
MYL6B	myosin light chain 6B(MYL6B)	Homo sapiens	hsa04270:Vascular smooth muscle contraction,hsa04921:Oxytocin signaling pathway,
SCD	stearoyl-CoA desaturase(SCD)	Homo sapiens	hsa01040:Biosynthesis of unsaturated fatty acids,hsa01212:Fatty acid metabolism,hsa03320:PPAR signaling pathway,hsa04152:AMPK signaling pathway,
TUBA1B	tubulin alpha 1b(TUBA1B)	Homo sapiens	hsa04145:Phagosome,hsa04540:Gap junction,hsa05130:Pathogenic Escherichia coli infection,

## Sheet: mp_um_dr - cv_um_dr
Category	Term	Count	%	PValue	Genes	List Total	Pop Hits	Pop Total	Fold Enrichment	Bonferroni	Benjamini	FDR
KEGG_PATHWAY	hsa04115:p53 signaling pathway	4	4.65116	0.0111762	CCND3, CDK6, CCND2, PMAIP1	49	67	6879	8.38136	0.656207	0.643576	0.643576
KEGG_PATHWAY	hsa05203:Viral carcinogenesis	6	6.97674	0.013549	CCND3, CDK6, CCND2, VDAC3, PMAIP1, SND1	49	205	6879	4.10891	0.726363	0.643576	0.643576
KEGG_PATHWAY	hsa04110:Cell cycle	4	4.65116	0.054994	CCND3, CDK6, CCND2, MCM2	49	124	6879	4.52864	0.995362	1	1
KEGG_PATHWAY	hsa01130:Biosynthesis of antibiotics	5	5.81395	0.0594786	CAT, NME4, ACSS1, ASS1, TM7SF2	49	212	6879	3.31103	0.997049	1	1
KEGG_PATHWAY	hsa04310:Wnt signaling pathway	4	4.65116	0.0710876	CCND3, CCND2, BAMBI, CTNNBIP1	49	138	6879	4.06921	0.999093	1	1
KEGG_PATHWAY	hsa04390:Hippo signaling pathway	4	4.65116	0.0877231	CCND3, CCND2, RASSF6, BMP7	49	151	6879	3.71888	0.999837	1	1
KEGG_PATHWAY	hsa04151:PI3K-Akt signaling pathway	6	6.97674	0.0908593	CCND3, CDK6, CCND2, ITGB5, GNG12, GNG11	49	345	6879	2.44153	0.999883	1	1

## Sheet: cv_um_dr - mp_um_dr
Category	Term	Count	%	PValue	Genes	List Total	Pop Hits	Pop Total	Fold Enrichment	Bonferroni	Benjamini	FDR
KEGG_PATHWAY	hsa04913:Ovarian steroidogenesis	7	2.9661	0.000156351	CYP11A1, HSD17B1, CYP1A1, CYP1B1, CGA, CYP19A1, LDLR	117	49	6879	8.39927	0.0265361	0.0268924	0.0268924
KEGG_PATHWAY	hsa05205:Proteoglycans in cancer	11	4.66102	0.00192766	TGFB2, ERBB3, CAV2, WNT5A, STAT3, PLAUR, FN1, TIMP3, SDC1, CBLB, ITGAV	117	200	6879	3.23372	0.282424	0.165778	0.165778
KEGG_PATHWAY	hsa00140:Steroid hormone biosynthesis	5	2.11864	0.0161884	CYP11A1, HSD17B1, CYP1A1, CYP1B1, CYP19A1	117	58	6879	5.06852	0.939625	0.928135	0.928135
KEGG_PATHWAY	hsa04920:Adipocytokine signaling pathway	5	2.11864	0.0300266	NFKBIA, STAT3, ACSL4, ACSL3, TNFRSF1B	117	70	6879	4.19963	0.994719	1	1
KEGG_PATHWAY	hsa04630:Jak-STAT signaling pathway	7	2.9661	0.0354066	GH2, GH1, CSH1, STAT3, STAT4, LIFR, IRF9	117	145	6879	2.83837	0.997971	1	1
KEGG_PATHWAY	hsa04978:Mineral absorption	4	1.69492	0.0375149	MT2A, HMOX1, MT1X, MT1E	117	44	6879	5.34499	0.998608	1	1
KEGG_PATHWAY	hsa04151:PI3K-Akt signaling pathway	11	4.66102	0.0651845	GH2, EFNA1, GH1, TCL1B, ANGPT2, CSH1, CREB3L2, FN1, ITGAV, LAMC2, SGK1	117	345	6879	1.87462	0.999991	1	1
KEGG_PATHWAY	hsa04066:HIF-1 signaling pathway	5	2.11864	0.0784112	ANGPT2, STAT3, MKNK2, SERPINE1, HMOX1	117	96	6879	3.06223	0.999999	1	1
KEGG_PATHWAY	hsa00240:Pyrimidine metabolism	5	2.11864	0.0905472	ENTPD1, NT5E, UPP1, NT5C2, TYMP	117	101	6879	2.91064	1	1	1
