# Supplementary material for: Epigenetic Dysregulation of Trophoblastic Gene Expression in Gestational Trophoblastic Disease
Source: Biomedicines. 2021 Dec 17;9(12):1935. doi: 10.3390/biomedicines9121935 (PMC8698431; doi:10.3390/biomedicines9121935)
Supplement: Supplementary file 1 [file biomedicines-09-01935-s001.zip › Table S7_pathways_subsets_PPE.xlsx]

## Sheet: mp_dm_ur & cv_dm_ur
No PPE genes

## Sheet: mp_um_dr & cv_um_dr
Category	Term	Count	%	PValue	Genes	List Total	Pop Hits	Pop Total	Fold Enrichment	Bonferroni	Benjamini	FDR
KEGG_PATHWAY	hsa04510:Focal adhesion	2	28.5714	0.0299462	VAV3, EGFR	2	206	6879	33.3932	0.694482	0.59529	0.59529
KEGG_PATHWAY	hsa04810:Regulation of actin cytoskeleton	2	28.5714	0.0305277	VAV3, EGFR	2	210	6879	32.7571	0.701544	0.59529	0.59529

## Sheet: mp_dm_ur - cv_dm_ur
No KEGG pathways

## Sheet: cv_dm_ur - mp_dm_ur
No PPE genes

## Sheet: mp_um_dr - cv_um_dr
ID	Gene Name	Species	KEGG_PATHWAY
B3GNT3	UDP-GlcNAc:betaGal beta-1,3-N-acetylglucosaminyltransferase 3(B3GNT3)	Homo sapiens	hsa00601:Glycosphingolipid biosynthesis - lacto and neolacto series,hsa01100:Metabolic pathways,
AGTR1	angiotensin II receptor type 1(AGTR1)	Homo sapiens	hsa04020:Calcium signaling pathway,hsa04022:cGMP-PKG signaling pathway,hsa04080:Neuroactive ligand-receptor interaction,hsa04261:Adrenergic signaling in cardiomyocytes,hsa04270:Vascular smooth muscle contraction,hsa04614:Renin-angiotensin system,hsa04924:Renin secretion,hsa04925:Aldosterone synthesis and secretion,hsa05200:Pathways in cancer,
F13A1	coagulation factor XIII A chain(F13A1)	Homo sapiens	hsa04610:Complement and coagulation cascades,
GABRE	gamma-aminobutyric acid type A receptor epsilon subunit(GABRE)	Homo sapiens	hsa04080:Neuroactive ligand-receptor interaction,hsa04723:Retrograde endocannabinoid signaling,hsa04727:GABAergic synapse,hsa05032:Morphine addiction,hsa05033:Nicotine addiction,
LAMC3	laminin subunit gamma 3(LAMC3)	Homo sapiens	hsa04151:PI3K-Akt signaling pathway,hsa04510:Focal adhesion,hsa04512:ECM-receptor interaction,hsa05145:Toxoplasmosis,hsa05146:Amoebiasis,hsa05200:Pathways in cancer,hsa05222:Small cell lung cancer,

## Sheet: cv_um_dr - mp_um_dr
Category	Term	Count	%	PValue	Genes	List Total	Pop Hits	Pop Total	Fold Enrichment	Bonferroni	Benjamini	FDR
KEGG_PATHWAY	hsa00140:Steroid hormone biosynthesis	3	5.08475	0.0171211	HSD11B2, HSD17B1, CYP19A1	25	58	6879	14.2324	0.62632	0.519381	0.519381
KEGG_PATHWAY	hsa04151:PI3K-Akt signaling pathway	5	8.47458	0.0298167	GH2, COL4A2, CSH1, CREB3L2, FN1	25	345	6879	3.98783	0.821899	0.519381	0.519381
KEGG_PATHWAY	hsa05205:Proteoglycans in cancer	4	6.77966	0.0312654	GPC3, FN1, TIMP3, SDC1	25	200	6879	5.5032	0.836441	0.519381	0.519381
KEGG_PATHWAY	hsa04512:ECM-receptor interaction	3	5.08475	0.0364478	COL4A2, FN1, SDC1	25	87	6879	9.48828	0.879527	0.519381	0.519381
